# Supplementary material for: Limits to timescale dependence in erosion rates: Quantifying glacial and fluvial erosion across timescales
Source: Sci Adv. 2024 Dec 20;10(51):eadr2009. doi: 10.1126/sciadv.adr2009 (PMC11661439; doi:10.1126/sciadv.adr2009)
Supplement: Supplementary file 2 — Data S1 and S2 [file sciadv.adr2009_data_s1_and_s2.zip]

Archive with 2 entries (2 files):
- adr2009_data_s1.xlsx
- adr2009_data_s2.xlsx
