# Supplementary material for: Limits to timescale dependence in erosion rates: Quantifying glacial and fluvial erosion across timescales
Source: Sci Adv. 2024 Dec 20;10(51):eadr2009. doi: 10.1126/sciadv.adr2009 (PMC11661439; doi:10.1126/sciadv.adr2009)
Supplement: Supplementary file 2 — Data S1 and S2 [file sciadv.adr2009_data_s1_and_s2.zip › adr2009_data_s1.xlsx]

## Sheet: Earth
Compilation	Reference	Reference DOI	Locality	Glacier	Region	Latitude	Longitude	Elevation (m)	Precipitation (mm/yr)	Slope (m/km)	Type	Lithology	Methodology	Area (km2)	Time interval (yr)	Sediment flux (km3/yr)	Exhumation (m)	Exhumation min (m)	Exhumation max (m)	Erosion rate (mm/yr)	Erosion rate min	Erosion rate max	Comments
This study	Glotzbach et al., 2013	10.1002/jgrf.20107	Queyras, Western French Alps	unnamed	Alps	45.3742	7.05711	1823	1474.5	377.839	Alpine	basalt, volc, ign,	Cosmogenic detrital	51	1000					0.27	0.35	0.19	Sample CGP 206
This study	Godard et al., 2012	10.1029/2011JF002230	Nar Catchment, Himalaya	unnamed	Central Asia	28.6964	84.1665		1970.4	441.463	Alpine	met,	Cosmogenic detrital	1000	1000					1	0	2	Erosion rate given as <2 mm/yr
This study	Godard et al., 2012	10.1029/2011JF002230	Khansar Catchment, Himalaya	unnamed	Central Asia	28.6964	84.1665		1970.4	441.463	Alpine	met,	Cosmogenic detrital	1000	1000					5	0	10	Erosion rate given as <10 mm/yr
This study	Godard et al., 2012	10.1029/2011JF002230	Dudh Catchment, Himalaya	unnamed	Central Asia	28.6964	84.1665		1970.4	441.463	Alpine	met,	Cosmogenic detrital	500	1000					7	4	10
This study	Marriotti et al., 2021	10.1038/s41561-020-00672-2	Var River catchment, Southern Alps	unnamed	Alps	44.0464	7.00557		1403.1	303.009	Alpine	sed,	Cosmogenic detrital	588	48500					0.4	0	0.8	Average MIS 4-3 erosion rate
This study	Marriotti et al., 2021	10.1038/s41561-020-00672-2	Var River catchment, Southern Alps	unnamed	Alps	44.0464	7.00557		1403.1	303.009	Alpine	sed,	Cosmogenic detrital	840	7500					1.5	0.5	2.4	Average LGM erosion rate
This study	Darnault et al., 2012	10.1016/j.quascirev.2011.10.019	Tinée Valley, France	unnamed	Alps	44.1168	7.11299		1076.9	382.805	Alpine	ign, met,	Cosmogenic surface	1e-08	1800					0.4			> 0.4 mm/yr
This study	Darnault et al., 2012	10.1016/j.quascirev.2011.10.019	Tinée Valley, France	unnamed	Alps	44.1168	7.11299		1076.9	382.805	Alpine	ign, met,	Cosmogenic surface	1e-08	4000					0.5			> 0.5 mm/yr
This study	Dühnforth et al., 2010	10.1130/G30576.1	Yosemite, California	Tuolumne meadows	North American Cordillera	37.8708	-119.378		1243.3	180.318	Alpine	plut, ign,	Cosmogenic surface	1e-08	20000		2.5	2	3	0.125	0.1	0.15	Somewhat unclear what duration of erosion is, but average 10Be exposure age is about 20ka
This study	Goehring et al., 2011	10.1130/G32145.1	Swiss Alps	Rhone	Alps	46.6216	8.40399		3001.4	390.949	Alpine	met,	Cosmogenic surface	1e-08	5000					0.34	0.02	0.66	abrasion rates given (glacial erosion = abrasion+quarrying)
This study	Kaplan et al., 2005	10.1016/j.yqres.2004.12.003	Argentina	Lago Buenos Aires	South American Cordillera	-46.5134	-72.0376		697.3	171.834	Alpine	volc, ign,	Cosmogenic surface	1e-08	190000					0.0014	0.0008	0.0022
This study	Phillips et al., 2006	10.1016/j.geomorph.2005.06.009	Cairngorm Mountains, Scotland	unnamed	British Isles	57.1601	-3.82319		1136.4	118.261	Alpine	sed, met,	Cosmogenic surface	1e-08	35000					0.0041	0.0028	0.012	the time intervals used to calc. E rates are a bit unclear, ages interpreted with ice cover duration model; error weighted mean E rate of 4.1 ± 0.2 mm/ka
This study	Ruszkiczay-Rüdiger et al., 2021	10.1016/j.geomorph.2021.107719	Carpathian Mountains, Romania	Retezat Mts	Alps	45.3707	22.9043		1379.5	270.002	Alpine	met,	Cosmogenic surface	1e-08	8000					0.0235	0.019	0.028
This study	Schachtman et al., 2019	10.1130/G45940.1	Little Lake, Coast Range, Oregon	unnamed	North American Cordillera	44.1676	-123.582		2150.7	150.016	Alpine	sed,	Cosmogenic surface	1e-08	15000					0.22	0.2	0.24
This study	Steinemann et al., 2020	https://doi.org/10.1002/esp.4812	Lapis de Tsanfleuron, Switzerland	Tsanfleuron	Alps	46.3197	7.22648		2114.8	378.171	Alpine	sed,	Cosmogenic surface	1e-08	9700		0.01	0	0.02	0.005	0	0.01	Alpine plateau. Limestone bedrock, 36Cl. Time interval is apparent exposure age
This study	Steinemann et al., 2020	https://doi.org/10.1002/esp.4812	Lapis de Tsanfleuron, Switzerland	Tsanfleuron	Alps	46.3197	7.22648		2114.8	378.171	Alpine	sed,	Cosmogenic surface	1e-08	5700		0.012	0	0.024	0.005	0	0.01	Alpine plateau. Limestone bedrock, 36Cl. Time interval is apparent exposure age
This study	Steinemann et al., 2020	https://doi.org/10.1002/esp.4812	Lapis de Tsanfleuron, Switzerland	Tsanfleuron	Alps	46.3197	7.22648		2114.8	378.171	Alpine	sed,	Cosmogenic surface	1e-08	5400		0.0445	0.025	0.064	0.005	0	0.01	Alpine plateau. Limestone bedrock, 36Cl. Time interval is apparent exposure age
This study	Steinemann et al., 2020	https://doi.org/10.1002/esp.4812	Lapis de Tsanfleuron, Switzerland	Tsanfleuron	Alps	46.3197	7.22648		2114.8	378.171	Alpine	sed,	Cosmogenic surface	1e-08	5600		0.025	0.007	0.043	0.005	0	0.01	Alpine plateau. Limestone bedrock, 36Cl. Time interval is apparent exposure age
This study	Steinemann et al., 2020	https://doi.org/10.1002/esp.4812	Lapis de Tsanfleuron, Switzerland	Tsanfleuron	Alps	46.3197	7.22648		2114.8	378.171	Alpine	sed,	Cosmogenic surface	1e-08	8900		0.022	0.002	0.042	0.01	0	0.02	Alpine plateau. Limestone bedrock, 36Cl. Time interval is apparent exposure age
This study	Steinemann et al., 2020	https://doi.org/10.1002/esp.4812	Lapis de Tsanfleuron, Switzerland	Tsanfleuron	Alps	46.3197	7.22648		2114.8	378.171	Alpine	sed,	Cosmogenic surface	1e-08	10100		0.014	0	0.028	0.01	0	0.02	Alpine plateau. Limestone bedrock, 36Cl. Time interval is apparent exposure age
This study	Steinemann et al., 2020	https://doi.org/10.1002/esp.4812	Lapis de Tsanfleuron, Switzerland	Tsanfleuron	Alps	46.3197	7.22648		2114.8	378.171	Alpine	sed,	Cosmogenic surface	1e-08	5000		0.0895	0.071	0.108	0.01	0.01	0.01	Alpine plateau. Limestone bedrock, 36Cl. Time interval is apparent exposure age
This study	Steinemann et al., 2020	https://doi.org/10.1002/esp.4812	Lapis de Tsanfleuron, Switzerland	Tsanfleuron	Alps	46.3197	7.22648		2114.8	378.171	Alpine	sed,	Cosmogenic surface	1e-08	8800		0.0375	0.015	0.06	0.015	0.01	0.02	Alpine plateau. Limestone bedrock, 36Cl. Time interval is apparent exposure age
This study	Steinemann et al., 2020	https://doi.org/10.1002/esp.4812	Lapis de Tsanfleuron, Switzerland	Tsanfleuron	Alps	46.3197	7.22648		2114.8	378.171	Alpine	sed,	Cosmogenic surface	1e-08	8400		0.052	0.029	0.075	0.02	0.01	0.03	Alpine plateau. Limestone bedrock, 36Cl. Time interval is apparent exposure age
This study	Steinemann et al., 2020	https://doi.org/10.1002/esp.4812	Lapis de Tsanfleuron, Switzerland	Tsanfleuron	Alps	46.3197	7.22648		2114.8	378.171	Alpine	sed,	Cosmogenic surface	1e-08	9800		0.0515	0.025	0.078	0.04	0.02	0.06	Alpine plateau. Limestone bedrock, 36Cl. Time interval is apparent exposure age
This study	Steinemann et al., 2020	https://doi.org/10.1002/esp.4812	Lapis de Tsanfleuron, Switzerland	Tsanfleuron	Alps	46.3197	7.22648		2114.8	378.171	Alpine	sed,	Cosmogenic surface	1e-08	8800		0.0925	0.077	0.108	0.065	0.05	0.08	Alpine plateau. Limestone bedrock, 36Cl. Time interval is apparent exposure age
This study	Steinemann et al., 2020	https://doi.org/10.1002/esp.4812	Lapis de Tsanfleuron, Switzerland	Tsanfleuron	Alps	46.3197	7.22648		2114.8	378.171	Alpine	sed,	Cosmogenic surface	1e-08	7400		0.1575	0.141	0.174	0.065	0.06	0.07	Alpine plateau. Limestone bedrock, 36Cl. Time interval is apparent exposure age
This study	Steinemann et al., 2020	https://doi.org/10.1002/esp.4812	Lapis de Tsanfleuron, Switzerland	Tsanfleuron	Alps	46.3197	7.22648		2114.8	378.171	Alpine	sed,	Cosmogenic surface	1e-08	7200		0.1705	0.138	0.203	0.07	0.06	0.08	Alpine plateau. Limestone bedrock, 36Cl. Time interval is apparent exposure age
This study	Steinemann et al., 2021a	10.1016/j.geomorph.2020.107533	Swiss Alps	Trift	Alps	46.6646	8.37038		2672.3	415.496	Alpine	met,	Cosmogenic surface	1e-08	4660					0.25	0.2	0.3	10Be, Trift-04, time is exposure age
This study	Steinemann et al., 2021a	10.1016/j.geomorph.2020.107533	Swiss Alps	Trift	Alps	46.6646	8.37038		2672.3	415.496	Alpine	met,	Cosmogenic surface	1e-08	3070					0.25	0.2	0.3	in-situ 14C, Trift-04, time is exposure age
This study	Steinemann et al., 2021a	10.1016/j.geomorph.2020.107533	Swiss Alps	Trift	Alps	46.6646	8.37038		2672.3	415.496	Alpine	met,	Cosmogenic surface	1e-08	1050					0.35	0.3	0.4	10Be, Trift-10, time is exposure age
This study	Steinemann et al., 2021a	10.1016/j.geomorph.2020.107533	Swiss Alps	Trift	Alps	46.6646	8.37038		2672.3	415.496	Alpine	met,	Cosmogenic surface	1e-08	840					0.35	0.3	0.4	in-situ 14C, Trift-10, time is exposure age
This study	Steinemann et al., 2021a	10.1016/j.geomorph.2020.107533	Swiss Alps	Trift	Alps	46.6646	8.37038		2672.3	415.496	Alpine	met,	Cosmogenic surface	1e-08	2170					0.55	0.5	0.6	10Be, Trift-03, time is exposure age
This study	Steinemann et al., 2021a	10.1016/j.geomorph.2020.107533	Swiss Alps	Trift	Alps	46.6646	8.37038		2672.3	415.496	Alpine	met,	Cosmogenic surface	1e-08	400					0.6	0.5	0.7	10Be, Trift-05, time is exposure age
This study	Steinemann et al., 2021a	10.1016/j.geomorph.2020.107533	Swiss Alps	Trift	Alps	46.6646	8.37038		2672.3	415.496	Alpine	met,	Cosmogenic surface	1e-08	310					0.65	0.6	0.7	10Be, Trift-09, time is exposure age
This study	Steinemann et al., 2021a	10.1016/j.geomorph.2020.107533	Swiss Alps	Trift	Alps	46.6646	8.37038		2672.3	415.496	Alpine	met,	Cosmogenic surface	1e-08	1250					0.65	0.6	0.7	in-situ 14C, Trift-03, time is exposure age
This study	Steinemann et al., 2021a	10.1016/j.geomorph.2020.107533	Swiss Alps	Trift	Alps	46.6646	8.37038		2672.3	415.496	Alpine	met,	Cosmogenic surface	1e-08	240					0.7	0.6	0.8	10Be, Trift-06, time is exposure age
This study	Steinemann et al., 2021a	10.1016/j.geomorph.2020.107533	Swiss Alps	Trift	Alps	46.6646	8.37038		2672.3	415.496	Alpine	met,	Cosmogenic surface	1e-08	220					0.75	0.7	0.8	10Be, Trift-08, time is exposure age
This study	Steinemann et al., 2021a	10.1016/j.geomorph.2020.107533	Swiss Alps	Trift	Alps	46.6646	8.37038		2672.3	415.496	Alpine	met,	Cosmogenic surface	1e-08	310					0.75	0.7	0.8	in-situ 14C, Trift-05, time is exposure age
This study	Steinemann et al., 2021a	10.1016/j.geomorph.2020.107533	Swiss Alps	Trift	Alps	46.6646	8.37038		2672.3	415.496	Alpine	met,	Cosmogenic surface	1e-08	140					0.9	0.7	1.1	10Be, Trift-01, time is exposure age
This study	Steinemann et al., 2021a	10.1016/j.geomorph.2020.107533	Swiss Alps	Trift	Alps	46.6646	8.37038		2672.3	415.496	Alpine	met,	Cosmogenic surface	1e-08	250					0.95	0.7	1.2	in-situ 14C, Trift-08, time is exposure age
This study	Steinemann et al., 2021a	10.1016/j.geomorph.2020.107533	Swiss Alps	Trift	Alps	46.6646	8.37038		2672.3	415.496	Alpine	met,	Cosmogenic surface	1e-08	240					0.95	0.8	1.1	in-situ 14C, Trift-09, time is exposure age
This study	Steinemann et al., 2021b	10.3390/geosciences11090356	Swiss Alps	Vorab	Alps	46.9066	9.1572		1640	384.92	Alpine	met,	Cosmogenic surface	1e-08	6750					0.085	0.01	0.16
Burbank et al., 2000	Harrison et al., 1997	10.1016/S0012-821X(96)00215-4	Nepalese Himalaya	unnamed	Central Asia	28.5942	83.9889		3579	518.877	Alpine		Relief		4000006		25			4.5	4	5
Burbank et al., 2000	Zeitler et al., 2001	10.1130/1052-5173(2001)011%3C0004:EHGATG%3E2.0.CO2	Nanga Parbat, Pakistan Himalaya	Nanga Parbat	Central Asia	35.2371	74.5893		1527.2	546.043	Alpine		Relief		3000000		17.5	15	20	6	5	7
This study	Darnault et al., 2012	10.1016/j.quascirev.2011.10.019	Tinée Valley, France	unnamed	Alps	44.1168	7.11299		1076.9	382.805	Alpine	ign, met,	Relief		105000					1.8
This study	Darnault et al., 2012	10.1016/j.quascirev.2011.10.019	Tinée Valley, France	unnamed	Alps	44.1168	7.11299		1076.9	382.805	Alpine	ign, met,	Relief		80000					2.5
This study	Ring, 2008	10.1029/2007TC002176	Rwenzori Mountains	unnamed	Africa	0.3854	29.87		6860.9	380.943	Alpine	met,	Relief		300000					2.75	1.5	4
This study	Tîrlă et al., 2020	10.1016/j.geomorph.2020.107038	Carpathian Mountains, Romania	Mușeteica-Buda area	Alps	45.5742	24.6386		1425.4	323.259	Alpine	#N/A	Relief		120000		72			0.6	0.58	0.62	Cumulative erosion between last and penultimate glaciation
Burbank et al., 2000	Fitzgerald et al., 1995	10.1029/95JB02150	Denali, Alaska	Denali	North American Cordillera	63.0668	-151.007		2338.9	526.485	Alpine		Thermochronometric	1	4000000		6			1.2
Burbank et al., 2000	Foster et al., 1994	10.1130/0091-7613(1994)022%3C0019:RPEITK%3E2.3.CO;2	K2, Karakoram	K2	Central Asia	35.8803	76.5126		753.8	543.752	Alpine		Thermochronometric	1	1250000		3	4		4.5	3	6
This study	Berger and Spotila, 2008	10.1130/G24883A.1	St. Elias Mountains, Alaska	Miles	North American Cordillera	60.6214	-144.119		3828.6	217.255	Alpine	#N/A	Thermochronometric	135	1000000					1.5
This study	Berger and Spotila, 2008	10.1130/G24883A.1	St. Elias Mountains, Alaska	Mt. Tom White	North American Cordillera	60.6518	-143.697		4456.6	290.054	Alpine	#N/A	Thermochronometric	20	1000000					1.5
This study	Berger and Spotila, 2008	10.1130/G24883A.1	St. Elias Mountains, Alaska	Yaga	North American Cordillera	60.175	-142.015		4701.6	271.189	Alpine	#N/A	Thermochronometric	24	1000000					1.5
This study	Berger and Spotila, 2008	10.1130/G24883A.1	St. Elias Mountains, Alaska	White River	North American Cordillera	61.6488	-141.866		605.7	239.913	Alpine	#N/A	Thermochronometric	22	1000000					1.5
This study	Berger and Spotila, 2008	10.1130/G24883A.1	St. Elias Mountains, Alaska	Martin River West	North American Cordillera	60.5256	-144.126		4015.2	187.941	Alpine	#N/A	Thermochronometric	43	1000000					2
This study	Berger and Spotila, 2008	10.1130/G24883A.1	St. Elias Mountains, Alaska	Yakataga	North American Cordillera	60.1458	-142.152		4576	246.512	Alpine	#N/A	Thermochronometric	49	1000000					2
This study	Berger and Spotila, 2008	10.1130/G24883A.1	St. Elias Mountains, Alaska	Marvine West	North American Cordillera	60.0845	-140.233		6032.6	195.399	Alpine	#N/A	Thermochronometric	27	1000000					2
This study	Berger and Spotila, 2008	10.1130/G24883A.1	St. Elias Mountains, Alaska	Marvine	North American Cordillera	60.0782	-140.191		5764.9	209.126	Alpine	#N/A	Thermochronometric	115	1000000					2
This study	Berger and Spotila, 2008	10.1130/G24883A.1	St. Elias Mountains, Alaska	Hayden	North American Cordillera	59.9997	-140.022		5961.5	220.056	Alpine	#N/A	Thermochronometric	55	1000000					2
This study	Berger and Spotila, 2008	10.1130/G24883A.1	St. Elias Mountains, Alaska	Mt. Foresta	North American Cordillera	60.2042	-139.47		7411.2	298.919	Alpine	#N/A	Thermochronometric	23	1000000					2
This study	Berger and Spotila, 2008	10.1130/G24883A.1	St. Elias Mountains, Alaska	Martin River	North American Cordillera	60.5684	-143.84		3785.9	243.638	Alpine	#N/A	Thermochronometric	176	1000000					2.5
This study	Berger and Spotila, 2008	10.1130/G24883A.1	St. Elias Mountains, Alaska	Fan	North American Cordillera	60.7689	-143.69		3002.2	268.434	Alpine	#N/A	Thermochronometric	65	1000000					2.5
This study	Berger and Spotila, 2008	10.1130/G24883A.1	St. Elias Mountains, Alaska	Libbey	North American Cordillera	60.1671	-140.953		5498.9	273.597	Alpine	#N/A	Thermochronometric	75	1000000					2.5
This study	Berger and Spotila, 2008	10.1130/G24883A.1	St. Elias Mountains, Alaska	Agassiz	North American Cordillera	60.1668	-140.845		5615.4	245.016	Alpine	#N/A	Thermochronometric	308	1000000					2.5
This study	Berger and Spotila, 2008	10.1130/G24883A.1	St. Elias Mountains, Alaska	Mt. Steller D	North American Cordillera	60.5186	-143.1		5580.1	196.068	Alpine	#N/A	Thermochronometric	9	1000000					2.7
This study	Berger and Spotila, 2008	10.1130/G24883A.1	St. Elias Mountains, Alaska	Mt. Steller E	North American Cordillera	60.5186	-143.1		5580.1	196.068	Alpine	#N/A	Thermochronometric	36	1000000					2.7
This study	Berger and Spotila, 2008	10.1130/G24883A.1	St. Elias Mountains, Alaska	Mt. Steller F	North American Cordillera	60.5186	-143.1		5580.1	196.068	Alpine	#N/A	Thermochronometric	24	1000000					2.7
This study	Berger and Spotila, 2008	10.1130/G24883A.1	St. Elias Mountains, Alaska	Martin River East	North American Cordillera	60.533	-143.809		3910.4	226.696	Alpine	#N/A	Thermochronometric	42	1000000					3
This study	Berger and Spotila, 2008	10.1130/G24883A.1	St. Elias Mountains, Alaska	Mt. Steller A	North American Cordillera	60.5186	-143.1		5580.1	196.068	Alpine	#N/A	Thermochronometric	20	1000000					3
This study	Berger and Spotila, 2008	10.1130/G24883A.1	St. Elias Mountains, Alaska	Mt. Steller B	North American Cordillera	60.5186	-143.1		5580.1	196.068	Alpine	#N/A	Thermochronometric	8	1000000					3
This study	Berger and Spotila, 2008	10.1130/G24883A.1	St. Elias Mountains, Alaska	Mt. Steller C	North American Cordillera	60.5186	-143.1		5580.1	196.068	Alpine	#N/A	Thermochronometric	8	1000000					3
This study	Berger and Spotila, 2008	10.1130/G24883A.1	St. Elias Mountains, Alaska	Bering	North American Cordillera	60.3022	-143.42		4582.1	61.8802	Alpine	#N/A	Thermochronometric	2516	1000000					3
This study	Berger and Spotila, 2008	10.1130/G24883A.1	St. Elias Mountains, Alaska	Leeper	North American Cordillera	60.2592	-142.299		3808.4	260.422	Alpine	#N/A	Thermochronometric	30	1000000					3.3
This study	Berger and Spotila, 2008	10.1130/G24883A.1	St. Elias Mountains, Alaska	Khitrov	North American Cordillera	60.4603	-143.504		4145.2	135.335	Alpine	#N/A	Thermochronometric	51	1000000					4
This study	Berger and Spotila, 2008	10.1130/G24883A.1	St. Elias Mountains, Alaska	Seward	North American Cordillera	60.1939	-140.389		6348.2	258.836	Alpine	#N/A	Thermochronometric	1949	1000000					4
This study	Berger and Spotila, 2008	10.1130/G24883A.1	St. Elias Mountains, Alaska	Steller	North American Cordillera	60.478	-143.562		4268.3	167.819	Alpine	#N/A	Thermochronometric	575	1000000					5
This study	Cuffey et al., 2022	10.1130/B36497.1	Yosemite, California	Tuolumne meadows	North American Cordillera	37.8708	-119.378		1243.3	180.318	Alpine	plut, ign,	Thermochronometric	1	2500000		17	17	17	0.0068	0.0068	0.0068	Exhumation depths read off of Figure 7c and 7d with plot digitizer, corresponding to "best performing" t-T paths at 35 and 50 C/km geotherms
This study	Cuffey et al., 2022	10.1130/B36497.1	Yosemite, California	Tenaya canyon	North American Cordillera	37.7422	-119.575		976.3	225.852	Alpine	#N/A	Thermochronometric	1	2500000		667.5	515	820	0.267	0.206	0.328	Exhumation depths read off of Figure 7c and 7d with plot digitizer, corresponding to "best performing" t-T paths at 35 and 50 C/km geotherms
This study	Densmore et al., 2007	10.1029/2006GL028371	Southern Coast Mountains, British Columbia	unnamed	North American Cordillera	50.7918	-124.003		2485.6	422.062	Alpine	plut, ign,	Thermochronometric	1	6000000					0.8			Since early Pliocene
This study	Ehlers et al., 2006	10.1130/G22507.1	Coast Mountains, British Columbia	unnamed	North American Cordillera	51.3357	-125.27		2543.5	377.607	Alpine	sed, ign, met,	Thermochronometric	1	17500000					0.38			Thermochron/thermal model inversions
This study	Ehlers et al., 2006	10.1130/G22507.1	Coast Mountains, British Columbia	unnamed	North American Cordillera	51.3357	-125.27		2543.5	377.607	Alpine	sed, ign, met,	Thermochronometric	1	20000000					0.38			Thermochron/thermal model inversions
This study	Ehlers et al., 2006	10.1130/G22507.1	Coast Mountains, British Columbia	unnamed	North American Cordillera	51.3357	-125.27		2543.5	377.607	Alpine	sed, ign, met,	Thermochronometric	1	20000000					0.4			Thermochron/thermal model inversions
This study	Ehlers et al., 2006	10.1130/G22507.1	Coast Mountains, British Columbia	unnamed	North American Cordillera	51.3357	-125.27		2543.5	377.607	Alpine	sed, ign, met,	Thermochronometric	1	10000000					0.57			Thermochron/thermal model inversions
This study	Ehlers et al., 2006	10.1130/G22507.1	Coast Mountains, British Columbia	unnamed	North American Cordillera	51.3357	-125.27		2543.5	377.607	Alpine	sed, ign, met,	Thermochronometric	1	15000000					0.57			Thermochron/thermal model inversions
This study	Ehlers et al., 2006	10.1130/G22507.1	Coast Mountains, British Columbia	unnamed	North American Cordillera	51.3357	-125.27		2543.5	377.607	Alpine	sed, ign, met,	Thermochronometric	1	10000000					0.76			Thermochron/thermal model inversions
This study	Glotzbach et al., 2013	10.1002/jgrf.20107	Queyras, Western French Alps	unnamed	Alps	45.3742	7.05711	1823	1474.5	377.839	Alpine	basalt, volc, ign,	Thermochronometric	1	1000000					0.12			Estimated from interpolated bedrock AFT-age map at location of Sample CGP 206
This study	Glotzbach et al., 2013	10.1002/jgrf.20107	Queyras, Western French Alps	unnamed	Alps	45.4536	6.70162	1197	1254.4	366.383	Alpine	sed,	Thermochronometric	1	1000000					0.15			Estimated from interpolated bedrock AFT-age map at location of Sample CGP 204
This study	Glotzbach et al., 2013	10.1002/jgrf.20107	Queyras, Western French Alps	unnamed	Alps	45.5283	6.78551	1487	1603.2	374.763	Alpine	sed,	Thermochronometric	1	1000000					0.16			Estimated from interpolated bedrock AFT-age map at location of Sample CGP 200
This study	Glotzbach et al., 2013	10.1002/jgrf.20107	Queyras, Western French Alps	unnamed	Alps	45.527	6.78726	1504	1603.2	376.283	Alpine	sed,	Thermochronometric	1	1000000					0.16			Estimated from interpolated bedrock AFT-age map at location of Sample CGP 201
This study	Glotzbach et al., 2013	10.1002/jgrf.20107	Queyras, Western French Alps	unnamed	Alps	44.681	6.697	1050	925.2	332.269	Alpine	sed,	Thermochronometric	1	1000000					0.16			Estimated from interpolated bedrock AFT-age map at location of Sample RD47
This study	Glotzbach et al., 2013	10.1002/jgrf.20107	Queyras, Western French Alps	unnamed	Alps	44.719	6.762	1200	1021.7	346.97	Alpine	sed,	Thermochronometric	1	1000000					0.17			Estimated from interpolated bedrock AFT-age map at location of Sample RD48
This study	Glotzbach et al., 2013	10.1002/jgrf.20107	Queyras, Western French Alps	unnamed	Alps	45.4537	6.69739	1198	1227.7	366.108	Alpine	sed,	Thermochronometric	1	1000000					0.19			Estimated from interpolated bedrock AFT-age map at location of Sample CGP 203
This study	Glotzbach et al., 2013	10.1002/jgrf.20107	Queyras, Western French Alps	unnamed	Alps	44.778	6.86	1440	940.9	332.849	Alpine	sed, basalt, volc, ign, met,	Thermochronometric	1	1000000					0.23			Estimated from interpolated bedrock AFT-age map at location of Sample RD49
This study	Glotzbach et al., 2013	10.1002/jgrf.20107	Queyras, Western French Alps	unnamed	Alps	45.4142	6.14452	788	1722.3	315.189	Alpine	met,	Thermochronometric	1	1000000					0.33			Estimated from interpolated bedrock AFT-age map at location of Sample CGP 210
This study	Glotzbach et al., 2013	10.1002/jgrf.20107	Queyras, Western French Alps	unnamed	Alps	45.3835	6.09737	615	1653.1	298.888	Alpine	met,	Thermochronometric	1	1000000					0.36			Estimated from interpolated bedrock AFT-age map at location of Sample CGP 211
This study	Glotzbach et al., 2013	10.1002/jgrf.20107	Queyras, Western French Alps	unnamed	Alps	45.3903	6.25483	527	1563.9	375.143	Alpine	met,	Thermochronometric	1	1000000					0.54			Estimated from interpolated bedrock AFT-age map at location of Sample CGP 208
This study	Glotzbach et al., 2013	10.1002/jgrf.20107	Queyras, Western French Alps	unnamed	Alps	45.5487	6.4662	432	1289.2	378.313	Alpine	met,	Thermochronometric	1	1000000					0.65			Estimated from interpolated bedrock AFT-age map at location of Sample CGP 202
This study	Glotzbach et al., 2013	10.1002/jgrf.20107	Queyras, Western French Alps	unnamed	Alps	45.5874	6.46035	482	1288.1	378.535	Alpine	met,	Thermochronometric	1	1000000					0.7			Estimated from interpolated bedrock AFT-age map at location of Sample CGP 205
This study	Glotzbach et al., 2013	10.1002/jgrf.20107	Queyras, Western French Alps	unnamed	Alps	45.4938	6.32131	511	1189.2	350.452	Alpine	met,	Thermochronometric	1	1000000					0.72			Estimated from interpolated bedrock AFT-age map at location of Sample CGP 209
This study	Shuster et al., 2005	10.1126/science.1118519	British Columbia, Canada	Klinaklini Valley	North American Cordillera	51.75	-125.097		1297.6	317.203	Alpine	plut, ign,	Thermochronometric	800	1800000		2000	2000		5	5
This study	Shuster et al., 2011	10.1126/science.1198401	Fiordland, New Zealand	Neale Burn	Pacific	-44.7984	167.95		6550.5	580	Alpine	#N/A	Thermochronometric	299	2000000					0.76
This study	Spotila et al., 2004	10.1130/G20343.1	Chugach–St. Elias Range, Alaska	unnamed	North American Cordillera	61.1669	-145.333		2812.1	334.791	Alpine	sed,	Thermochronometric	1	1000000					0.8	0.4	1.2	Averages for profiles A-A' and B-B'
This study	Stalder et al., 2022	10.1016/j.quageo.2022.101405	South-Central Chilean Andes	unnamed	South American Cordillera	-34	-70.2		1843.7	437.715	Alpine	volc, ign,	Thermochronometric	1	100000					32	4	60	This study aims to reconcile the mismatch between the results from Carretier et al., 2013 and Stadler et al., 2020. They estimated a decrease of erosion rate from 40-60 mm/yr to 3-5 mm/yr over the last 100 kyr
This study	Willett et al., 2020	10.1126/sciadv.aay1641	Patagonian Andes	unnamed	South American Cordillera	-47.4851	-73.4111		5013.7	386.606	Alpine	plut, ign,	Thermochronometric	1	6000000					0.3335	0.0928	0.4937
This study	Yanites and Ehlers, 2016	10.1016/j.epsl.2016.06.022	Klinaklini Valley, Coast Mountains, British Columbia	unnamed	North American Cordillera	51.4089	-125.809		2171.5	291.934	Alpine	plut, ign,	Thermochronometric	1200	100000					0.6	0.2	1	Thermochronology and glacial ice/mass balance numerical model
Anderson, 2005	Kraal, 2001; Anderson et al., 2003	10.1016/j.chemgeo.2003.01.001	Wrangell Mountains, Alaska	Kennicott Glacier	North American Cordillera	61.5999	-143.07		957.7	280.547	Alpine	basalt, volc, ign,	Volumetric	420	0.166667					0.8			Summer 1999
Anderson, 2005	Kraal, 2001; Anderson et al., 2003	10.1016/j.chemgeo.2003.01.001	Wrangell Mountains, Alaska	Kennicott Glacier	North American Cordillera	61.5999	-143.07		957.7	280.547	Alpine	basalt, volc, ign,	Volumetric	420	0.166667					1.3			Summer 2000
Anderson, 2005	Sharp et al., 1995	10.1130/0091-7613(1995)023<0061:ROCDAC>2.3.CO;2	Valais, Switzerland	Haut Glacier d'Arolla	Alps	45.9914	7.49477		1663.6	423.119	Alpine	sed, basalt, volc, ign, met,	Volumetric	11.7	0.416667					1			1989. Arolla series of the Dent Blanche nappe
Anderson, 2005	Sharp et al., 1995	10.1130/0091-7613(1995)023<0061:ROCDAC>2.3.CO;2	Valais, Switzerland	Haut Glacier d'Arolla	Alps	45.9914	7.49477		1663.6	423.119	Alpine	sed, basalt, volc, ign, met,	Volumetric	11.7	0.416667					2.2			1990. Arolla series of the Dent Blanche nappe
Antoniazza and Lane, 2021	Müller, 1999	10.1177/0309133321997292	Walensee Valley, Switzerland	unnamed	Alps	47.1226	9.20298		1719.6	319.933	Alpine	sed,	Volumetric	269	15000			17.8	24.5	1.5	1.24	1.69	10.1016/S0985-3111(00)87046-1; catchment of the Lake of Walenstadt; soft-rock denudation & paraglacial estimates
Hallet et al., 1996	Bezinge, 1987	0	Switzerland	Bertol Inferieur	Alps	46.0049	7.53182		1631	436.143	Alpine	sed, basalt, volc, ign, met,	Volumetric	8.2	0.0191781					0.41			Direct measurments of suspended sediment load, repeated over seven days
Hallet et al., 1996	Bezinge, 1987	0	Switzerland	Ferpecle	Alps	46.0517	7.5153		1284.3	407.738	Alpine	sed, basalt, volc, ign, met,	Volumetric	36	0.0191781					0.47			Direct measurments of suspended sediment load, repeated over seven days
Hallet et al., 1996	Bezinge, 1987	0	Switzerland	Tsidjore	Alps	46.0054	7.7457		1297.7	408.693	Alpine	basalt, volc, ign,	Volumetric	4.8	0.0191781					0.56			Direct measurments of suspended sediment load, repeated over seven days
Hallet et al., 1996	Bezinge, 1987	0	Switzerland	Stafel	Alps	45.9767	7.5625		1758.9	435.616	Alpine	sed, basalt, volc, ign, met,	Volumetric	36	0.0191781					0.77			Direct measurments of suspended sediment load, repeated over seven days
Hallet et al., 1996	Bezinge, 1987	0	Switzerland	Massa	Alps	46.6067	8.3311		1978.4	417.664	Alpine	met,	Volumetric		0.0191781					1			Direct measurments of suspended sediment load, repeated over seven days
Hallet et al., 1996	Bezinge, 1987	0	Switzerland	Dixence	Alps	46.1167	7.3819		1544.6	375.063	Alpine	met,	Volumetric		0.0191781					1.3			Direct measurments of suspended sediment load, repeated over seven days
Hallet et al., 1996	Bezinge, 1987	0	Switzerland	Gomer	Alps	46.6463	8.2547		2054.2	442.8	Alpine	met,	Volumetric	80	0.0191781					1.4			Direct measurments of suspended sediment load, repeated over seven days
Hallet et al., 1996	Bezinge, 1987	0	Switzerland	Drance	Alps	46.108	7.0921		882.3	427.792	Alpine	plut, ign,	Volumetric		0.0191781					1.7			Direct measurments of suspended sediment load, repeated over seven days
Hallet et al., 1996	Carlson, 1989	10.1016/0025-3227(89)90161-8	Wrangell Mountains, Alaska	Copper River	North American Cordillera	60.6774	-144.692		3582.9	225.921	Alpine	0	Volumetric	53354	1					0.56			Duration is somewhat unclear -- evidently from https://www.proquest.com/dissertations-theses/late-quaternary-history-sedimentation-copper/docview/302204219/se-2?accountid=10422 "Reimnitz (1966) states that the Copper River (Figs.l and 15) is presently contributing greater than 66 × 106 t of suspended sediment and greater than 107 × 106 t total of suspended and bedload sediment annually to the Gul…
Hallet et al., 1996	Carlson, 1989	10.1016/0025-3227(89)90161-8	St. Elias Mountains, Alaska	Hubbard	North American Cordillera	60.0727	-139.31		5420.7	274.107	Alpine	#N/A	Volumetric	3865	700	0.1				13.71
Hallet et al., 1996	Chernova, 1981	10.3189/172756481794352270	Ледник Аютор	Ajutor-3	Central Asia	42.0536	-70.4072		1247.5	2.11659	Alpine	0	Volumetric	3.4	36	8.14815e-07				0.24
Hallet et al., 1996	Chernova, 1981	10.3189/172756481794352270	Issyk Kul region, Kyrgyzstan	Karabatkak	Central Asia	42.1476	78.2716		1048.3	342.029	Alpine	#N/A	Volumetric	4.7	15	1.77778e-06				0.38
Hallet et al., 1996	Chernova, 1981	10.3189/172756481794352270	Fann Mountains, Sughd, Tajikistan	Imat	Central Asia	39.1536	68.346		1403.2	460.165	Alpine	#N/A	Volumetric	3.8	6	3.14815e-06				0.83
Hallet et al., 1996	Chernova, 1981	10.3189/172756481794352270	Vanj River basin, Gorno-Badakhshan, Tajikistan	RGO	Central Asia	38.6948	72.0987		847.3	480.709	Alpine	#N/A	Volumetric	109	25	0.000348148				3.19
Hallet et al., 1996	Chernova, 1981	10.3189/172756481794352270	Pamir mountains, Gorno-Badakhshan, Tajikistan	Fedchenko	Central Asia	38.7891	72.2387		1305.2	328.94	Alpine	#N/A	Volumetric	662	35	0.00288889				4.36
Hallet et al., 1996	Chernova, 1981	10.3189/172756481794352270	Zaravshanskiy	Zaravshanskiy	Central Asia	39.3245	69.3952		786.5	417.482	Alpine	sed,	Volumetric	134	83	0.000666667				4.98
Hallet et al., 1996	Gardner and Jones, 1984	0	Raikgt, Pakistan Himalaya	Raikgt	Central Asia	35.3497	74.6226		1079.4	512.988	Alpine	sed,	Volumetric	93.3	10					1.75
Hallet et al., 1996	Hammer and Smith, 1983	10.1111/j.1502-3885.1983.tb00441.x	Hilda, Rocky Mts, Canada	Hilda	North American Cordillera	51.7356	-119.457		1192.7	166.118	Alpine	plut, ign,	Volumetric	2.2	2					0.26
Hallet et al., 1996	Hicks et al.. 1990	10.2307/1551718	New Zealand	Ivory Glacier	Pacific	-43.1228	170.917		5332.7	402.598	Alpine	#N/A	Volumetric	2.2	10					5.6
Hallet et al., 1996	Humphrey and Raymond, 1994	10.3189/S0022143000012429	St. Elias Mountains, Alaska	Variegated	North American Cordillera	60.0056	-139.275		5338.6	285.554	Alpine	#N/A	Volumetric	78	3					5.19
Hallet et al., 1996	Molnia et al., 1978	0	St. Elias Mountains, Alaska	Malaspina	North American Cordillera	60.0433	-140.554		6630.4	90.2379	Alpine	#N/A	Volumetric	5007	12000	0.1				10.58
Hallet et al., 1996	Small, 1987	0	Switzerland	Tsidjore	Alps	46.0054	7.7457		1297.7	408.693	Alpine	basalt, volc, ign,	Volumetric	4.2	5					1.17
Lliboutry, 1994	Bezinge et al., 1989	10.3189/S0022143000012314	Central Alps, Switzerland	Herens Glacier	Alps	46.02	7.5768		1533.1	437.874	Alpine	sed, basalt, volc, ign, met,	Volumetric	12.25	10					1.05	0.97	1.13	Paper on erosion of hard beds specifically
Lliboutry, 1994	Lanser, 1958	10.3189/S0022143000012314	Central Alps, Austria	Venter Ache at Vent (Oetztal)	Alps	46.8646	10.9789		1635.6	390.182	Alpine	met,	Volumetric	12	1					0.6			Paper on erosion of hard beds specifically
Lliboutry, 1994	Reheis, 1975	10.3189/S0022143000012314	Front Range, Colorado	Arapaho Glacier	North American Cordillera	40.024	-105.648		1267.1	241.557	Alpine	sed, ign, met,	Volumetric	0.25	1					0.19	0.14	0.235	Paper on erosion of hard beds specifically
Lliboutry, 1994	Reheis, 1975	10.3189/S0022143000012314	Front Range, Colorado	Arapaho Glacier	North American Cordillera	40.024	-105.648		1267.1	241.557	Alpine	sed, ign, met,	Volumetric	0.25	300					1.65	1.26	2.04	Paper on erosion of hard beds specifically
This study	Banerjee et al., 2018	10.1016/j.epsl.2018.06.001	Himalaya	Khumbu Glacier	Central Asia	27.9789	86.8343		1939.1	400.563	Alpine	met,	Volumetric	27.5	300					0.039	0.019	0.059	rate converted from m/Myr; min-max from +/- values, timescale 'a few centuries'
This study	Banerjee et al., 2018	10.1016/j.epsl.2018.06.001	Himalaya	Ngzompa Glacier	Central Asia	27.9897	86.6902		1712.8	349.098	Alpine	met,	Volumetric	68.8	300					0.073	0.035	0.111	rate converted from m/Myr; min-max from +/- values, timescale 'a few centuries'
This study	Banerjee et al., 2018	10.1016/j.epsl.2018.06.001	Himalaya	Imja-Lhotse-Shar Glacier	Central Asia	27.9143	86.9546		2722.8	439.544	Alpine	met,	Volumetric	11.3	300					0.116	0.056	0.176	rate converted from m/Myr; min-max from +/- values, timescale 'a few centuries'
This study	Banerjee et al., 2018	10.1016/j.epsl.2018.06.001	Himalaya	Hamtah Glacier	Central Asia	32.25	77.36		2066.1	499.822	Alpine	met,	Volumetric	3.7	300					0.192	0.092	0.292	rate converted from m/Myr; min-max from +/- values, timescale 'a few centuries'
This study	Banerjee et al., 2018	10.1016/j.epsl.2018.06.001	Himalaya	Satopanth Glacier	Central Asia	30.7503	79.3607		2213.5	430.435	Alpine	met,	Volumetric	16.5	300					0.219	0.105	0.333	rate converted from m/Myr; min-max from +/- values, timescale 'a few centuries'
This study	Banerjee et al., 2018	10.1016/j.epsl.2018.06.001	Hidden Valley, Mukut Himal, Nepal Himalaya	G2 Glacier	Central Asia	35.7576	76.6169		710.3	520.435	Alpine	sed,	Volumetric	1.6	300					0.235	0.113	0.357	rate converted from m/Myr; min-max from +/- values, timescale 'a few centuries'
This study	Banerjee et al., 2018	10.1016/j.epsl.2018.06.001	Himalaya	Bara Shigri Glacier	Central Asia	32.1662	77.6874		1749.2	318.827	Alpine	met,	Volumetric	101.9	300					0.36	0.17	0.55	rate converted from m/Myr; min-max from +/- values, timescale 'a few centuries'
This study	Banerjee et al., 2018	10.1016/j.epsl.2018.06.001	Himalaya	Milerapa Glacier	Central Asia	28.6291	84.0351		1935.9	492.521	Alpine	met,	Volumetric	0.8	300					1.034	0.496	1.572	rate converted from m/Myr; min-max from +/- values, timescale 'a few centuries'
This study	Collins, 1996	0	Hunza basin, Karakoram, Pakistan Himalaya	Batura Glacier	Central Asia	36.5696	74.6198		316	511.051	Alpine	#N/A	Volumetric	365	1					3.00556	2.25407	3.75704	Minimum assums erosion equally distributed across catchment, maximum assumes all erosion is sub-glacial
This study	Collins, 1998	0	Hunza basin, Karakoram, Pakistan Himalaya	Batura Glacier	Central Asia	36.5696	74.6198		316	511.051	Alpine	#N/A	Volumetric	365	1					3.83	3.45	4.21	glacial abrasion rate (mm/yr)
This study	Delmas et al., 2009	10.1016/j.quascirev.2008.11.006	Eastern Pyrenees, France	unnamed	Alps	42.7714	0.13895		1744.1	378.335	Alpine	sed,	Volumetric	17.84	8500					0.18
This study	Delmas et al., 2009	10.1016/j.quascirev.2008.11.006	Eastern Pyrenees, France	unnamed	Alps	42.7714	0.13895		1744.1	378.335	Alpine	sed,	Volumetric	17.84	8500					0.27
This study	Delmas et al., 2009	10.1016/j.quascirev.2008.11.006	Eastern Pyrenees, France	unnamed	Alps	42.7714	0.13895		1744.1	378.335	Alpine	sed,	Volumetric	17.84	8500					0.34
This study	Delmas et al., 2009	10.1016/j.quascirev.2008.11.006	Eastern Pyrenees, France	unnamed	Alps	42.7714	0.13895		1744.1	378.335	Alpine	sed,	Volumetric	90.56	2000					0.613
This study	Fernandez et al., 2016	10.1130/B31321.1	Magallanes Region, Chile	Europa Glacier	South American Cordillera	-50.25	-74.2		7857.1	280.909	Alpine	0	Volumetric	458	12500					0.14	0.12	0.16
This study	Fernandez et al., 2016	10.1130/B31321.1	Northern Patagonia	Gualas Glacier	South American Cordillera	-47.6358	-72.8425		2003.8	337.581	Alpine	met,	Volumetric	170	11300					0.4	0.34	0.46
This study	Fernandez et al., 2016	10.1130/B31321.1	Patagonia	San Rafael glacier	South American Cordillera	-46.6071	-74.0377		4453.9	40.3806	Alpine	sed,	Volumetric	724	12800					0.83	0.72	0.94
This study	Gulick et al 2015	10.1073/pnas.1512549112	Gulf of Alaska/St. Elias Mts	unnamed	North American Cordillera	60.2645	-139.109		4873.7	262.221	Alpine	sed,	Volumetric	53400	1200000					0.3	0.2	0.4
This study	Gulick et al 2015	10.1073/pnas.1512549112	Gulf of Alaska/St. Elias Mts	unnamed	North American Cordillera	60.2645	-139.109		4873.7	262.221	Alpine	sed,	Volumetric	53400	1600000					1.1	1.4	0.7
This study	Heimsath and McGlynn, 2008	10.1016/j.geomorph.2007.02.046	Annapurna III, Himalaya	Milarepa's Glacier	Central Asia	28.5844	83.9888		3753.7	539.217	Alpine	met,	Volumetric	4.5	1	0.00582				0.42	0.26	0.58	Erosion rate is the vertical lowering of the headwall, their sediment flux considers both horizontal and vertical erosion
This study	Herman et al., 2015	10.1126/science.aab2386	New Zealand	Franz Josef	Pacific	-43.4607	170.186		7241	341.404	Alpine	siliciclast, shale, sed,	Volumetric	37	0.416667					7	0	500	*found area in DOI: 10.1126/science.264.5164.1434
This study	Maizels, 1978	0	Mont Blanc massif	Bossons Glacier	Alps	45.8661	6.8593		2744.9	464.37	Alpine	plut, ign,	Volumetric	11	1					0.75	0.6	0.9
This study	Riihimaki et al., 2005	10.1029/2004JF000189	Chugach Mountains, Alaska	Bench	North American Cordillera	61.0256	-145.677		3082.9	267.931	Alpine	sed,	Volumetric	7.5	0.14					0.9	0.72	1.08
This study	Riihimaki et al., 2005	10.1029/2004JF000189	Chugach Mountains, Alaska	Bench	North American Cordillera	61.0256	-145.677		3082.9	267.931	Alpine	sed,	Volumetric	7.5	0.17					1.4	1.12	1.68
This study	Riihimaki et al., 2005	10.1029/2004JF000189	Chugach Mountains, Alaska	Bench	North American Cordillera	61.0256	-145.677		3082.9	267.931	Alpine	sed,	Volumetric	7.5	0.28					1.8	1.35	2.25
This study	Shea et al., 2001	10.1016/S0040-1951(03)00124-0	St. Elias Range, Alaska	average	North American Cordillera	60.4983	-139.506		2818.6	123.419	Alpine	sed,	Volumetric	47500	10000					5.1
This study	Small, 1987	0	Switzerland	Tsidjore	Alps	46.0054	7.7457		1297.7	408.693	Alpine	basalt, volc, ign,	Volumetric	4.15	5000	3.35e-06				1.8058	0.807229	2.80437	Min includes lateral moraines only, max assumes modern proportions of lateral moranes to total sediment deposition, following Table 8.4
This study	Small, 1987	0	Switzerland	Tsidjore	Alps	46.0054	7.7457		1297.7	408.693	Alpine	basalt, volc, ign,	Volumetric	4.15	2	7.9815e-06				1.92325	1.55446	2.29205	Modern rates, including suspended sediment measurements from 1981 and 1982
This study	Berger and Spotila, 2008	10.1130/G24883A.1	St. Elias Mountains, Alaska	Turner	North American Cordillera	60.0429	-139.681		6734.4	326.758	Alpine tidewater	#N/A	Thermochronometric	124	1000000					2
This study	Berger and Spotila, 2008	10.1130/G24883A.1	St. Elias Mountains, Alaska	Valerie	North American Cordillera	60.117	-139.492		5797.4	300.729	Alpine tidewater	#N/A	Thermochronometric	272	1000000					2
This study	Berger and Spotila, 2008	10.1130/G24883A.1	St. Elias Mountains, Alaska	Guyot	North American Cordillera	60.1758	-141.652		6367.8	163.209	Alpine tidewater	#N/A	Thermochronometric	397	1000000					2.5
This study	Berger and Spotila, 2008	10.1130/G24883A.1	St. Elias Mountains, Alaska	Yahtse	North American Cordillera	60.3056	-141.727		4648.5	149.255	Alpine tidewater	#N/A	Thermochronometric	1109	1000000					2.7
This study	Berger and Spotila, 2008	10.1130/G24883A.1	St. Elias Mountains, Alaska	Hubbard	North American Cordillera	60.0727	-139.31		5420.7	274.107	Alpine tidewater	#N/A	Thermochronometric	3406	1000000					2.7
This study	Berger and Spotila, 2008	10.1130/G24883A.1	St. Elias Mountains, Alaska	Tyndall	North American Cordillera	60.1793	-141.162		4861.4	285.801	Alpine tidewater	#N/A	Thermochronometric	166	1000000					2.8
Hallet et al., 1996	Cai, 1994	0	Glacier Bay, Alaska	Johns Hopkins	North American Cordillera	58.8045	-137.157		4495.3	423.582	Alpine tidewater	#N/A	Volumetric	316	87	0.024				47.24
Hallet et al., 1996	Cai, 1994	0	Glacier Bay, Alaska	Caroll	North American Cordillera	59.037	-136.548		3483.5	265.711	Alpine tidewater	#N/A	Volumetric	400	4	0.041				54.33
Hallet et al., 1996	Hunter, 1994	0	Glacier Bay, Alaska	Muir	North American Cordillera	58.9269	-133.908		3016.8	315.932	Alpine tidewater	sed,	Volumetric	148	3	0.0079				28.05
Hallet et al., 1996	Hunter, 1994	0	Glacier Bay, Alaska	Grand Pacific	North American Cordillera	58.7439	-137.057		5808.1	415.057	Alpine tidewater	sed,	Volumetric	950	3	0.0783				43.68
Hallet et al., 1996	Hunter, 1994	0	Glacier Bay, Alaska	Margerie	North American Cordillera	58.8673	-137.147		5333.3	388.934	Alpine tidewater	sed,	Volumetric	240	3	0.0272				60.07
Hallet et al., 1996	Jordan, 1962	10.2307/212613	Lituya Bay, Alaska	Lituya/N. Crillon	North American Cordillera	58.6655	-137.495		3677.2	301.317	Alpine tidewater	#N/A	Volumetric	174	33	0.0146				45.22
Hallet et al., 1996	Merrand, 1994	0	Glacier Bay, Alaska	Grand Pacific/Margerie	North American Cordillera	59.0481	-137.043		2641.7	313.558	Alpine tidewater	#N/A	Volumetric	1100	86	0.013				6.03
Hallet et al., 1996	Molnia, 1985	0	Icy Bay, Alaska	Icy Bay	North American Cordillera	59.0894	-141.718		2387.8	78.3227	Alpine tidewater	0	Volumetric	1586	54	0.05				16.71
Hallet et al., 1996	Powell and Molnia, 1989	10.1016/0025-3227(89)90160-6	Glacier Bay, Alaska	McBride	North American Cordillera	58.7633	-136.557		3390.6	249.98	Alpine tidewater	0	Volumetric	143	3	0.002				7.41
Hallet et al., 1996	Powell, 1991	10.1130/SPE261-p75	Glacier Bay, Alaska	Muir	North American Cordillera	58.9269	-133.908		3016.8	315.932	Alpine tidewater	sed,	Volumetric	148	9	0.0027				9.64
Hallet et al., 1996	Powell, 1991	10.1130/SPE261-p75	Glacier Bay, Alaska	Riggs	North American Cordillera	58.372	-133.961		4050.3	312.642	Alpine tidewater	plut, ign,	Volumetric	126	6	0.0028				11.76
Hallet et al., 1996	Powell, 1991	10.1130/SPE261-p75	Lituya Bay, Alaska	Crillon	North American Cordillera	58.6217	-137.414		4608.1	270.089	Alpine tidewater	#N/A	Volumetric	71	35	0.0016				12.01
Hallet et al., 1996	Powell, 1991	10.1130/SPE261-p75	Glacier Bay, Alaska	Caroll	North American Cordillera	59.037	-136.548		3483.5	265.711	Alpine tidewater	#N/A	Volumetric	527	28	0.028				28.15
Hallet et al., 1996	Stravers and Syvitski, 1991	10.1016/0033-5894(91)90096-N	Glacier Bay, Alaska	Muir	North American Cordillera	58.9269	-133.908		3016.8	315.932	Alpine tidewater	sed,	Volumetric	683	80	0.0206				15.99
This study	Cowan et al., 2010	10.1130/B26595.1	Glacier Bay, Alaska	Muir	North American Cordillera	58.9269	-133.908		3016.8	315.932	Alpine tidewater	sed,	Volumetric	1555.93	34	0.00111				0.0242556			basin 9
This study	Cowan et al., 2010	10.1130/B26595.1	Glacier Bay, Alaska	Muir	North American Cordillera	58.9269	-133.908		3016.8	315.932	Alpine tidewater	sed,	Volumetric	743.04	13	0.00145				0.0253688			basin 5
This study	Cowan et al., 2010	10.1130/B26595.1	Glacier Bay, Alaska	Muir	North American Cordillera	58.9269	-133.908		3016.8	315.932	Alpine tidewater	sed,	Volumetric	2494.6	14	0.00462				0.025928			basin 10
This study	Cowan et al., 2010	10.1130/B26595.1	Glacier Bay, Alaska	Muir	North American Cordillera	58.9269	-133.908		3016.8	315.932	Alpine tidewater	sed,	Volumetric	258.21	11.5	0.0013				0.0578986			basin 1; total sed flux: 1.3 × 10^6 m3/yr to 4.6 × 10^7 m3/yr for all basins
This study	Cowan et al., 2010	10.1130/B26595.1	Glacier Bay, Alaska	Muir	North American Cordillera	58.9269	-133.908		3016.8	315.932	Alpine tidewater	sed,	Volumetric	441.03	18	0.00201				0.0820352			basin 3
This study	Cowan et al., 2010	10.1130/B26595.1	Glacier Bay, Alaska	Muir	North American Cordillera	58.9269	-133.908		3016.8	315.932	Alpine tidewater	sed,	Volumetric	757.66	15	0.00445				0.0881002			basin 7
This study	Cowan et al., 2010	10.1130/B26595.1	Glacier Bay, Alaska	Muir	North American Cordillera	58.9269	-133.908		3016.8	315.932	Alpine tidewater	sed,	Volumetric	751.27	16	0.00562				0.119691			basin 6
This study	Cowan et al., 2010	10.1130/B26595.1	Glacier Bay, Alaska	Muir	North American Cordillera	58.9269	-133.908		3016.8	315.932	Alpine tidewater	sed,	Volumetric	647.51	18	0.00622				0.172909			basin 4
This study	Cowan et al., 2010	10.1130/B26595.1	Glacier Bay, Alaska	Muir	North American Cordillera	58.9269	-133.908		3016.8	315.932	Alpine tidewater	sed,	Volumetric	434.02	18.5	0.00616				0.262569			basin 2
This study	Fernandez et al., 2011	10.1029/2010JF001685	Tierra del Fuego	Marinelli Glacier	South American Cordillera	-54.5337	-69.5721		2581.7	260.03	Alpine tidewater	met,	Volumetric	266.52	12500	0.00012				0.44	0.28	0.6	medial basin only; rho_sed = 1700; sed flux reported in units of m3 rock / year
This study	Fernandez et al., 2011	10.1029/2010JF001685	Tierra del Fuego	Marinelli Glacier	South American Cordillera	-54.5337	-69.5721		2581.7	260.03	Alpine tidewater	met,	Volumetric	267.5	12500					0.52	0.33	0.71	proximal + medial; rho_sed = 1700
This study	Fernandez et al., 2011	10.1029/2010JF001685	Tierra del Fuego	Marinelli Glacier	South American Cordillera	-54.5337	-69.5721		2581.7	260.03	Alpine tidewater	met,	Volumetric	266.52	364	0.00071				2.66	1.73	3.59	medial basin only; rho_sed = 1600; sed flux reported in units of m3 rock / year
This study	Fernandez et al., 2011	10.1029/2010JF001685	Tierra del Fuego	Marinelli Glacier	South American Cordillera	-54.5337	-69.5721		2581.7	260.03	Alpine tidewater	met,	Volumetric	266.5	364					5.34	3.47	7.21	proximal + medial; rho_sed = 1600
This study	Fernandez et al., 2011	10.1029/2010JF001685	Tierra del Fuego	Marinelli Glacier	South American Cordillera	-54.5337	-69.5721		2581.7	260.03	Alpine tidewater	met,	Volumetric	266.52	100	0.0062				23.14	11.57	34.71	medial basin only; rho_sed = 1800; sed flux reported in units of m3 rock / year
This study	Fernandez et al., 2011	10.1029/2010JF001685	Tierra del Fuego	Marinelli Glacier	South American Cordillera	-54.5337	-69.5721		2581.7	260.03	Alpine tidewater	met,	Volumetric	268.5	100					23.14	34.71	11.57	proximal + medial; rho_sed = 1800
This study	Fernandez et al., 2011	10.1029/2010JF001685	Tierra del Fuego	Marinelli Glacier	South American Cordillera	-54.5337	-69.5721		2581.7	260.03	Alpine tidewater	met,	Volumetric	197.1	45					29.31	18.47	40.15	proximal + medial; rho_sed = 1800
This study	Fernandez et al., 2016	10.1130/B31321.1	Tierra del Fuego	Marinelli glacier	South American Cordillera	-54.5337	-69.5721		2581.7	260.03	Alpine tidewater	met,	Volumetric	267	12500					0.4	0.34	0.46
This study	Grosval'd and Glazovskiy, 2008	10.1080/10889378409377218	Earth	global average	global					NaN	Alpine tidewater	#N/A	Volumetric	750000	280000					2.7			Assume volume of troughs and fjords is from glacial erosion
This study	Grosval'd and Glazovskiy, 2008	10.1080/10889378409377218	Earth	global average	global					NaN	Alpine tidewater	#N/A	Volumetric	750000	120000					6			Assume volume of troughs and fjords is from glacial erosion
This study	Koppes and Hallet, 2002	10.1130/0091-7613(2002)030<0047:IORGRO>2.0.CO;2	Glacier Bay, Alaska	Muir	North American Cordillera	58.9269	-133.908		3016.8	315.932	Alpine tidewater	sed,	Volumetric		79	0.0016				37
This study	Koppes and Hallet, 2006	10.1029/2005JF000349	Icy Bay, Alaska	Tyndall	North American Cordillera	60.1755	-141.158		4783	281.117	Alpine tidewater	sed,	Volumetric	205	37					28	23	33	annual average erosion rate over 37 years (1962-1999) is 28 +/- 5 mm/a, long term estimation is 9 mm/a
This study	Koppes et al., 2009	10.3189/002214309788608796	Tierra del Fuego	Marinelli Glacier	South American Cordillera	-54.5337	-69.5721		2581.7	260.03	Alpine tidewater	met,	Volumetric	205	45					84.5	39	130
This study	Koppes et al., 2015	10.1038/nature15385	Antarctic Peninsula	Funk	Antarctica	-65.5667	-63.7667		3496.4	128.221	Alpine tidewater	0	Volumetric	142	75					0.01			Time interval 50-100 years
This study	Koppes et al., 2015	10.1038/nature15385	Antarctic Peninsula	Cadman	Antarctica	-65.6167	-63.7833		3458.8	130.021	Alpine tidewater	0	Volumetric	306	75					0.03			Time interval 50-100 years
This study	Koppes et al., 2015	10.1038/nature15385	Antarctic Peninsula	Renard/Krebs	Antarctica	-64.6667	-61.6333		2832	88.594	Alpine tidewater	sed,	Volumetric	118	75					0.03			Time interval 50-100 years
This study	Koppes et al., 2015	10.1038/nature15385	Antarctic Peninsula	Cayley	Antarctica	-64.3333	-60.9667		3298.6	93.3156	Alpine tidewater	sed,	Volumetric	720	75					0.05			Time interval 50-100 years
This study	Koppes et al., 2015	10.1038/nature15385	Antarctic Peninsula	Lever	Antarctica	-65.5	-63.6667		3749.4	102.674	Alpine tidewater	sed,	Volumetric	177	75					0.07			Time interval 50-100 years
This study	Koppes et al., 2015	10.1038/nature15385	Antarctic Peninsula	Bagshawe	Antarctica	-64.9333	-62.5833		3416.6	146.411	Alpine tidewater	sed,	Volumetric	241	75					0.07			Time interval 50-100 years
This study	Koppes et al., 2015	10.1038/nature15385	Antarctic Peninsula	Bolton	Antarctica	-65.0167	-62.9667		2815.3	130.816	Alpine tidewater	sed,	Volumetric	62	75					0.08			Time interval 50-100 years
This study	Koppes et al., 2015	10.1038/nature15385	Antarctic Peninsula	Fourcade	Antarctica	-62.2167	-58.6667		1467.7	67.9189	Alpine tidewater	basalt, volc, ign,	Volumetric	241	75					0.1			Time interval 50-100 years
This study	Koppes et al., 2015	10.1038/nature15385	Magallanes Region, Chile	Europa Glacier	South American Cordillera	-50.25	-74.2		7857.1	280.909	Alpine tidewater	0	Volumetric	409	75					0.24			Time interval 50-100 years
This study	Koppes et al., 2015	10.1038/nature15385	Tierra del Fuego	Marinelli Glacier	South American Cordillera	-54.5337	-69.5721		2581.7	260.03	Alpine tidewater	met,	Volumetric	154	75					2.71			Time interval 50-100 years
This study	Koppes et al., 2015	10.1038/nature15385	Patagonia	Jorge Montt	South American Cordillera	-48.1348	-73.4278		4130.6	238.743	Alpine tidewater	met,	Volumetric	500	75					4			Time interval 50-100 years
This study	Koppes et al., 2015	10.1038/nature15385	Tierra del Fuego	Marinelli Glacier	South American Cordillera	-54.5337	-69.5721		2581.7	260.03	Alpine tidewater	met,	Volumetric	154	75					7.6			Time interval 50-100 years
This study	Koppes et al., 2015	10.1038/nature15385	Patagonia	Tyndall	South American Cordillera	-50.9961	-73.6558		6343.9	269.193	Alpine tidewater	0	Volumetric	418	75					8			Time interval 50-100 years
This study	Koppes et al., 2015	10.1038/nature15385	Patagonia	San Rafael	South American Cordillera	-46.7631	-73.8184		6040.5	228.123	Alpine tidewater	0	Volumetric	728	75					12			Time interval 50-100 years
This study	Koppes et al., 2017	10.3189/002214309788608796	Tierra del Fuego	Marinelli Glacier	South American Cordillera	-54.5337	-69.5721		2581.7	260.03	Alpine tidewater	met,	Volumetric	154	45					39	55	23
This study	Meigs et al., 2006	10.1016/j.geomorph.2006.01.029	Icy Bay, Alaska	Tyndall	North American Cordillera	60.1755	-141.158		4783	281.117	Alpine tidewater	sed,	Volumetric	12.4	13					50			Hoof Hill valley reported here; discussion of basin-average erosion rate and sediment storage over multiple glacials (i.e. rate is biased high)
This study	Williams and Koppes, 2020	10.1017/aog.2020.1	Icy Bay, Alaska	Tyndall	North American Cordillera	60.1755	-141.158		4783	281.117	Alpine tidewater	sed,	Volumetric	9.89	53					11	21	31
This study	Williams and Koppes, 2020	10.1017/aog.2020.1	Icy Bay, Alaska	Tyndall	North American Cordillera	60.1755	-141.158		4783	281.117	Alpine tidewater	sed,	Volumetric	9.89	53					26	21	31
This study	Williams and Koppes, 2020	10.1017/aog.2020.1	Icy Bay, Alaska	Tyndall	North American Cordillera	60.1755	-141.158		4783	281.117	Alpine tidewater	sed,	Volumetric	9.89	53					53	21	31
This study	Hall et al., 2019	0	Forsmark/Uppland, Sweden	Fennoscandian Ice Sheet	Fennoscandia	60.4266	18.186		593.9	8.173	Continental	0	Cosmogenic detrital		35000			0.6	1.6	0.0314286	0.0171429	0.0457143	https://www.diva-portal.org/smash/get/diva2:1385574/FULLTEXT01.pdf; Hall, A. M., Ebert, K., Goodfellow, B. W., Hättestrand, C., Heyman, J., Krabbendam, M., ... & Stroeven, A. P. (2019). Past and future impact of glacial erosion in Forsmark and Uppland.
Balter-Kennedy et al., 2021	Balter-Kennedy et al., 2021	10.1029/2021JF006429	Ilulissat region	Jakobshavn Isbræ	Greenland	69.2167	-49.9857		569	32.0889	Continental	gabbro, granodiorite, ign, met,	Cosmogenic surface	1e-08	219		0.0071			0.03	0	0.14
Balter-Kennedy et al., 2021	Balter-Kennedy et al., 2021	10.1029/2021JF006429	Ilulissat region	Jakobshavn Isbræ	Greenland	69.2167	-49.9857		569	32.0889	Continental	gabbro, granodiorite, ign, met,	Cosmogenic surface	1e-08	200		0.0094			0.05	0	0.05
Balter-Kennedy et al., 2021	Balter-Kennedy et al., 2021	10.1029/2021JF006429	Ilulissat region	Jakobshavn Isbræ	Greenland	69.2167	-49.9857		569	32.0889	Continental	gabbro, granodiorite, ign, met,	Cosmogenic surface	1e-08	202		0.0096			0.05	0	0.05
Balter-Kennedy et al., 2021	Balter-Kennedy et al., 2021	10.1029/2021JF006429	Ilulissat region	Jakobshavn Isbræ	Greenland	69.2167	-49.9857		569	32.0889	Continental	gabbro, granodiorite, ign, met,	Cosmogenic surface	1e-08	200		0.0116			0.06	0	0.06
Balter-Kennedy et al., 2021	Balter-Kennedy et al., 2021	10.1029/2021JF006429	Ilulissat region	Jakobshavn Isbræ	Greenland	69.2167	-49.9857		569	32.0889	Continental	gabbro, granodiorite, ign, met,	Cosmogenic surface	1e-08	213		0.013			0.06	0	0.17
Balter-Kennedy et al., 2021	Balter-Kennedy et al., 2021	10.1029/2021JF006429	Ilulissat region	Jakobshavn Isbræ	Greenland	69.2167	-49.9857		569	32.0889	Continental	gabbro, granodiorite, ign, met,	Cosmogenic surface	1e-08	87		0.0084			0.1	0	0.1
Balter-Kennedy et al., 2021	Balter-Kennedy et al., 2021	10.1029/2021JF006429	Ilulissat region	Jakobshavn Isbræ	Greenland	69.2167	-49.9857		569	32.0889	Continental	gabbro, granodiorite, ign, met,	Cosmogenic surface	1e-08	202		0.0233			0.12	0	0.25
Balter-Kennedy et al., 2021	Balter-Kennedy et al., 2021	10.1029/2021JF006429	Ilulissat region	Jakobshavn Isbræ	Greenland	69.2167	-49.9857		569	32.0889	Continental	gabbro, granodiorite, ign, met,	Cosmogenic surface	1e-08	87		0.0112			0.13	0	0.13
Balter-Kennedy et al., 2021	Balter-Kennedy et al., 2021	10.1029/2021JF006429	Ilulissat region	Jakobshavn Isbræ	Greenland	69.2167	-49.9857		569	32.0889	Continental	gabbro, granodiorite, ign, met,	Cosmogenic surface	1e-08	213		0.0337			0.16	0.02	0.3
Balter-Kennedy et al., 2021	Balter-Kennedy et al., 2021	10.1029/2021JF006429	Ilulissat region	Jakobshavn Isbræ	Greenland	69.2167	-49.9857		569	32.0889	Continental	gabbro, granodiorite, ign, met,	Cosmogenic surface	1e-08	213		0.0338			0.16	0.01	0.31
Balter-Kennedy et al., 2021	Balter-Kennedy et al., 2021	10.1029/2021JF006429	Ilulissat region	Jakobshavn Isbræ	Greenland	69.2167	-49.9857		569	32.0889	Continental	gabbro, granodiorite, ign, met,	Cosmogenic surface	1e-08	217		0.1131			0.52	0.41	0.63
Balter-Kennedy et al., 2021	Balter-Kennedy et al., 2021	10.1029/2021JF006429	Ilulissat region	Jakobshavn Isbræ	Greenland	69.2167	-49.9857		569	32.0889	Continental	gabbro, granodiorite, ign, met,	Cosmogenic surface	1e-08	220		0.2296			1.04	0.9	1.18
Balter-Kennedy et al., 2021	Balter-Kennedy et al., 2021	10.1029/2021JF006429	Ilulissat region	Jakobshavn Isbræ	Greenland	69.2167	-49.9857		569	32.0889	Continental	gabbro, granodiorite, ign, met,	Cosmogenic surface	1e-08	222		0.2414			1.09	0.98	1.2
Balter-Kennedy et al., 2021	Balter-Kennedy et al., 2021	10.1029/2021JF006429	Ilulissat region	Jakobshavn Isbræ	Greenland	69.2167	-49.9857		569	32.0889	Continental	gabbro, granodiorite, ign, met,	Cosmogenic surface	1e-08	216		0.2724			1.26	1.14	1.38
Balter-Kennedy et al., 2021	Balter-Kennedy et al., 2021	10.1029/2021JF006429	Ilulissat region	Jakobshavn Isbræ	Greenland	69.2167	-49.9857		569	32.0889	Continental	gabbro, granodiorite, ign, met,	Cosmogenic surface	1e-08	217		0.2729			1.26	1.16	1.36
Balter-Kennedy et al., 2021	Balter-Kennedy et al., 2021	10.1029/2021JF006429	Ilulissat region	Jakobshavn Isbræ	Greenland	69.2167	-49.9857		569	32.0889	Continental	gabbro, granodiorite, ign, met,	Cosmogenic surface	1e-08	185		0.2362			1.28	1.16	1.4
Balter-Kennedy et al., 2021	Balter-Kennedy et al., 2021	10.1029/2021JF006429	Ilulissat region	Jakobshavn Isbræ	Greenland	69.2167	-49.9857		569	32.0889	Continental	gabbro, granodiorite, ign, met,	Cosmogenic surface	1e-08	222		0.3099			1.4	1.29	1.51
Balter-Kennedy et al., 2021	Balter-Kennedy et al., 2021	10.1029/2021JF006429	Ilulissat region	Jakobshavn Isbræ	Greenland	69.2167	-49.9857		569	32.0889	Continental	gabbro, granodiorite, ign, met,	Cosmogenic surface	1e-08	222		0.3899			1.76	1.63	1.89
Balter-Kennedy et al., 2021	Balter-Kennedy et al., 2021	10.1029/2021JF006429	Ilulissat region	Jakobshavn Isbræ	Greenland	69.2167	-49.9857		569	32.0889	Continental	gabbro, granodiorite, ign, met,	Cosmogenic surface	1e-08	213		0.4058			1.91	1.75	2.07
Balter-Kennedy et al., 2021	Balter-Kennedy et al., 2021	10.1029/2021JF006429	Ilulissat region	Jakobshavn Isbræ	Greenland	69.2167	-49.9857		569	32.0889	Continental	gabbro, granodiorite, ign, met,	Cosmogenic surface	1e-08	216		0.4345			2.01	1.9	2.12
Balter-Kennedy et al., 2021	Balter-Kennedy et al., 2021	10.1029/2021JF006429	Ilulissat region	Jakobshavn Isbræ	Greenland	69.2167	-49.9857		569	32.0889	Continental	gabbro, granodiorite, ign, met,	Cosmogenic surface	1e-08	185		0.3869			2.09	1.96	2.22
Balter-Kennedy et al., 2021	Balter-Kennedy et al., 2021	10.1029/2021JF006429	Ilulissat region	Jakobshavn Isbræ	Greenland	69.2167	-49.9857		569	32.0889	Continental	gabbro, granodiorite, ign, met,	Cosmogenic surface	1e-08	222		1.2651			5.7	5.53	5.87
Balter-Kennedy et al., 2021	Balter-Kennedy et al., 2021	10.1029/2021JF006429	Ilulissat region	Jakobshavn Isbræ	Greenland	69.2167	-49.9857		569	32.0889	Continental	gabbro, granodiorite, ign, met,	Cosmogenic surface	1e-08	216		1.3487			6.24	6	6.48
Balter-Kennedy et al., 2021	Balter-Kennedy et al., 2021	10.1029/2021JF006429	Ilulissat region	Jakobshavn Isbræ	Greenland	69.2167	-49.9857		569	32.0889	Continental	gabbro, granodiorite, ign, met,	Cosmogenic surface	1e-08	216		1.4697			6.8	6.5	7.1
Balter-Kennedy et al., 2021	Young et al., 2016	10.1002/2016GL070258	Ilulissat region	Jakobshavn Isbræ	Greenland	69.2167	-49.9857		569	32.0889	Continental	gabbro, granodiorite, ign, met,	Cosmogenic surface	1e-08	87		0.032			0.37	0.06	0.68
Balter-Kennedy et al., 2021	Young et al., 2016	10.1002/2016GL070258	Ilulissat region	Jakobshavn Isbræ	Greenland	69.2167	-49.9857		569	32.0889	Continental	gabbro, granodiorite, ign, met,	Cosmogenic surface	1e-08	87		0.0342			0.39	0.08	0.7
Balter-Kennedy et al., 2021	Young et al., 2016	10.1002/2016GL070258	Ilulissat region	Jakobshavn Isbræ	Greenland	69.2167	-49.9857		569	32.0889	Continental	gabbro, granodiorite, ign, met,	Cosmogenic surface	1e-08	87		0.0549			0.63	0.32	0.94
Balter-Kennedy et al., 2021	Young et al., 2016	10.1002/2016GL070258	Ilulissat region	Jakobshavn Isbræ	Greenland	69.2167	-49.9857		569	32.0889	Continental	gabbro, granodiorite, ign, met,	Cosmogenic surface	1e-08	87		0.0591			0.68	0.37	0.99
Balter-Kennedy et al., 2021	Young et al., 2016	10.1002/2016GL070258	Ilulissat region	Jakobshavn Isbræ	Greenland	69.2167	-49.9857		569	32.0889	Continental	gabbro, granodiorite, ign, met,	Cosmogenic surface	1e-08	87		0.0745			0.86	0.54	1.18
Balter-Kennedy et al., 2021	Young et al., 2016	10.1002/2016GL070258	Ilulissat region	Jakobshavn Isbræ	Greenland	69.2167	-49.9857		569	32.0889	Continental	gabbro, granodiorite, ign, met,	Cosmogenic surface	1e-08	87		0.0755			0.87	0.58	1.16
Balter-Kennedy et al., 2021	Young et al., 2016	10.1002/2016GL070258	Ilulissat region	Jakobshavn Isbræ	Greenland	69.2167	-49.9857		569	32.0889	Continental	gabbro, granodiorite, ign, met,	Cosmogenic surface	1e-08	87		0.091			1.05	0.73	1.37
Balter-Kennedy et al., 2021	Young et al., 2016	10.1002/2016GL070258	Ilulissat region	Jakobshavn Isbræ	Greenland	69.2167	-49.9857		569	32.0889	Continental	gabbro, granodiorite, ign, met,	Cosmogenic surface	1e-08	87		0.2527			2.9	2.58	3.22
This study	Briner and Swanson, 1998	10.1130/0091-7613(1998)026%3C0003:UICCTC%3E2.3.CO;2	Mt. Erie, Puget Lowland, Washington	Cordilleran Ice Sheet	North American Cordillera	49.0357	-122.714		1470.2	22.6234	Continental	sed,	Cosmogenic surface	1e-08	37000					0.09		0.7
This study	Briner and Swanson, 1998	10.1130/0091-7613(1998)026%3C0003:UICCTC%3E2.3.CO;2	Mt. Erie, Puget Lowland, Washington	Cordilleran Ice Sheet	North American Cordillera	49.0357	-122.714		1470.2	22.6234	Continental	sed,	Cosmogenic surface	1e-08	33200					0.13		0.72
This study	Briner and Swanson, 1998	10.1130/0091-7613(1998)026%3C0003:UICCTC%3E2.3.CO;2	Mt. Erie, Puget Lowland, Washington	Cordilleran Ice Sheet	North American Cordillera	49.0357	-122.714		1470.2	22.6234	Continental	sed,	Cosmogenic surface	1e-08	36800					0.18		0.74
This study	Briner and Swanson, 1998	10.1130/0091-7613(1998)026%3C0003:UICCTC%3E2.3.CO;2	Mt. Erie, Puget Lowland, Washington	Cordilleran Ice Sheet	North American Cordillera	49.0357	-122.714		1470.2	22.6234	Continental	sed,	Cosmogenic surface	1e-08	32500					0.21		0.68
This study	Briner and Swanson, 1998	10.1130/0091-7613(1998)026%3C0003:UICCTC%3E2.3.CO;2	Mt. Erie, Puget Lowland, Washington	Cordilleran Ice Sheet	North American Cordillera	49.0357	-122.714		1470.2	22.6234	Continental	sed,	Cosmogenic surface	1e-08	29600					0.24		0.7
This study	Briner and Swanson, 1998	10.1130/0091-7613(1998)026%3C0003:UICCTC%3E2.3.CO;2	Mt. Erie, Puget Lowland, Washington	Cordilleran Ice Sheet	North American Cordillera	49.0357	-122.714		1470.2	22.6234	Continental	sed,	Cosmogenic surface	1e-08	26500					0.28		0.73
This study	Briner and Swanson, 1998	10.1130/0091-7613(1998)026%3C0003:UICCTC%3E2.3.CO;2	Mt. Erie, Puget Lowland, Washington	Cordilleran Ice Sheet	North American Cordillera	49.0357	-122.714		1470.2	22.6234	Continental	sed,	Cosmogenic surface	1e-08	23000					0.29		0.73
This study	Briner and Swanson, 1998	10.1130/0091-7613(1998)026%3C0003:UICCTC%3E2.3.CO;2	Mt. Erie, Puget Lowland, Washington	Cordilleran Ice Sheet	North American Cordillera	49.0357	-122.714		1470.2	22.6234	Continental	sed,	Cosmogenic surface	1e-08	20300					0.35		0.71
This study	Briner and Swanson, 1998	10.1130/0091-7613(1998)026%3C0003:UICCTC%3E2.3.CO;2	Mt. Erie, Puget Lowland, Washington	Cordilleran Ice Sheet	North American Cordillera	49.0357	-122.714		1470.2	22.6234	Continental	sed,	Cosmogenic surface	1e-08	12900					0.64	0.64
This study	Briner and Swanson, 1998	10.1130/0091-7613(1998)026%3C0003:UICCTC%3E2.3.CO;2	Mt. Erie, Puget Lowland, Washington	Cordilleran Ice Sheet	North American Cordillera	49.0357	-122.714		1470.2	22.6234	Continental	sed,	Cosmogenic surface	1e-08	17700					0.64	0.64
This study	Briner and Swanson, 1998	10.1130/0091-7613(1998)026%3C0003:UICCTC%3E2.3.CO;2	Mt. Erie, Puget Lowland, Washington	Cordilleran Ice Sheet	North American Cordillera	49.0357	-122.714		1470.2	22.6234	Continental	sed,	Cosmogenic surface	1e-08	11400					0.65	0.65
This study	Briner and Swanson, 1998	10.1130/0091-7613(1998)026%3C0003:UICCTC%3E2.3.CO;2	Mt. Erie, Puget Lowland, Washington	Cordilleran Ice Sheet	North American Cordillera	49.0357	-122.714		1470.2	22.6234	Continental	sed,	Cosmogenic surface	1e-08	19400					0.65	0.65
This study	Briner and Swanson, 1998	10.1130/0091-7613(1998)026%3C0003:UICCTC%3E2.3.CO;2	Mt. Erie, Puget Lowland, Washington	Cordilleran Ice Sheet	North American Cordillera	49.0357	-122.714		1470.2	22.6234	Continental	sed,	Cosmogenic surface	1e-08	13600					0.68	0.68
This study	Briner and Swanson, 1998	10.1130/0091-7613(1998)026%3C0003:UICCTC%3E2.3.CO;2	Mt. Erie, Puget Lowland, Washington	Cordilleran Ice Sheet	North American Cordillera	49.0357	-122.714		1470.2	22.6234	Continental	sed,	Cosmogenic surface	1e-08	14100					0.68	0.68
This study	Briner and Swanson, 1998	10.1130/0091-7613(1998)026%3C0003:UICCTC%3E2.3.CO;2	Mt. Erie, Puget Lowland, Washington	Cordilleran Ice Sheet	North American Cordillera	49.0357	-122.714		1470.2	22.6234	Continental	sed,	Cosmogenic surface	1e-08	14200					0.7	0.7
This study	Briner and Swanson, 1998	10.1130/0091-7613(1998)026%3C0003:UICCTC%3E2.3.CO;2	Mt. Erie, Puget Lowland, Washington	Cordilleran Ice Sheet	North American Cordillera	49.0357	-122.714		1470.2	22.6234	Continental	sed,	Cosmogenic surface	1e-08	19000					0.7	0.7
This study	Briner and Swanson, 1998	10.1130/0091-7613(1998)026%3C0003:UICCTC%3E2.3.CO;2	Mt. Erie, Puget Lowland, Washington	Cordilleran Ice Sheet	North American Cordillera	49.0357	-122.714		1470.2	22.6234	Continental	sed,	Cosmogenic surface	1e-08	15900					0.7	0.7
This study	Briner and Swanson, 1998	10.1130/0091-7613(1998)026%3C0003:UICCTC%3E2.3.CO;2	Mt. Erie, Puget Lowland, Washington	Cordilleran Ice Sheet	North American Cordillera	49.0357	-122.714		1470.2	22.6234	Continental	sed,	Cosmogenic surface	1e-08	13900					0.71	0.71
This study	Briner and Swanson, 1998	10.1130/0091-7613(1998)026%3C0003:UICCTC%3E2.3.CO;2	Mt. Erie, Puget Lowland, Washington	Cordilleran Ice Sheet	North American Cordillera	49.0357	-122.714		1470.2	22.6234	Continental	sed,	Cosmogenic surface	1e-08	17100					0.72	0.72
This study	Briner and Swanson, 1998	10.1130/0091-7613(1998)026%3C0003:UICCTC%3E2.3.CO;2	Mt. Erie, Puget Lowland, Washington	Cordilleran Ice Sheet	North American Cordillera	49.0357	-122.714		1470.2	22.6234	Continental	sed,	Cosmogenic surface	1e-08	17100					0.73	0.73
This study	Briner and Swanson, 1998	10.1130/0091-7613(1998)026%3C0003:UICCTC%3E2.3.CO;2	Mt. Erie, Puget Lowland, Washington	Cordilleran Ice Sheet	North American Cordillera	49.0357	-122.714		1470.2	22.6234	Continental	sed,	Cosmogenic surface	1e-08	16100					0.73	0.73
This study	Briner and Swanson, 1998	10.1130/0091-7613(1998)026%3C0003:UICCTC%3E2.3.CO;2	Mt. Erie, Puget Lowland, Washington	Cordilleran Ice Sheet	North American Cordillera	49.0357	-122.714		1470.2	22.6234	Continental	sed,	Cosmogenic surface	1e-08	14000					0.74	0.74
This study	Briner and Swanson, 1998	10.1130/0091-7613(1998)026%3C0003:UICCTC%3E2.3.CO;2	Mt. Erie, Puget Lowland, Washington	Cordilleran Ice Sheet	North American Cordillera	49.0357	-122.714		1470.2	22.6234	Continental	sed,	Cosmogenic surface	1e-08	18500					0.79	0.79
This study	Colgan et al., 2002	10.1130/0016-7606(2002)114<1581:VIGENT>2.0.CO;2	Wisconsin, USA	Laurentide Ice Sheet	Laurentide	43.7844	-88.7879		862.1	7.61119	Continental	sed,	Cosmogenic surface	1e-08	14000					0.13	0.01	0.25	10Be & 26Al cosmo; reported minimum-limiting glacial erosion rates
This study	Corbett et al., 2019	10.1016/j.quascirev.2018.12.014	Mt. Mansfield, Vermont	Laurentide Ice Sheet	Laurentide	44.5437	-72.8349		1642.7	152.952	Continental	siliciclast, shale, carb, sed,	Cosmogenic surface	1e-08	20000		2			0.1
This study	Fame et al., 2019	10.1016/j.geomorph.2019.106842	New Hampshire	Laurentide Ice Sheet	Laurentide	43.8945	-71.6031		1302.7	132.876	Continental	siliciclast, shale, carb, sed,	Cosmogenic surface	1e-08	27000					0.0462963	0	0.0925926	<2.5m over Late Wisconsin (27 ka)
This study	Strunk et al., 2017	10.1038/ncomms14199	W. Greenland	Greenland Ice Sheet	Greenland	67.246	-49.8196		395	23.8992	Continental	0	Cosmogenic surface	1e-08	100000					0.026	0.002	0.05	Duration is average exposure age. The present day ice-free areas only were ice covered ca. 45% of the past 1 million years
This study	Young et al., 2016	10.1002/2016GL070258	Sermeq Kujalleq forefield, Greenland	Greenland Ice Sheet	Greenland	72.5	-38.45		250.9	1.80622	Continental	0	Cosmogenic surface	1e-08	7433					0.72	0.37	1.07	abrasion only
This study	Young et al., 2016	10.1002/2016GL070258	Sermeq Kujalleq forefield, Greenland	Greenland Ice Sheet	Greenland	72.5	-38.45		250.9	1.80622	Continental	0	Cosmogenic surface	1e-08	7433					1.4	1	1.8	abrasion + quarrying
Geirsdóttir et al., 2007	Guðmundsson personal communication to Geirsdóttir et al., 2007	10.1016/j.jog.2006.09.017	Iceland	Eastern Icelandic Ice Sheet	Iceland	65	-14		1735.4	243.909	Continental	basalt, volc, ign,	Relief		1000000					0.1
Geirsdóttir et al., 2007	Guðmundsson personal communication to Geirsdóttir et al., 2007	10.1016/j.jog.2006.09.017	Iceland	Eastern Icelandic Ice Sheet	Iceland	65	-14		1735.4	243.909	Continental	basalt, volc, ign,	Relief		400000					0.5
Geirsdóttir et al., 2007	Helgason and Duncan, 2001	10.1130/0091-7613(2001)029<0179:GIHOTS>2.0.CO;22	Iceland	Southern Icelandic Ice Sheet	Iceland	64.5	-16		3064.9	58.623	Continental	0	Relief		2.2					0.23
Geirsdóttir et al., 2007	Helgason and Duncan, 2001	10.1130/0091-7613(2001)029<0179:GIHOTS>2.0.CO;22	Iceland	Southern Icelandic Ice Sheet	Iceland	64.5	-16		3064.9	58.623	Continental	0	Relief		800000					1.75
This study	Medvedev et al., 2008	10.1130/G24638A.1	East Greenland	Greenland Ice Sheet	Greenland	70	-30		516.1	16.4814	Continental	#N/A	Relief	80000	15000000		1200			0.08			Isostatic/flexural method. Duration assumes a total of 15 Ma of Cenozoic glaciation in East Greenland
This study	Rocchi et al., 2006	10.1130/B25675.1	Dorrel Rock intrusive complex, Marie Byrd Land	Antarctic Ice Sheet	Antarctica	-75	-111		1651.7	17.5655	Continental	0	Relief		6000000		3000			0.5			Oligocene to Holocene erosion
This study	Stern et al., 2005	10.1130/G21068.1	Transantarctic Mountains	Antarctic Ice Sheet	Antarctica	-83.75	170.926		274.8	18.1279	Continental	#N/A	Relief		44500000		3000			0.0674157			Isostatic/flexural method. Duration and magnitude are both a bit unclear
This study	Sugden et al., 2014	10.1016/j.geomorph.2013.12.004	Shackleton Range	Antarctic Ice Sheet	Antarctica	-80.5003	-25.0002		199.6	9.72174	Continental	met,	Relief		14000000			600	1000	0.0571429	0.0428571	0.0714286
This study	Wellman & Tingey, 1981	10.1038/291142a0	Lambert trough, East Antarctica	East Antarctic Ice Sheet	Antarctica	-71	70		94.9	0.555202	Continental	#N/A	Relief		30000000		1500	1300	2000	0.05	0.0433333	0.0666667
This study	White, 1972	10.1130/0016-7606(1972)83[1037:DEBCIS]2.0.CO;2	Laurentia	Laurentide Ice Sheet	Laurentide	54	-89		609.4	5.70302	Continental	basalt, volc, ign,	Relief		2700000		600			0.222222			It's a bit unclear what depth of exhumation White is advocating for here
This study	Cox et al., 2010	10.1029/2010GL045106	East Antarctica	Gamburtsev Mountains	Antarctica	-80.5	76		29.2	2.4148	Continental	0	Thermochronometric	200000	250000000					0.015	0.01	0.02
This study	Rolland et al., 2019	10.1016/j.epsl.2018.10.044	Lambert trough, East Antarctica	East Antarctic Ice Sheet	Antarctica	-71	70		94.9	0.555202	Continental	#N/A	Thermochronometric	32000	34000000		2000			0.0588235
This study	Sirevaag et al., 2021	10.1038/s43247-021-00315-3	Dronning Maud Land Mountains	unnamed	Antarctica	-84.9988	-160.002		420.7	13.1442	Continental	0	Thermochronometric	20000	34000000			1500	2400	0.06	0.045	0.075
This study	Thomson et al., 2013	10.1038/ngeo1722	Lambert trough, East Antarctica	East Antarctic Ice Sheet	Antarctica	-71	70		94.9	0.555202	Continental	#N/A	Thermochronometric	1	34000000		2050	1600	2500	0.0602941	0.0470588	0.0735294
This study	Tochilin et al., 2012	10.1029/2012GC004364	Prydz Bay, East Antarctica	East Antarctic Ice Sheet	Antarctica	-82.4174	59.1534		40	1.76167	Continental	0	Thermochronometric	1	5000000					0.34	0.32	0.36
Amantov et al., 2011	Boulton et al., 1991	10.1007/978-3-642-17220-5_3	UK/Scotland	unnamed	British Isles	53.3443	-1.87818		1291.2	88.132	Continental		Volumetric		100000					1			Boulton GS, Peacock JD, Sutherland DG (1991) Quaternary. In: Craig GY (ed) Geology of Scotland, 3rd edn. Geological Society, London, pp 503–543
Amantov et al., 2011	Clayton, 1996	10.1007/978-3-642-17220-5_3	UK/Britain	unnamed	British Isles	53.3443	-1.87818		1291.2	88.132	Continental	sed,	Volumetric	272000	300000					17	11	23	Assumes all erosion during glacials (15% of last 2 Ma) Clayton K (1996) Quantification of the impact of glacial erosion on the British Isles. Institute of British Geographers Transactions 21:124–140
Bell and Laine, 1985	Kaszycki and Shilts, 1980	10.1016/0033-5894(85)90026-2	Keewatin Peninsula Ontario	Laurentide Ice Sheet	Laurentide	49.7596	-94.5516		718.1	16.5065	Continental	plut, ign,	Volumetric		64000		6	2	10	0.09375	0.03125	0.15625	unpublished data; last glacial/interglacial assuming Wisconsin c. 75 to 11 kya
Faleide et al., 1996	Fiedler and Faleide, 1996	10.1016/0921-8181(95)00012-7	Bjørnøya Fan	Fennoscandian Ice Sheet	Fennoscandia	72.4	20		710.7	2.75989	Continental	0	Volumetric	576000	1.3e+06					0.13
Faleide et al., 1996	Fiedler and Faleide, 1996	10.1016/0921-8181(95)00012-7	Bjørnøya Fan	Fennoscandian Ice Sheet	Fennoscandia	72.4	20		710.7	2.75989	Continental	0	Volumetric	576000	440000					0.31
Faleide et al., 1996	Fiedler and Faleide, 1996	10.1016/0921-8181(95)00012-7	Bjørnøya Fan	Fennoscandian Ice Sheet	Fennoscandia	72.4	20		710.7	2.75989	Continental	0	Volumetric	576000	560000					0.48
Faleide et al., 1996	Hjelstuen et al., 1996	10.1016/0921-8181(95)00012-7	Storfjorden Fan	Fennoscandian Ice Sheet	Fennoscandia	76	20		438.1	4.52907	Continental	0	Volumetric	69000	440000		116			0.18
Faleide et al., 1996	Hjelstuen et al., 1996	10.1016/0921-8181(95)00012-7	Storfjorden Fan	Fennoscandian Ice Sheet	Fennoscandia	76	20		438.1	4.52907	Continental	0	Volumetric	69000	1.3e+06		817			0.57
Faleide et al., 1996	Hjelstuen et al., 1996	10.1016/0921-8181(95)00012-7	Storfjorden Fan	Fennoscandian Ice Sheet	Fennoscandia	76	20		438.1	4.52907	Continental	0	Volumetric	69000	560000		754			1.1
Geirsdóttir et al., 2007	Geirsdóttir et al., 2007	10.1016/j.jog.2006.09.017	Iceland	Iceland shelf average	Iceland	64.84	-18.38		1219.8	36.6893	Continental	basalt, volc, ign,	Volumetric	100000	10200					0.063	0.043	0.083
Hallet et al., 1996	Andrews et al., 1994	10.1086/629711	Kangerlussuaq Fjord	Kangerlussuaq	Greenland	67.011	-50.72		241.2	65.8243	Continental	granite, ign, met,	Volumetric	5000	12000	6.62222e-07				0.01
Hallet et al., 1996	Andrews et al., 1994	10.1086/629711	Nansen Fjord	Nansen Fjord	Greenland	80.0167	-21		237	18.8312	Continental	sed,	Volumetric	9517	12000	1.71889e-07				0.01
Hallet et al., 1996	Andrews et al., 1994	10.1086/629711	Mikis Fjord	Mikis Fjord	Greenland	66.7422	-53.5639		508	58.0572	Continental	0	Volumetric	195	12000	1.03704e-08				0.04
This study	Andrews & LeMasurier, 1973	10.2307/1550741	Mt Murphy, Marie Byrd Land	West Antarctic Ice Sheet	Antarctica	-74.8386	-113.401		1057	13.2623	Continental	0	Volumetric		820000					0.41	0.36	0.46
This study	Andrews, 2008	10.1111/j.1502-3885.2007.tb01248.x	Iceland	NW Iceland average	Iceland	65.77	-22.37		1407.2	132.486	Continental	basalt, volc, ign,	Volumetric	52000	12500					0.06	0.02	0.1	Denudation corresponding to sedimentary deposition during ice age; not necessarily glacial
This study	Bell and Laine, 1985	10.1016/0033-5894(85)90026-2	Laurentia	Laurentide Ice Sheet	Laurentide	54	-89		609.4	5.70302	Continental	basalt, volc, ign,	Volumetric		2700000		150	120	200	0.0555556	0.0444444	0.0740741	A minimum estimate is made of 1.62 × 10^6 km3
This study	Braun, 1989	10.1016/0169-555X(89)90014-7	Laurentia	Laurentide Ice Sheet	Laurentide	54	-89		609.4	5.70302	Continental	basalt, volc, ign,	Volumetric	13.2	247000		435	120	750	1.765	0.49	3.04	Average erosion rate is the average of the min and max rate, but the min and max are themselves the min and max of a range
This study	Cowton et al., 2012	10.1130/G32687.1	Kangerlussuaq Fjord	Kangerlussuaq	Greenland	67.011	-50.72		241.2	65.8243	Continental	granite, ign, met,	Volumetric	50000	12000					0.3			Updates & should arguably replace Andrews et al., 1994 value
This study	Cowton et al., 2012	10.1130/G32687.1	Qeqqata	Leverett Glacier	Greenland	79.7067	21.6183		307.8	70.2132	Continental	siliciclast, shale, carb, sed,	Volumetric	600	2					1	0.5	1.5
This study	Dowdeswell et al., 2010	10.1016/j.quascirev.2010.06.002	Mid-Norwegian Margin	Fennoscandian Ice Sheet	Fennoscandia	63.1153	19.0529		597.6	20.1612	Continental	0	Volumetric	160000	2700003		524			0.19
This study	Elverhøi et al., 1998	10.1016/S0277-3791(97)00070-X	Svalbard margin	Fennoscandian Ice Sheet	Fennoscandia	63.1153	19.0529		597.6	20.1612	Continental	0	Volumetric	900	2700004					0.2
This study	Fernandez et al., 2016	10.1130/B31321.1	Lapeyrère Bay	Lapeyrère Bay	Antarctica	-64.87	-63.065		3378.1	119.385	Continental	0	Volumetric	250	10500					0.02	0.017	0.023
This study	Fernandez et al., 2016	10.1130/B31321.1	Antarctic Peninsula	Western Antarctic Peninsula average	Antarctica	-65	-70		724.7	35.1442	Continental	0	Volumetric	92592.6	4200000	0.00833333				0.09	0.06	0.12
This study	Fernandez et al., 2016	10.1130/B31321.1	Andvord Bay	Andvord Bay	Antarctica	64.8333	62.65		687.9	14.8619	Continental	sed,	Volumetric	554	8900					0.1	0.08	0.12
This study	Fernandez et al., 2016	10.1130/B31321.1	Antarctic Peninsula	Western Antarctic Peninsula average	Antarctica	-65	-70		724.7	35.1442	Continental	0	Volumetric	109718	2900000	0.012069				0.11	0.07	0.15
This study	Fernandez et al., 2016	10.1130/B31321.1	Antarctic Peninsula	Western Antarctic Peninsula average	Antarctica	-65	-70		724.7	35.1442	Continental	0	Volumetric	100694	2400000	0.0120833				0.12	0.07	0.17
This study	Fernandez et al., 2016	10.1130/B31321.1	Herbert Sound	Herbert Sound	Antarctica	-67.65	-62.7167		400.7	0.320388	Continental	0	Volumetric	384	8632					0.12	0.11	0.13
This study	Fernandez et al., 2016	10.1130/B31321.1	Maxwell Bay	Maxwell Bay	Antarctica	-64.95	-62.6167		3512.9	139.43	Continental	sed,	Volumetric	295	14260					0.36	0.3	0.42
This study	Glasser and Hall, 1997	10.1016/S0169-555X(97)00005-6	Cairngorm Mountains, Scotland	Scottish Ice Sheet	British Isles	57.0614	-3.60606		1480.7	160.642	Continental	plut, ign,	Volumetric	2760	2300000					0.021	0.015	0.027	Geomorphological reconstruction, glacial erosion but averaged over the entire quaternary. Total avg depth eroded 48 m +/- 14 m
This study	Graham, 2022	0	Eqaluit tassersuat, Infinity Lake, and Ted Lake, Greenland	S of Jakobshavn Isbæ, Greenland	Greenland	69.2167	-49.9857		569	32.0889	Continental	gabbro, granodiorite, ign, met,	Volumetric	35	1270					0.14	0.05	0.21	Based on fine sediments stored in lakes alone, considered possibly a minimum estimate
This study	Graham, 2022	0	Ilulissat region	Jakobshavn Isbræ	Greenland	69.2167	-49.9857		569	32.0889	Continental	gabbro, granodiorite, ign, met,	Volumetric	922	220					0.32	0.2	0.44	Abrasion + quarrying
This study	Graham, 2022	0	Eqaluit tassersuat, Infinity Lake, and Ted Lake, Greenland	S of Jakobshavn Isbæ, Greenland	Greenland	69.2167	-49.9857		569	32.0889	Continental	gabbro, granodiorite, ign, met,	Volumetric	35	1270					0.55			As the lake estimate, but also including `an estimate of the sediment stored in various additional landforms`
This study	Hall et al., 2020	10.1080/04353676.2020.1774244	Eastern Sweden	Fennoscandian Ice Sheet	Fennoscandia	63.7499	18.1544		868.5	68.7828	Continental	sed,	Volumetric		35000			1	4	0.0714286	0.0285714	0.114286
This study	Hasholt et al., 2018	10.1080/15230430.2018.1433789	Kangerlussuaq Fjord	Kangerlussuaq	Greenland	67.011	-50.72		241.2	65.8243	Continental	granite, ign, met,	Volumetric	12600	10	0.00651296				0.516902
This study	Hjelstuen et al., 1996	10.1016/0921-8181(95)00014-3	NW Barents / Storfjorden Fan	Fennoscandian Ice Sheet	Fennoscandia	63.1153	19.0529		597.6	20.1612	Continental	0	Volumetric	69000	2700002		1700			0.629629
This study	Hogan et al., 2020	10.5194/tc-14-261-2020	Petermann catchment	Petermann	Greenland	80.5004	-59.5134		235.6	30.4792	Continental	0	Volumetric	10493	7600					0.14			7.6 ka to present
This study	Hogan et al., 2020	10.5194/tc-14-261-2020	Petermann catchment	Petermann	Greenland	80.5004	-59.5134		235.6	30.4792	Continental	0	Volumetric	10493	8700					0.315	0.29	0.34
This study	Hogan et al., 2020	10.5194/tc-14-261-2020	Ilulissat region	palaeo-Jakobshavn Isbræ	Greenland	69.2167	-49.9857		569	32.0889	Continental	gabbro, granodiorite, ign, met,	Volumetric	33504	800					0.52			800a stillstand
This study	Hogan et al., 2020	10.5194/tc-14-261-2020	Petermann catchment	Petermann	Greenland	80.5004	-59.5134		235.6	30.4792	Continental	0	Volumetric	10493	1100					1.63	1.41	1.85	8.7–7.6 ka
This study	Jamieson et al., 2005	10.1016/j.gloplacha.2004.09.015	Lambert basin	Antarctic Ice Sheet	Antarctica	-73	68		60.5	48.1132	Continental	0	Volumetric	1600000	34000000	0.00132353	28.125	0.000827206		0.0015	0.001	0.002
This study	Laberg et al., 2012	10.1130/B30340.1	SW Barents / Bjørnøya Fan	Fennoscandian Ice Sheet	Fennoscandia	63.1153	19.0529		597.6	20.1612	Continental	0	Volumetric	576000	2700001		1100			0.407407
This study	Laberg et al., 2012	10.1130/B30340.1	SW Barents / Bjørnøya Fan	Fennoscandian Ice Sheet	Fennoscandia	63.1153	19.0529		597.6	20.1612	Continental	0	Volumetric	576000	800000		375	330	420	0.46875	0.4125	0.525
This study	Laberg et al., 2012	10.1130/B30340.1	SW Barents / Bjørnøya Fan	Fennoscandian Ice Sheet	Fennoscandia	63.1153	19.0529		597.6	20.1612	Continental	0	Volumetric	200000	700000		485	440	530	0.692857	0.628571	0.757143
This study	Lasabuda et al., 2018	10.1029/2018GC007882	NE Svalbard margin	Fennoscandian Ice Sheet	Fennoscandia	63.1153	19.0529		597.6	20.1612	Continental	0	Volumetric	47500	2700000		530	410	650	0.196296	0.151852	0.240741
This study	Naylor et al., 2021	10.1126/sciadv.abj2938	Laurentia	Laurentide Ice Sheet	Laurentide	54	-89		609.4	5.70302	Continental	basalt, volc, ign,	Volumetric		2600000					0.027	0.022	0.4
This study	Overeem et al., 2017	10.1038/ngeo3046	Greenland	Greenland Ice Sheet	Greenland	72.5	-38.45		250.9	1.80622	Continental	0	Volumetric	2166086	14	0.474074				0.218862	0.131659	0.306065
This study	Pedersen et al., 2021	10.1130/G48836.1	Norway/Sweden	Fennoscandian Ice Sheet	Fennoscandia	67.1803	25.4059		783.5	25.0261	Continental	plut, ign,	Volumetric		2700000			117	194	0.0576	0.0433	0.0719	estimate total bedrock erosion in valleys and fjords of ~99 × 10^3 km3. `late Pliocene to Quaternary` Hall et al., 2013 (10.1130/G34806.1) state that 70% of time since 2.7 My was glacial
This study	Pedersen et al., 2021	10.1130/G48836.1	Norway/Sweden	Fennoscandian Ice Sheet	Fennoscandia	67.1803	25.4059		783.5	25.0261	Continental	plut, ign,	Volumetric		1.89e+06			117	194	0.0822751	0.0619048	0.102646	Hall et al., 2013 (10.1130/G34806.1) state that 70% of time since 2.7 My was glacial
This study	Rydningen et al., 2016	10.1016/0921-8181(95)00014-3	Troms margin	Fennoscandian Ice Sheet	Fennoscandia	63.1153	19.0529		597.6	20.1612	Continental	0	Volumetric	14000	2700005		95	50	140	0.0351851	0.0185185	0.0518518
This study	Wimpenny et al., 2010	10.1016/j.epsl.2009.12.042	Watson River, Greenland	Greenland Ice Sheet	Greenland	72.5	-38.45		250.9	1.80622	Continental	0	Volumetric	800	1					0.58			physical erosion rate = 1560 t/km^2/year
This study	Willenbring Staiger et al., 2006	10.1016/j.quageo.2006.06.009	Baffin Island, Canada	Oliver Glacier	Laurentide	72.1181	-76.8012		320.5	159.575	High-latitude	0	Cosmogenic detrital	1e-08	3000000					0.0004			10Be and 26Al measured in till to average cosmogenics over large region
This study	Willenbring Staiger, 2005		Torngat Mountains, Labrador, Canada	unnamed	Laurentide	59.5623	-64.3859		1506	258.023	High-latitude	plut, ign,	Cosmogenic detrital		2580000		62			0.0024031	0.0024031		Erosion rate not explicitly given in the dissertation, but based on the following cosmogenically derived statement: `this erosion rate would have deepened the valleys by... more than 62 m over 25 glacial cycles since the beginning ofthe Quaternary period.`
This study	Davis et al., 2017	10.3189/172756499781821805	Baffin Island, Canada	Tumbling Glacier	Laurentide	70.9489	-71.1574		512.1	239.3	High-latitude	met,	Cosmogenic surface	1e-08	5450					0.1	0.07	0.13
This study	Rand and Goehring, 2019	10.1017/aog.2019.42	Norway	Engabreen (2)	Fennoscandia	66.6661	13.8953		4853.6	290.139	High-latitude	sed, granite, ign, met,	Cosmogenic surface	1e-08	1000			0.1	2.95	1.525	0.1	2.95
Amantov et al., 2011	Faleide et al., 1996	10.1007/978-3-642-17220-5_3	Barents Sea-Svalbard continental margin	unnamed	Fennoscandia	67.1803	25.4059		783.5	25.0261	High-latitude	plut, ign,	Volumetric		2500000					0.6	0.1	1.1	Faleide JI, Solheim A, Fiedler A, Hjelstuen BO, Andersen ES, Vanneste K (1996) Late Cenozoic evolution of the western Barents Sea-Svalbard continental margin. Global and Planetary Change 12:53–74
Amantov et al., 2011	Solheim et al., 1996	10.1007/978-3-642-17220-5_3	Norwegian margin	unnamed	Fennoscandia	62.2801	8.68988		897	138.702	High-latitude	sed, volc, ign, met,	Volumetric		2500000					0.4	0.2	0.6	Solheim A, Riis F, Elverhøi A, Faleide JI, Jensen LN, Cloetingh S (1996) Impact of glaciations on basin evolution: data and models from the Norwegian Margin and adjacent areas. Global and Planetary Change 12:1–9
Antoniazza and Lane, 2021	Bratlie, 1994	10.1177/0309133321997292	Svalbard	Van Keulenfjorden	Fennoscandia	77.5601	15.4845		578.7	128.64	High-latitude	0	Volumetric		11700					0.19	0.03	0.35	in Norwegian, MS thesis Universitetet i Oslo, Norway; details unknown
Antoniazza and Lane, 2021	Laberg and Vorren, 1996	10.1177/0309133321997292	Norway	Modern Norwegian glaciers	Fennoscandia	67.8361	15.0398		1964.9	143.266	High-latitude	sed, met,	Volumetric	280000	622000					0.4	0.2	0.75	https://doi.org/10.1016/0921-8181(95)00026-7
Björnsson, 1979	Tómasson, 1976	0	Iceland	Langjökull	Iceland	64.75	-19.9833		2009	83.1489	High-latitude	#N/A	Volumetric	900	1					0.4
Björnsson, 1979	Tómasson, 1976	0	Iceland	Hofsjökull	Iceland	64.8167	-18.8167		1815.8	70.7582	High-latitude	#N/A	Volumetric	890	1					0.9
Björnsson, 1979	Tómasson, 1976	0	Iceland	Vatnajökull	Iceland	65.7763	-22.3949		1303.8	130.34	High-latitude	basalt, volc, ign,	Volumetric	8100	1					3.2
Björnsson, 1979	Tómasson, 1976	0	Iceland	Mýrdalsjökull	Iceland	63.6667	-19.1		5424.2	127.676	High-latitude	#N/A	Volumetric	590	1					4.5
Geirsdóttir et al., 2007	Björnsson, 1979	0	Iceland	Vatnajökull	Iceland	65.7763	-22.3949		1303.8	130.34	High-latitude	basalt, volc, ign,	Volumetric	8100	42					3.2
Hallet et al., 1996	Anderson, 1978	10.1080/00040851.1978.12004012	Baffin Island, Canada	Pangnirmng Fjord	Laurentide	66.4489	-65.642		914.2	223.309	High-latitude	plut, ign,	Volumetric		200					0.03			Lichenometry...
Hallet et al., 1996	Bogen, 1989	10.3189/S0260305500007539	Norway	Tindefjellsbreen	Fennoscandia	61.5136	7.2647		2037.5	373.387	High-latitude	sed, volc, ign, met,	Volumetric	2.5	9					0.06
Hallet et al., 1996	Bogen, 1989	10.3189/S0260305500007539	Norway	Hogbreen	Fennoscandia	78.1947	15.62		505.2	148.849	High-latitude	siliciclast, shale, carb, sed,	Volumetric	2.6	3					0.07
Hallet et al., 1996	Bogen, 1989	10.3189/S0260305500007539	Norway	Steinhusflatebreen	Fennoscandia	78.0587	15.7446		542	175.034	High-latitude	siliciclast, shale, carb, sed,	Volumetric	2.3	9					0.07
Hallet et al., 1996	Bogen, 1989	10.3189/S0260305500007539	Norway	Bødalsbreen	Fennoscandia	60.9824	7.2265		1953.5	346.98	High-latitude	plut, ign,	Volumetric	13.5	17					0.08
Hallet et al., 1996	Bogen, 1989	10.3189/S0260305500007539	Norway	Sandskardfonna	Fennoscandia	61.5652	6.3602		2622.1	335.129	High-latitude	sed, volc, ign, met,	Volumetric	3.6	9					0.09
Hallet et al., 1996	Bogen, 1989	10.3189/S0260305500007539	Norway	Vesledalsbreen	Fennoscandia	60.69	6.6792		2601.4	250.562	High-latitude	sed, volc, ign, met,	Volumetric	4	6					0.09
Hallet et al., 1996	Bogen, 1989	10.3189/S0260305500007539	Norway	Skåtlbreen	Fennoscandia	78.0956	15.7331		545.9	168.113	High-latitude	siliciclast, shale, carb, sed,	Volumetric	4.8	9					0.23
Hallet et al., 1996	Bogen, 1989	10.3189/S0260305500007539	Norway	Austre Memurubreen	Fennoscandia	61.5828	8.32275		1639.3	263.12	High-latitude	plut, ign,	Volumetric	9	6					0.38
Hallet et al., 1996	Bogen, 1989	10.3189/S0260305500007539	Norway	Engabreen	Fennoscandia	67.8556	15.5942		2118.2	273.619	High-latitude	sed, met,	Volumetric	38	10					0.41
Hallet et al., 1996	Bogen, 1989	10.3189/S0260305500007539	Norway	Bondhusbreen	Fennoscandia	60.006	6.551		2333.5	325.693	High-latitude	sed, granite, ign, met,	Volumetric	12	2					0.44
Hallet et al., 1996	Bogen, 1989	10.3189/S0260305500007539	Norway	Tverrelvskardet	Fennoscandia	61.2871	7.9121		1280.6	276.805	High-latitude	plut, ign,	Volumetric	10.1	9					0.65
Hallet et al., 1996	Bogen, 1989	10.3189/S0260305500007539	Norway	Erdalsbreen	Fennoscandia	61.641	7.7698		1430.8	271.503	High-latitude	sed, volc, ign, met,	Volumetric	11	7					0.7
Hallet et al., 1996	Bogen, 1989	10.3189/S0260305500007539	Norway	Trollbergdalsbreen	Fennoscandia	61.4456	7.1814		2973.4	311.765	High-latitude	sed, met,	Volumetric	2	5					0.96
Hallet et al., 1996	Bogen, 1993	0	Svalbard	Brøggerbreen	Fennoscandia	78.1775	15.6536		514	151.001	High-latitude	siliciclast, shale, carb, sed,	Volumetric	32	3					0.27			*added in area that was reported in Anderson, 2005
Hallet et al., 1996	Elverhøi et al., 1980	0	Svalbard	Kongsvegen	Fennoscandia	78.2562	15.5117		305.2	152.811	High-latitude	0	Volumetric	800	10					1			Varves every 10 cm, cores up to 1m deep
Hallet et al., 1996	Hallet et al., 1996	10.1016/0921-8181(95)00021-6	Norway	Nigardsbreen	Fennoscandia	61.5792	7.3147		1930	361.176	High-latitude	sed, volc, ign, met,	Volumetric	48	25					0.15
Hallet et al., 1996	Kjeldsen, 1983	0	Norway	Visa	Fennoscandia	61.775	6.92		3686.5	353.707	High-latitude	sed, volc, ign, met,	Volumetric	33	2					0.6
Hallet et al., 1996	Lawler et al., 1992	0	Jøkulská, Iceland	Jøkulská	Iceland	65.25	-14		1623.8	278.029	High-latitude	basalt, volc, ign,	Volumetric	110	16					3.8
Hallet et al., 1996	Sollid et al., 1994	0	Svalbard	Hannabreen	Fennoscandia	78.1993	16.1172		366.4	182.24	High-latitude	siliciclast, shale, carb, sed,	Volumetric	9.1	1					0.08
Hallet et al., 1996	Sollid et al., 1994	0	Svalbard	Erikbreen	Fennoscandia	78.1746	15.5514		579.4	142.772	High-latitude	siliciclast, shale, carb, sed,	Volumetric	9	3					0.19
Hallet et al., 1996	Stravers and Syvitski, 1991	10.1016/0033-5894(91)90096-N	NE Canada	Cambridge Fjord	Laurentide	71.5	-74.5		519.4	204.501	High-latitude	met,	Volumetric	6800	2100	8.65926e-07				0.18
Hallet et al., 1996	Stravers and Syvitski, 1991	10.1016/0033-5894(91)90096-N	NE Canada	Coronation Fjord	Laurentide	56.2771	-134.263		4845.6	135.496	High-latitude	0	Volumetric	890	11650					0.86			Duration not clearly explained, but stated to be "Modern" which in context I think means Holocene, hence 11,650
Richardson and Holmlund, 1992	Larsen and Mangerud, 1981	10.3189/172756481794352216	Kråkenes, Norway	Younger Dryas cirque glacier at Kråkenes	Fennoscandia	62.0269	4.98675		1996.4	116.868	High-latitude	0	Volumetric	0.17	700					0.55	0.5	0.6	Younger Dryas cirque glacier
Richardson and Holmlund, 1992	Schneider and Bronge, 1996	10.1080/04353676.1996.11880461	Kebnekaise, Sweden	Storglaciären	Fennoscandia	67.884	18.563		1191.4	287.171	High-latitude	volc, gabbro, ign, met,	Volumetric	6.34	10					0.65
This study	Bogen and Bønsnes, 2003	10.3402/polar.v22i2.6454	Svalbard	Bayelva catchment	Fennoscandia	78.9325	11.835		680.5	143.383	High-latitude	#N/A	Volumetric	30.9	12					0.217037			Converted from t/km2/yr, Table 3. Catchment is 55% glacierized, including Brøggerbreen. Erosion rates are estimate of glacial erosion as subset of total erosion
This study	Bogen and Bønsnes, 2003	10.3402/polar.v22i2.6454	Svalbard	Endalselva catchment	Fennoscandia	78.1855	15.7624		404.1	173.47	High-latitude	#N/A	Volumetric	28.8	5					0.398889			Converted from t/km2/yr, Table 3. Catchment is 20% glaciated, erosion rates are estimate of glacial erosion as subset of total erosion
This study	Cuffey et al., 2000	10.1130/0091-7613(2000)28<351:EACGB>2.0.CO;2	Dry Valleys, East Antarctica	Meserve	Antarctica	-77.4956	162.352		94.8	43.1038	High-latitude	plut, ign,	Volumetric	10	2000	2e-08				0.00195	0.0009	0.003	Measurements come from 20m long tunnel, and sliding rate of glacier is 10mm/a so implied measurment duration of 20*1000/10 a
This study	Hasholt and Hagedorn, 2000	10.1080/15230430.2000.12003342	Lindemansdalen, Zackenbergelven	unnamed	Greenland	74.5144	-20.6243		373.9	64.313	High-latitude		Volumetric	69.5	0.0191781					0.085225
This study	Hasholt and Hagedorn, 2000	10.1080/15230430.2000.12003342	Lindemansdalen, Zackenbergelven	unnamed	Greenland	74.5144	-20.6243		373.9	64.313	High-latitude		Volumetric	25.3	0.0191781					0.297611
This study	Hasholt and Hagedorn, 2000	10.1080/15230430.2000.12003342	Lindemansdalen, Zackenbergelven	unnamed	Greenland	74.5144	-20.6243		373.9	64.313	High-latitude		Volumetric	10.2	0.0191781					0.811667
This study	Hasholt and Hagedorn, 2000	10.1080/15230430.2000.12003342	Store Sødal, Zackenbergelven	unnamed	Greenland	74.5102	-20.645		380.4	64.313	High-latitude		Volumetric	421	0.0191781					0.0784611
This study	Hodson et al., 1997	10.3189/S0260305500011897	Svalbard	Austre Brøggerbreen	Fennoscandia	78.9099	11.8083		794.1	136.348	High-latitude	siliciclast, shale, carb, sed,	Volumetric	12	2					0.0353704	0.03	0.0407407
This study	Hodson et al., 1997	10.3189/S0260305500011897	Svalbard	Finsterwalderbreen	Fennoscandia	78.2934	16.4094		431.2	174.46	High-latitude	siliciclast, shale, carb, sed,	Volumetric	44	2					0.668519	0.262963	1.07407
This study	Łepkowska and Stachnik, 2018	10.3390/w10101408	Svalbard	Werenskioldbreen	Fennoscandia	77.0782	15.3086		807.1	109.716	High-latitude	#N/A	Volumetric	44	7					0.631	0.339	1.19
This study	Nesje and Sulebak, 2008	10.1080/00291959408552333	Sognefjord drainage basin, Norway	unnamed (1)	Fennoscandia	61.1259	6.52565		1427.7	364.622	High-latitude	0	Volumetric	12339	1000000		440			0.4			Assuming glacial erosion in a period of 1 my during the past 2.57 my
This study	Nesje et al., 1992	10.1016/0169-555X(92)90022-G	Sognefjord drainage basin, Norway	unnamed (2)	Fennoscandia	61.115	6.49212		1420.2	356.807	High-latitude	0	Volumetric	12518	2570000	0.00296109				0.8		1.1
This study	Østrem, Ziegler, and Ekman, 1970	0	Norway	Vesledalsbreen	Fennoscandia	60.69	6.6792		2601.4	250.562	High-latitude	sed, volc, ign, met,	Volumetric	4	0.211538					0.06			Direct suspended sediment measurements, 1968. Duration is weeks of measurments.
This study	Østrem, Ziegler, and Ekman, 1970	0	Norway	Nigardsbreen	Fennoscandia	61.5792	7.3147		1930	361.176	High-latitude	sed, volc, ign, met,	Volumetric	40	0.230769					0.07			Direct suspended sediment measurements, 1968. Duration is weeks of measurments.
This study	Østrem, Ziegler, and Ekman, 1970	0	Norway	Vesledalsbreen	Fennoscandia	60.69	6.6792		2601.4	250.562	High-latitude	sed, volc, ign, met,	Volumetric	4	0.211538					0.11			Direct suspended sediment measurements, 1969. Duration is weeks of measurments.
This study	Østrem, Ziegler, and Ekman, 1970	0	Norway	Vesledalsbreen	Fennoscandia	60.69	6.6792		2601.4	250.562	High-latitude	sed, volc, ign, met,	Volumetric	4	0.134615					0.12			Direct suspended sediment measurements, 1967. Duration is weeks of measurments.
This study	Østrem, Ziegler, and Ekman, 1970	0	Norway	Engabreen	Fennoscandia	67.8556	15.5942		2118.2	273.619	High-latitude	sed, met,	Volumetric	39	0.153846					0.16			Direct suspended sediment measurements, 1969. Duration is weeks of measurments.
This study	Østrem, Ziegler, and Ekman, 1970	0	Norway	Austre Memurubreen	Fennoscandia	61.5828	8.32275		1639.3	263.12	High-latitude	plut, ign,	Volumetric	9	0.211538					0.18			Direct suspended sediment measurements, 1968. Duration is weeks of measurments.
This study	Østrem, Ziegler, and Ekman, 1970	0	Norway	Austre Memurubreen	Fennoscandia	61.5828	8.32275		1639.3	263.12	High-latitude	plut, ign,	Volumetric	9	0.173077					0.22			Direct suspended sediment measurements, 1967. Duration is weeks of measurments.
This study	Østrem, Ziegler, and Ekman, 1970	0	Norway	Austre Memurubreen	Fennoscandia	61.5828	8.32275		1639.3	263.12	High-latitude	plut, ign,	Volumetric	9	0.192308					0.26			Direct suspended sediment measurements, 1969. Duration is weeks of measurments.
This study	Østrem, Ziegler, and Ekman, 1970	0	Norway	Nigardsbreen	Fennoscandia	61.5792	7.3147		1930	361.176	High-latitude	sed, volc, ign, met,	Volumetric	40	0.25					0.27			Direct suspended sediment measurements, 1969. Duration is weeks of measurments.
This study	Østrem, Ziegler, and Ekman, 1970	0	Norway	Erdalsbreen	Fennoscandia	61.641	7.7698		1430.8	271.503	High-latitude	sed, volc, ign, met,	Volumetric	11	0.192308					0.45			Direct suspended sediment measurements, 1968. Duration is weeks of measurments.
This study	Østrem, Ziegler, and Ekman, 1970	0	Norway	Erdalsbreen	Fennoscandia	61.641	7.7698		1430.8	271.503	High-latitude	sed, volc, ign, met,	Volumetric	11	0.115385					0.7			Direct suspended sediment measurements, 1967. Duration is weeks of measurments.
This study	Østrem, Ziegler, and Ekman, 1970	0	Norway	Erdalsbreen	Fennoscandia	61.641	7.7698		1430.8	271.503	High-latitude	sed, volc, ign, met,	Volumetric	11	0.211538					0.95			Direct suspended sediment measurements, 1969. Duration is weeks of measurments.
This study	Roland and Haakensen, 1985	0	Norway	Vesledalsbreen	Fennoscandia	60.69	6.6792		2601.4	250.562	High-latitude	sed, volc, ign, met,	Volumetric	4.03846	6					0.0733333	0.05	0.11
This study	Roland and Haakensen, 1985	0	Norway	Nigardsbreen	Fennoscandia	61.5792	7.3147		1930	361.176	High-latitude	sed, volc, ign, met,	Volumetric	47.8431	15					0.162667	0.09	0.27
This study	Roland and Haakensen, 1985	0	Norway	Høgtuvbreen	Fennoscandia	66.4649	13.6258		4765	256.991	High-latitude	#N/A	Volumetric	2.6087	3					0.183333	0.14	0.26
This study	Roland and Haakensen, 1985	0	Norway	Engabreen	Fennoscandia	67.8556	15.5942		2118.2	273.619	High-latitude	sed, met,	Volumetric	38.0723	13					0.216154	0.15	0.34
This study	Roland and Haakensen, 1985	0	Norway	Visa	Fennoscandia	61.775	6.92		3686.5	353.707	High-latitude	sed, volc, ign, met,	Volumetric	33.2143	2					0.295	0.21	0.38
This study	Roland and Haakensen, 1985	0	Norway	Austre Memurubreen	Fennoscandia	61.5828	8.32275		1639.3	263.12	High-latitude	plut, ign,	Volumetric	8.97727	6					0.313333	0.22	0.48
This study	Roland and Haakensen, 1985	0	Norway	Bondhusbreen	Fennoscandia	60.006	6.551		2333.5	325.693	High-latitude	sed, granite, ign, met,	Volumetric	10.9929	5					0.362	0.25	0.52
This study	Roland and Haakensen, 1985	0	Norway	Erdalsbreen	Fennoscandia	61.641	7.7698		1430.8	271.503	High-latitude	sed, volc, ign, met,	Volumetric	10.9917	7					0.608571	0.39	1.12
This study	Roland and Haakensen, 1985	0	Norway	Trollbergdalsbreen	Fennoscandia	61.4456	7.1814		2973.4	311.765	High-latitude	sed, met,	Volumetric	2	5					1.016	0.31	1.63
This study	Smith et al., 2007	10.1130/G23036A.1	Antarctic Peninsula	Rutford Ice Stream	Antarctica	-79	-80		222.5	10.4146	Outlet ice stream	0	Relief		6		6			1000			Change in depth between two seismic profiles 1991--1997
This study	Smith et al., 2012	10.1029/2012GL051651	Pine Island Glacier	West Antarctic Ice Sheet	Antarctica	-75.2536	-100.87		727.1	7.89576	Outlet ice stream	0	Relief		49		31.8	18.4	45.2	648.98	375.51	922.449	Change in depth between profiles over a 49 year period. Reported value is rounded to only a single sig fig, so recalculated directly from reported exhumation and duration. Rounding considered harmful!
Geirsdóttir et al., 2007	Björnsson, 1996	10.3189/1996AoG22-1-141-146	Iceland	Breiðamerkurjökull	Iceland	64.1533	-16.4086		3467.6	95.7656	Outlet ice stream	0	Volumetric	750	158	0.0316456				372.714	42.1941	703.235	Excavating soft sediment, not bedrock
This study	Laberg and Vorren, 2009	10.1130/B26277.1	Vestfjorden, Norway	Fennoscandian Ice Sheet	Fennoscandia	67.8361	15.0398		1964.9	143.266	Outlet ice stream	sed, met,	Volumetric	8200	23500		40			1.7

## Sheet: Location Lookup
Locality	Glacier	Lookup location	Region	Lat	Long	Rounded Lat	Rounded Lon	Present in Main?
Andvord Bay	Andvord Bay	Andvord Bay, Andvord Bay	Antarctica	64.8333	62.65	64.8333	62.65	TRUE
Annapurna III, Himalaya	Milarepa's Glacier	Milarepa's Glacier, Annapurna III, Himalaya	Himalaya	28.5844	83.9888	28.5844	83.9888	TRUE
Antarctic Peninsula	Andvord Bay	Andvord Bay, Antarctic Peninsula	Antarctica	-64.8114	-62.6333	-64.8114	-62.6333	TRUE
Antarctic Peninsula	Bagshawe	Bagshawe, Antarctic Peninsula	Antarctica	-64.9333	-62.5833	-64.9333	-62.5833	TRUE
Antarctic Peninsula	Bolton	Bolton, Antarctic Peninsula	Antarctica	-65.0167	-62.9667	-65.0167	-62.9667	TRUE
Antarctic Peninsula	Cadman	Cadman, Antarctic Peninsula	Antarctica	-65.6167	-63.7833	-65.6167	-63.7833	TRUE
Antarctic Peninsula	Cayley	Cayley, Antarctic Peninsula	Antarctica	-64.3333	-60.9667	-64.3333	-60.9667	TRUE
Antarctic Peninsula	Fourcade	Fourcade, Antarctic Peninsula	Antarctica	-62.2167	-58.6667	-62.2167	-58.6667	TRUE
Antarctic Peninsula	Funk	Funk, Antarctic Peninsula	Antarctica	-65.5667	-63.7667	-65.5667	-63.7667	TRUE
Antarctic Peninsula	Lever	Lever, Antarctic Peninsula	Antarctica	-65.5	-63.6667	-65.5	-63.6667	TRUE
Antarctic Peninsula	Renard/Krebs	Renard/Krebs, Antarctic Peninsula	Antarctica	-64.6667	-61.6333	-64.6667	-61.6333	TRUE
Antarctic Peninsula	Rutford Ice Stream	Rutford Ice Stream, Antarctic Peninsula	Antarctica	-79	-80	-79	-80	TRUE
Antarctic Peninsula	Western Antarctic Peninsula average	Western Antarctic Peninsula average, Antarctic Peninsula	Antarctica	-65	-70	-65	-70	TRUE
Argentina	Lago Buenos Aires	Lago Buenos Aires, Argentina	Patagonia	-46.5134	-72.0376	-46.5134	-72.0376	TRUE
Baffin Island, Canada	Oliver Glacier	Oliver Glacier, Baffin Island, Canada	North American Cordillera	72.1181	-76.8012	72.1181	-76.8012	TRUE
Baffin Island, Canada	Pangnirmng Fjord	Pangnirmng Fjord, Baffin Island, Canada	Laurentide	66.449	-65.6421	66.4489	-65.642	TRUE
Baffin Island, Canada	Tumbling Glacier	Tumbling Glacier, Baffin Island, Canada	Laurentide	70.9489	-71.1574	70.9489	-71.1574	TRUE
Barents Sea-Svalbard continental margin	unnamed	unnamed, Barents Sea-Svalbard continental margin	Fennoscandia	67.1803	25.4058	67.1803	25.4059	TRUE
Bjørnøya Fan	Fennoscandian Ice Sheet	Fennoscandian Ice Sheet, Bjørnøya Fan	Fennoscandia	72.4	20	72.4	20	TRUE
British Columbia, Canada	Klinaklini Valley	Klinaklini Valley, British Columbia, Canada	North American Cordillera	51.75	-125.097	51.75	-125.097	TRUE
Cairngorm Mountains, Scotland	Scottish Ice Sheet	Scottish Ice Sheet, Cairngorm Mountains, Scotland	British Isles	57.0614	-3.60606	57.0614	-3.60606	TRUE
Cairngorm Mountains, Scotland	unnamed	unnamed, Cairngorm Mountains, Scotland	British Isles	57.1601	-3.82319	57.1601	-3.82319	TRUE
Carpathian Mountains, Romania	Mușeteica-Buda area	Mușeteica-Buda area, Carpathian Mountains, Romania	Alps	45.5742	24.6386	45.5742	24.6386	TRUE
Carpathian Mountains, Romania	Retezat Mts	Retezat Mts, Carpathian Mountains, Romania	Romania	45.3707	22.9043	45.3707	22.9043	TRUE
Central Alps, Austria	Venter Ache at Vent (Oetztal)	Venter Ache at Vent (Oetztal), Central Alps, Austria	Alps	46.8646	10.9789	46.8646	10.9789	TRUE
Central Alps, Switzerland	Herens Glacier	Herens Glacier, Central Alps, Switzerland	Alps	46.02	7.5768	46.02	7.5768	TRUE
Chugach Mountains, Alaska	Bench	Bench, Chugach Mountains, Alaska	North American Cordillera	61.0256	-145.677	61.0256	-145.677	TRUE
Chugach–St. Elias Range, Alaska	unnamed	unnamed, Chugach–St. Elias Range, Alaska	North American Cordillera	61.1669	-145.333	61.1669	-145.333	TRUE
Coast Mountains, British Columbia	unnamed	unnamed, Coast Mountains, British Columbia	North American Cordillera	51.3357	-125.27	51.3357	-125.27	TRUE
Denali, Alaska	Denali	Denali, Denali, Alaska	North American Cordillera	63.0668	-151.007	63.0668	-151.007	TRUE
Dorrel Rock intrusive complex, Marie Byrd Land	Antarctic Ice Sheet	Antarctic Ice Sheet, Dorrel Rock intrusive complex, Marie Byrd Land	Antarctica	-75	-111	-75	-111	TRUE
Dorrel Rock intrusive complex, Marie Byrd Land	West Antarctic Ice Sheet	West Antarctic Ice Sheet, Dorrel Rock intrusive complex, Marie Byrd Land	Antarctica	-74.7039	-110.539	-74.7039	-110.539	TRUE
Dronning Maud Land Mountains	unnamed	unnamed, Dronning Maud Land Mountains	Antarctica	-84.9988	-160.002	-84.9988	-160.002	TRUE
Dry Valleys, East Antarctica	Antarctic Ice Sheet	Antarctic Ice Sheet, Dry Valleys, East Antarctica	Antarctica	-78.2416	162.517	-78.2416	162.517	TRUE
Dry Valleys, East Antarctica	Beardmore glacier	Beardmore glacier, Dry Valleys, East Antarctica	Antarctica	-77.55	160.09	-77.55	160.09	FALSE
Dry Valleys, East Antarctica	Mackay Glacier	Mackay Glacier, Dry Valleys, East Antarctica	Antarctica	-76.9837	161.526	-76.9837	161.526	FALSE
Dry Valleys, East Antarctica	Meserve	Meserve, Dry Valleys, East Antarctica	Antarctica	-77.4956	162.352	-77.4956	162.352	TRUE
Dry Valleys, East Antarctica	Side lobe of the Taylor Glacier in Arena Valley	Side lobe of the Taylor Glacier in Arena Valley, Dry Valleys, East Antarctica	Antarctica	-77.85	160.92	-77.85	160.92	FALSE
Dry Valleys, East Antarctica	Unknown glacier in Arena Valley	Unknown glacier in Arena Valley, Dry Valleys, East Antarctica	Antarctica	-77.9	160.92	-77.9	160.92	FALSE
Dudh Catchment, Himalaya	unnamed	unnamed, Dudh Catchment, Himalaya	Himalaya	28.6964	84.1665	28.6964	84.1665	TRUE
East Antarctica	Gamburtsev Mountains	Gamburtsev Mountains, East Antarctica	Antarctica	-80.5	76	-80.5	76	TRUE
East Greenland	Greenland Ice Sheet	Greenland Ice Sheet, East Greenland	Greenland	70	-30	70	-30	TRUE
Eastern Pyrenees, France	unnamed	unnamed, Eastern Pyrenees, France	France	42.7714	0.138948	42.7714	0.13895	TRUE
Eastern Sweden	Fennoscandian Ice Sheet	Fennoscandian Ice Sheet, Eastern Sweden	Fennoscandia	63.7499	18.1544	63.7499	18.1544	TRUE
Ellsworth Mountains	Antarctic Ice Sheet	Antarctic Ice Sheet, Ellsworth Mountains	Antarctica	-78.7121	-85.1601	-78.7121	-85.1601	TRUE
Eqaluit tassersuat, Infinity Lake, and Ted Lake, Greenland	S of Jakobshavn Isbæ, Greenland	S of Jakobshavn Isbæ, Greenland, Eqaluit tassersuat, Infinity Lake, and Ted Lake, Greenland	Greenland	69.2167	-49.9857	69.2167	-49.9857	TRUE
Fann Mountains, Sughd, Tajikistan	Imat	Imat, Fann Mountains, Sughd, Tajikistan	Central Asia	39.1536	68.346	39.1536	68.346	TRUE
Fiordland, New Zealand	Neale Burn	Neale Burn, Fiordland, New Zealand	Pacific	-44.7984	167.95	-44.7984	167.95	TRUE
Forsmark/Uppland, Sweden	Fennoscandian Ice Sheet	Fennoscandian Ice Sheet, Forsmark/Uppland, Sweden	Fennoscandia	60.4266	18.186	60.4266	18.186	TRUE
Front Range, Colorado	Arapaho Glacier	Arapaho Glacier, Front Range, Colorado	North American Cordillera	40.024	-105.648	40.024	-105.648	TRUE
Glacier Bay, Alaska	Caroll	Caroll, Glacier Bay, Alaska	North American Cordillera	59.037	-136.548	59.037	-136.548	TRUE
Glacier Bay, Alaska	Grand Pacific	Grand Pacific, Glacier Bay, Alaska	North American Cordillera	58.7439	-137.057	58.7439	-137.057	TRUE
Glacier Bay, Alaska	Grand Pacific/Margerie	Grand Pacific/Margerie, Glacier Bay, Alaska	North American Cordillera	59.0481	-137.043	59.0481	-137.043	TRUE
Glacier Bay, Alaska	Johns Hopkins	Johns Hopkins, Glacier Bay, Alaska	North American Cordillera	58.8045	-137.157	58.8045	-137.157	TRUE
Glacier Bay, Alaska	Margerie	Margerie, Glacier Bay, Alaska	North American Cordillera	58.8673	-137.147	58.8673	-137.147	TRUE
Glacier Bay, Alaska	McBride	McBride, Glacier Bay, Alaska	North American Cordillera	58.7633	-136.557	58.7633	-136.557	TRUE
Glacier Bay, Alaska	Muir	Muir, Glacier Bay, Alaska	North American Cordillera	58.9269	-133.908	58.9269	-133.908	TRUE
Glacier Bay, Alaska	Riggs	Riggs, Glacier Bay, Alaska	North American Cordillera	58.372	-133.961	58.372	-133.961	TRUE
Greenland	Greenland Ice Sheet	Greenland Ice Sheet, Greenland	Greenland	72.5	-38.45	72.5	-38.45	TRUE
Gulf of Alaska/St. Elias Mts	unnamed	unnamed, Gulf of Alaska/St. Elias Mts	North American Cordillera	60.2645	-139.109	60.2645	-139.109	TRUE
Herbert Sound	Herbert Sound	Herbert Sound, Herbert Sound	Antarctica	-67.65	-62.7167	-67.65	-62.7167	TRUE
Hidden Valley, Mukut Himal, Nepal Himalaya	G2 Glacier	G2 Glacier, Hidden Valley, Mukut Himal, Nepal Himalaya	Himalaya	35.7576	76.6169	35.7576	76.6169	TRUE
Hilda, Rocky Mts, Canada	Hilda	Hilda, Hilda, Rocky Mts, Canada	North American Cordillera	51.7356	-119.457	51.7356	-119.457	TRUE
Himalaya	Bara Shigri Glacier	Bara Shigri Glacier, Himalaya	Himalaya	32.1662	77.6874	32.1662	77.6874	TRUE
Himalaya	Hamtah Glacier	Hamtah Glacier, Himalaya	Himalaya	32.25	77.36	32.25	77.36	TRUE
Himalaya	Imja-Lhotse-Shar Glacier	Imja-Lhotse-Shar Glacier, Himalaya	Himalaya	27.9143	86.9546	27.9143	86.9546	TRUE
Himalaya	Khumbu Glacier	Khumbu Glacier, Himalaya	Himalaya	27.9789	86.8343	27.9789	86.8343	TRUE
Himalaya	Milerapa Glacier	Milerapa Glacier, Himalaya	Himalaya	28.6291	84.0351	28.6291	84.0351	TRUE
Himalaya	Ngzompa Glacier	Ngzompa Glacier, Himalaya	Himalaya	27.9897	86.6902	27.9897	86.6902	TRUE
Himalaya	Satopanth Glacier	Satopanth Glacier, Himalaya	Himalaya	30.7503	79.3607	30.7503	79.3607	TRUE
Hunza basin, Karakoram, Pakistan Himalaya	Batura Glacier	Batura Glacier, Hunza basin, Karakoram, Pakistan Himalaya	Himalaya	36.5696	74.6198	36.5696	74.6198	TRUE
Iceland	Breiðamerkurjökull	Breiðamerkurjökull, Iceland	Iceland	64.1533	-16.4086	64.1533	-16.4086	TRUE
Iceland	Eastern Icelandic Ice Sheet	Eastern Icelandic Ice Sheet, Iceland	Iceland	65	-14	65	-14	TRUE
Iceland	Hofsjökull	Hofsjökull, Iceland	Iceland	64.8167	-18.8167	64.8167	-18.8167	TRUE
Iceland	Iceland shelf average	Iceland shelf average, Iceland	Iceland	64.84	-18.38	64.84	-18.38	TRUE
Iceland	Langjökull	Langjökull, Iceland	Iceland	64.75	-19.9833	64.75	-19.9833	TRUE
Iceland	Mýrdalsjökull	Mýrdalsjökull, Iceland	Iceland	63.6667	-19.1	63.6667	-19.1	TRUE
Iceland	NW Iceland average	NW Iceland average, Iceland	Iceland	65.77	-22.37	65.77	-22.37	TRUE
Iceland	Southern Icelandic Ice Sheet	Southern Icelandic Ice Sheet, Iceland	Iceland	64.5	-16	64.5	-16	TRUE
Iceland	Vatnajökull	Vatnajökull, Iceland	Iceland	65.7763	-22.3949	65.7763	-22.3949	TRUE
Icy Bay, Alaska	Icy Bay	Icy Bay, Icy Bay, Alaska	North American Cordillera	59.0894	-141.718	59.0894	-141.718	TRUE
Icy Bay, Alaska	Tyndall	Tyndall, Icy Bay, Alaska	North American Cordillera	60.1755	-141.158	60.1755	-141.158	TRUE
Ilulissat region	Jakobshavn Isbræ	Jakobshavn Isbræ, Ilulissat region	Greenland	69.2167	-49.9857	69.2167	-49.9857	TRUE
Ilulissat region	palaeo-Jakobshavn Isbræ	palaeo-Jakobshavn Isbræ, Ilulissat region	Greenland	69.2167	-49.9857	69.2167	-49.9857	TRUE
Issyk Kul region, Kyrgyzstan	Karabatkak	Karabatkak, Issyk Kul region, Kyrgyzstan	Central Asia	42.1476	78.2716	42.1476	78.2716	TRUE
Jøkulská, Iceland	Jøkulská	Jøkulská, Jøkulská, Iceland	Iceland	65.25	-14	65.25	-14	TRUE
K2, Karakoram	K2	K2, K2, Karakoram	Central Asia	35.8803	76.5126	35.8803	76.5126	TRUE
Kangerlussuaq Fjord	Kangerlussuaq	Kangerlussuaq, Kangerlussuaq Fjord	Greenland	67.011	-50.72	67.011	-50.72	TRUE
Kebnekaise, Sweden	Storglaciären	Storglaciären, Kebnekaise, Sweden	Fennoscandia	67.884	18.563	67.884	18.563	TRUE
Keewatin Peninsula Ontario	Laurentide Ice Sheet	Laurentide Ice Sheet, Keewatin Peninsula Ontario	Laurentide	49.7596	-94.5516	49.7596	-94.5516	TRUE
Khansar Catchment, Himalaya	unnamed	unnamed, Khansar Catchment, Himalaya	Himalaya	28.6964	84.1665	28.6964	84.1665	TRUE
Klinaklini Valley, Coast Mountains, British Columbia	unnamed	unnamed, Klinaklini Valley, Coast Mountains, British Columbia	North American Cordillera	51.4089	-125.809	51.4089	-125.809	TRUE
Kråkenes, Norway	Younger Dryas cirque glacier at Kråkenes	Younger Dryas cirque glacier at Kråkenes, Kråkenes, Norway	Norway	62.0268	4.98675	62.0269	4.98675	TRUE
Lambert basin	Antarctic Ice Sheet	Antarctic Ice Sheet, Lambert basin	Antarctica	-73	68	-73	68	TRUE
Lambert trough, East Antarctica	East Antarctic Ice Sheet	East Antarctic Ice Sheet, Lambert trough, East Antarctica	Antarctica	-71	70	-71	70	TRUE
Lapeyrère Bay	Lapeyrère Bay	Lapeyrère Bay, Lapeyrère Bay	Antarctica	-64.87	-63.065	-64.87	-63.065	TRUE
Lapis de Tsanfleuron, Switzerland	Tsanfleuron	Tsanfleuron, Lapis de Tsanfleuron, Switzerland	Alps	46.3197	7.22648	46.3197	7.22648	TRUE
Laurentia	Laurentide Ice Sheet	Laurentide Ice Sheet, Laurentia	Laurentide	54	-89	54	-89	TRUE
Little Lake, Coast Range, Oregon	unnamed	unnamed, Little Lake, Coast Range, Oregon	North American Cordillera	44.1676	-123.582	44.1676	-123.582	TRUE
Lituya Bay, Alaska	Crillon	Crillon, Lituya Bay, Alaska	North American Cordillera	58.6217	-137.414	58.6217	-137.414	TRUE
Lituya Bay, Alaska	Lituya/N. Crillon	Lituya/N. Crillon, Lituya Bay, Alaska	North American Cordillera	58.6655	-137.495	58.6655	-137.495	TRUE
Magallanes Region, Chile	Europa glacier	Europa glacier, Magallanes Region, Chile	Patagonia	-50.25	-74.2	-50.25	-74.2	TRUE
Maxwell Bay	Maxwell Bay	Maxwell Bay, Maxwell Bay	Antarctica	-64.95	-62.6167	-64.95	-62.6167	TRUE
Mid-Norwegian Margin	Fennoscandian Ice Sheet	Fennoscandian Ice Sheet, Mid-Norwegian Margin	Fennoscandia	63.1153	19.0529	63.1153	19.0529	TRUE
Mikis Fjord	Mikis Fjord	Mikis Fjord, Mikis Fjord	Greenland	66.7422	-53.5639	66.7422	-53.5639	TRUE
Mont Blanc massif	Bossons Glacier	Bossons Glacier, Mont Blanc massif	Alps	45.8661	6.8593	45.8661	6.8593	TRUE
Mt Murphy, Marie Byrd Land	West Antarctic Ice Sheet	West Antarctic Ice Sheet, Mt Murphy, Marie Byrd Land	Antarctica	-74.8386	-113.401	-74.8386	-113.401	TRUE
Mt. Erie, Puget Lowland, Washington	Cordilleran Ice Sheet	Cordilleran Ice Sheet, Mt. Erie, Puget Lowland, Washington	North American Cordillera	49.0357	-122.714	49.0357	-122.714	TRUE
Mt. Mansfield, Vermont	Laurentide Ice Sheet	Laurentide Ice Sheet, Mt. Mansfield, Vermont	Laurentide	44.5437	-72.8349	44.5437	-72.8349	TRUE
Nanga Parbat, Pakistan Himalaya	Nanga Parbat	Nanga Parbat, Nanga Parbat, Pakistan Himalaya	Central Asia	35.2371	74.5893	35.2371	74.5893	TRUE
Nansen Fjord	Nansen Fjord	Nansen Fjord, Nansen Fjord	Greenland	80.0167	-21	80.0167	-21	TRUE
Nar Catchment, Himalaya	unnamed	unnamed, Nar Catchment, Himalaya	Himalaya	28.6964	84.1665	28.6964	84.1665	TRUE
NE Canada	Cambridge Fjord	Cambridge Fjord, NE Canada	Laurentide	71.5	-74.5	71.5	-74.5	TRUE
NE Canada	Coronation Fjord	Coronation Fjord, NE Canada	Laurentide	56.2771	-134.263	56.2771	-134.263	TRUE
NE Svalbard margin	Fennoscandian Ice Sheet	Fennoscandian Ice Sheet, NE Svalbard margin	Fennoscandia	63.1153	19.0529	63.1153	19.0529	TRUE
Nepalese Himalaya	unnamed	unnamed, Nepalese Himalaya	Central Asia	28.5942	83.9889	28.5942	83.9889	TRUE
New Hampshire	Laurentide Ice Sheet	Laurentide Ice Sheet, New Hampshire	Laurentide	43.8945	-71.6031	43.8945	-71.6031	TRUE
New Zealand	Ivory Glacier	Ivory Glacier, New Zealand	Pacific	-43.1228	170.917	-43.1228	170.917	TRUE
New Zealand	Franz Josef	Franz Josef, New Zealand	Pacific	-43.4607	170.186	-43.4607	170.186	TRUE
Northern Patagonia	Gualas Glacier	Gualas Glacier, Northern Patagonia	Patagonia	-47.6358	-72.8425	-47.6358	-72.8425	TRUE
Norway	Austre Memurubreen	Austre Memurubreen, Norway	Fennoscandia	61.5828	8.32275	61.5828	8.32275	TRUE
Norway	average	average, Norway	Fennoscandia	62.2801	8.68988	62.2801	8.68988	TRUE
Norway	Bødalsbreen	Bødalsbreen, Norway	Fennoscandia	60.9824	7.2265	60.9824	7.2265	TRUE
Norway	Bondhusbreen	Bondhusbreen, Norway	Fennoscandia	60.006	6.551	60.006	6.551	TRUE
Norway	Engabreen	Engabreen, Norway	Fennoscandia	67.8556	15.5942	67.8556	15.5942	TRUE
Norway	Engabreen (2)	Engabreen (2), Norway	Fennoscandia	66.6661	13.8953	66.6661	13.8953	TRUE
Norway	Erdalsbreen	Erdalsbreen, Norway	Fennoscandia	61.641	7.7698	61.641	7.7698	TRUE
Norway	Hogbreen	Hogbreen, Norway	Fennoscandia	78.1947	15.62	78.1947	15.62	TRUE
Norway	Høgtuvbreen	Høgtuvbreen, Norway	Fennoscandia	66.4649	13.6258	66.4649	13.6258	TRUE
Norway	Nigardsbreen	Nigardsbreen, Norway	Fennoscandia	61.5792	7.3147	61.5792	7.3147	TRUE
Norway	Sandskardfonna	Sandskardfonna, Norway	Fennoscandia	61.5652	6.3602	61.5652	6.3602	TRUE
Norway	Skåtlbreen	Skåtlbreen, Norway	Fennoscandia	78.0956	15.7331	78.0956	15.7331	TRUE
Norway	Steinhusflatebreen	Steinhusflatebreen, Norway	Fennoscandia	78.0587	15.7446	78.0587	15.7446	TRUE
Norway	Tindefjellsbreen	Tindefjellsbreen, Norway	Fennoscandia	61.5136	7.2647	61.5136	7.2647	TRUE
Norway	Trollbergdalsbreen	Trollbergdalsbreen, Norway	Fennoscandia	61.4456	7.1814	61.4456	7.1814	TRUE
Norway	Tverrelvskardet	Tverrelvskardet, Norway	Fennoscandia	61.2871	7.9121	61.2871	7.9121	TRUE
Norway	Vesledalsbreen	Vesledalsbreen, Norway	Fennoscandia	60.69	6.6792	60.69	6.6792	TRUE
Norway	Visa	Visa, Norway	Fennoscandia	61.775	6.92	61.775	6.92	TRUE
Norway/Sweden	Fennoscandian Ice Sheet	Fennoscandian Ice Sheet, Norway/Sweden	Fennoscandia	67.1803	25.4058	67.1803	25.4059	TRUE
Norwegian margin	unnamed	unnamed, Norwegian margin	Fennoscandia	62.2801	8.68988	62.2801	8.68988	TRUE
NW Barents / Storfjorden Fan	Fennoscandian Ice Sheet	Fennoscandian Ice Sheet, NW Barents / Storfjorden Fan	Fennoscandia	63.1153	19.0529	63.1153	19.0529	TRUE
Pamir mountains, Gorno-Badakhshan, Tajikistan	Fedchenko	Fedchenko, Pamir mountains, Gorno-Badakhshan, Tajikistan	Central Asia	38.7891	72.2387	38.7891	72.2387	TRUE
Patagonia	Jorge Montt	Jorge Montt, Patagonia	Patagonia	-48.1348	-73.4278	-48.1348	-73.4278	TRUE
Patagonia	San Rafael	San Rafael, Patagonia	Patagonia	-46.7631	-73.8184	-46.7631	-73.8184	TRUE
Patagonia	San Rafael glacier	San Rafael glacier, Patagonia	Patagonia	-46.6071	-74.0377	-46.6071	-74.0377	TRUE
Patagonia	Tyndall	Tyndall, Patagonia	Patagonia	-50.9961	-73.6558	-50.9961	-73.6558	TRUE
Patagonian Andes	unnamed	unnamed, Patagonian Andes	Patagonia	-47.4851	-73.4111	-47.4851	-73.4111	TRUE
Petermann catchment	Petermann	Petermann, Petermann catchment	Greenland	80.5004	-59.5134	80.5004	-59.5134	TRUE
Pine Island Glacier	West Antarctic Ice Sheet	West Antarctic Ice Sheet, Pine Island Glacier	Antarctica	-75.2536	-100.87	-75.2536	-100.87	TRUE
Prydz Bay, East Antarctica	East Antarctic Ice Sheet	East Antarctic Ice Sheet, Prydz Bay, East Antarctica	Antarctica	-82.4174	59.1535	-82.4174	59.1534	TRUE
Qeqqata	Leverett Glacier	Leverett Glacier, Qeqqata	Greenland	79.7067	21.6183	79.7067	21.6183	TRUE
Raikgt, Pakistan Himalaya	Raikgt	Raikgt, Raikgt, Pakistan Himalaya	Central Asia	35.3497	74.6226	35.3497	74.6226	TRUE
Rwenzori Mountains	unnamed	unnamed, Rwenzori Mountains	East Africa	0.385404	29.87	0.3854	29.87	TRUE
Sermeq Kujalleq forefield, Greenland	Greenland Ice Sheet	Greenland Ice Sheet, Sermeq Kujalleq forefield, Greenland	Greenland	72.5	-38.45	72.5	-38.45	TRUE
Shackleton Range	Antarctic Ice Sheet	Antarctic Ice Sheet, Shackleton Range	Antarctica	-80.5003	-25.0002	-80.5003	-25.0002	TRUE
Sognefjord drainage basin, Norway	unnamed (1)	unnamed (1), Sognefjord drainage basin, Norway	Fennoscandia	61.1259	6.52565	61.1259	6.52565	TRUE
Sognefjord drainage basin, Norway	unnamed (2)	unnamed (2), Sognefjord drainage basin, Norway	Fennoscandia	61.115	6.49212	61.115	6.49212	TRUE
South Shetland Islands	Maxwell Bay	Maxwell Bay, South Shetland Islands	Antarctica	-62.2507	-58.8527	-62.2507	-58.8528	TRUE
South-Central Chilean Andes	unnamed	unnamed, South-Central Chilean Andes	Chile	-34	-70.2	-34	-70.2	TRUE
Southern Coast Mountains, British Columbia	unnamed	unnamed, Southern Coast Mountains, British Columbia	North American Cordillera	50.7918	-124.003	50.7918	-124.003	TRUE
Southern French Alps	unnamed	unnamed, Southern French Alps	Alps	45.4288	6.807	45.4288	6.807	TRUE
St. Elias Mountains, Alaska	Agassiz	Agassiz, St. Elias Mountains, Alaska	North American Cordillera	60.1668	-140.845	60.1668	-140.845	TRUE
St. Elias Mountains, Alaska	Bering	Bering, St. Elias Mountains, Alaska	North American Cordillera	60.3022	-143.42	60.3022	-143.42	TRUE
St. Elias Mountains, Alaska	Fan	Fan, St. Elias Mountains, Alaska	North American Cordillera	60.7689	-143.69	60.7689	-143.69	TRUE
St. Elias Mountains, Alaska	Guyot	Guyot, St. Elias Mountains, Alaska	North American Cordillera	60.1758	-141.652	60.1758	-141.652	TRUE
St. Elias Mountains, Alaska	Hayden	Hayden, St. Elias Mountains, Alaska	North American Cordillera	59.9997	-140.022	59.9997	-140.022	TRUE
St. Elias Mountains, Alaska	Hubbard	Hubbard, St. Elias Mountains, Alaska	North American Cordillera	60.0727	-139.31	60.0727	-139.31	TRUE
St. Elias Mountains, Alaska	Khitrov	Khitrov, St. Elias Mountains, Alaska	North American Cordillera	60.4603	-143.504	60.4603	-143.504	TRUE
St. Elias Mountains, Alaska	Leeper	Leeper, St. Elias Mountains, Alaska	North American Cordillera	60.2592	-142.299	60.2592	-142.299	TRUE
St. Elias Mountains, Alaska	Libbey	Libbey, St. Elias Mountains, Alaska	North American Cordillera	60.1671	-140.953	60.1671	-140.953	TRUE
St. Elias Mountains, Alaska	Malaspina	Malaspina, St. Elias Mountains, Alaska	North American Cordillera	60.0433	-140.554	60.0433	-140.554	TRUE
St. Elias Mountains, Alaska	Martin River	Martin River, St. Elias Mountains, Alaska	North American Cordillera	60.5684	-143.84	60.5684	-143.84	TRUE
St. Elias Mountains, Alaska	Martin River East	Martin River East, St. Elias Mountains, Alaska	North American Cordillera	60.533	-143.809	60.533	-143.809	TRUE
St. Elias Mountains, Alaska	Martin River West	Martin River West, St. Elias Mountains, Alaska	North American Cordillera	60.5256	-144.126	60.5256	-144.126	TRUE
St. Elias Mountains, Alaska	Marvine	Marvine, St. Elias Mountains, Alaska	North American Cordillera	60.0782	-140.191	60.0782	-140.191	TRUE
St. Elias Mountains, Alaska	Marvine West	Marvine West, St. Elias Mountains, Alaska	North American Cordillera	60.0845	-140.233	60.0845	-140.233	TRUE
St. Elias Mountains, Alaska	Miles	Miles, St. Elias Mountains, Alaska	North American Cordillera	60.6214	-144.119	60.6214	-144.119	TRUE
St. Elias Mountains, Alaska	Mt. Foresta	Mt. Foresta, St. Elias Mountains, Alaska	North American Cordillera	60.2042	-139.47	60.2042	-139.47	TRUE
St. Elias Mountains, Alaska	Mt. Steller A	Mt. Steller A, St. Elias Mountains, Alaska	North American Cordillera	60.5186	-143.1	60.5186	-143.1	TRUE
St. Elias Mountains, Alaska	Mt. Steller B	Mt. Steller B, St. Elias Mountains, Alaska	North American Cordillera	60.5186	-143.1	60.5186	-143.1	TRUE
St. Elias Mountains, Alaska	Mt. Steller C	Mt. Steller C, St. Elias Mountains, Alaska	North American Cordillera	60.5186	-143.1	60.5186	-143.1	TRUE
St. Elias Mountains, Alaska	Mt. Steller D	Mt. Steller D, St. Elias Mountains, Alaska	North American Cordillera	60.5186	-143.1	60.5186	-143.1	TRUE
St. Elias Mountains, Alaska	Mt. Steller E	Mt. Steller E, St. Elias Mountains, Alaska	North American Cordillera	60.5186	-143.1	60.5186	-143.1	TRUE
St. Elias Mountains, Alaska	Mt. Steller F	Mt. Steller F, St. Elias Mountains, Alaska	North American Cordillera	60.5186	-143.1	60.5186	-143.1	TRUE
St. Elias Mountains, Alaska	Mt. Tom White	Mt. Tom White, St. Elias Mountains, Alaska	North American Cordillera	60.6518	-143.697	60.6518	-143.697	TRUE
St. Elias Mountains, Alaska	Seward	Seward, St. Elias Mountains, Alaska	North American Cordillera	60.1939	-140.389	60.1939	-140.389	TRUE
St. Elias Mountains, Alaska	Steller	Steller, St. Elias Mountains, Alaska	North American Cordillera	60.478	-143.562	60.478	-143.562	TRUE
St. Elias Mountains, Alaska	Turner	Turner, St. Elias Mountains, Alaska	North American Cordillera	60.0429	-139.681	60.0429	-139.681	TRUE
St. Elias Mountains, Alaska	Tyndall	Tyndall, St. Elias Mountains, Alaska	North American Cordillera	60.1793	-141.162	60.1793	-141.162	TRUE
St. Elias Mountains, Alaska	Valerie	Valerie, St. Elias Mountains, Alaska	North American Cordillera	60.117	-139.492	60.117	-139.492	TRUE
St. Elias Mountains, Alaska	Variegated	Variegated, St. Elias Mountains, Alaska	North American Cordillera	60.0056	-139.275	60.0056	-139.275	TRUE
St. Elias Mountains, Alaska	White River	White River, St. Elias Mountains, Alaska	North American Cordillera	61.6488	-141.866	61.6488	-141.866	TRUE
St. Elias Mountains, Alaska	Yaga	Yaga, St. Elias Mountains, Alaska	North American Cordillera	60.175	-142.015	60.175	-142.015	TRUE
St. Elias Mountains, Alaska	Yahtse	Yahtse, St. Elias Mountains, Alaska	North American Cordillera	60.3056	-141.727	60.3056	-141.727	TRUE
St. Elias Mountains, Alaska	Yakataga	Yakataga, St. Elias Mountains, Alaska	North American Cordillera	60.1458	-142.152	60.1458	-142.152	TRUE
St. Elias Range, Alaska	average	average, St. Elias Range, Alaska	North American Cordillera	60.4983	-139.506	60.4983	-139.506	TRUE
Storfjorden Fan	Fennoscandian Ice Sheet	Fennoscandian Ice Sheet, Storfjorden Fan	Fennoscandia	76	20	76	20	TRUE
Svalbard	Austre Brøggerbreen	Austre Brøggerbreen, Svalbard	Fennoscandia	78.9099	11.8083	78.9099	11.8083	TRUE
Svalbard	Bayelva catchment	Bayelva catchment, Svalbard	Fennoscandia	78.9325	11.835	78.9325	11.835	TRUE
Svalbard	Brøggerbreen	Brøggerbreen, Svalbard	Fennoscandia	78.1775	15.6536	78.1775	15.6536	TRUE
Svalbard	Endalselva catchment	Endalselva catchment, Svalbard	Fennoscandia	78.1855	15.7624	78.1855	15.7624	TRUE
Svalbard	Erikbreen	Erikbreen, Svalbard	Fennoscandia	78.1746	15.5514	78.1746	15.5514	TRUE
Svalbard	Finsterwalderbreen	Finsterwalderbreen, Svalbard	Fennoscandia	78.2934	16.4094	78.2934	16.4094	TRUE
Svalbard	Hannabreen	Hannabreen, Svalbard	Fennoscandia	78.1993	16.1172	78.1993	16.1172	TRUE
Svalbard	Kongsvegen	Kongsvegen, Svalbard	Fennoscandia	78.2562	15.5117	78.2562	15.5117	TRUE
Svalbard	Van Keulenfjorden	Van Keulenfjorden, Svalbard	Fennoscandia	77.5601	15.4845	77.5601	15.4845	TRUE
Svalbard	Werenskioldbreen	Werenskioldbreen, Svalbard	Fennoscandia	77.0782	15.3086	77.0782	15.3086	TRUE
Svalbard margin	Fennoscandian Ice Sheet	Fennoscandian Ice Sheet, Svalbard margin	Fennoscandia	63.1153	19.0529	63.1153	19.0529	TRUE
SW Barents / Bjørnøya Fan	Fennoscandian Ice Sheet	Fennoscandian Ice Sheet, SW Barents / Bjørnøya Fan	Fennoscandia	63.1153	19.0529	63.1153	19.0529	TRUE
Swiss Alps	Rhone	Rhone, Swiss Alps	Alps	46.6216	8.40399	46.6216	8.40399	TRUE
Swiss Alps	Trift	Trift, Swiss Alps	Alps	46.6646	8.37038	46.6646	8.37038	TRUE
Swiss Alps	Vorab	Vorab, Swiss Alps	Alps	46.9066	9.1572	46.9066	9.1572	TRUE
Switzerland	Bertol Inferieur	Bertol Inferieur, Switzerland	Alps	46.0049	7.53182	46.0049	7.53182	TRUE
Switzerland	Dixence	Dixence, Switzerland	Alps	46.1167	7.3819	46.1167	7.3819	TRUE
Switzerland	Drance	Drance, Switzerland	Alps	46.108	7.0921	46.108	7.0921	TRUE
Switzerland	Ferpecle	Ferpecle, Switzerland	Alps	46.0517	7.5153	46.0517	7.5153	TRUE
Switzerland	Gomer	Gomer, Switzerland	Alps	46.6463	8.2547	46.6463	8.2547	TRUE
Switzerland	Massa	Massa, Switzerland	Alps	46.6067	8.3311	46.6067	8.3311	TRUE
Switzerland	Stafel	Stafel, Switzerland	Alps	45.9767	7.5625	45.9767	7.5625	TRUE
Switzerland	Tsidjore	Tsidjore, Switzerland	Alps	46.0054	7.7457	46.0054	7.7457	TRUE
Tierra del Fuego	Marinelli Glacier	Marinelli Glacier, Tierra del Fuego	Patagonia	-54.5337	-69.5721	-54.5337	-69.5721	TRUE
Tinée Valley, France	unnamed	unnamed, Tinée Valley, France	Alps	44.1168	7.11299	44.1168	7.11299	TRUE
Torngat Mountains, Labrador, Canada	unnamed	unnamed, Torngat Mountains, Labrador, Canada	Laurentide	59.5623	-64.3859	59.5623	-64.3859	TRUE
Transantarctic Mountains	Antarctic Ice Sheet	Antarctic Ice Sheet, Transantarctic Mountains	Antarctica	-83.75	170.926	-83.75	170.926	TRUE
Troms margin	Fennoscandian Ice Sheet	Fennoscandian Ice Sheet, Troms margin	Fennoscandia	63.1153	19.0529	63.1153	19.0529	TRUE
UK/Britain	unnamed	unnamed, UK/Britain	British Isles	53.3443	-1.87818	53.3443	-1.87818	TRUE
UK/Scotland	unnamed	unnamed, UK/Scotland	British Isles	53.3443	-1.87818	53.3443	-1.87818	TRUE
Valais, Switzerland	Haut Glacier d'Arolla	Haut Glacier d'Arolla, Valais, Switzerland	Alps	45.9914	7.49477	45.9914	7.49477	TRUE
Vanj River basin, Gorno-Badakhshan, Tajikistan	RGO	RGO, Vanj River basin, Gorno-Badakhshan, Tajikistan	Central Asia	38.6948	72.0987	38.6948	72.0987	TRUE
Var River catchment, Southern Alps	unnamed	unnamed, Var River catchment, Southern Alps	Alps	44.0464	7.00557	44.0464	7.00557	TRUE
Vestfjorden, Norway	Fennoscandian Ice Sheet	Fennoscandian Ice Sheet, Vestfjorden, Norway	Norway	67.8361	15.0398	67.8361	15.0398	TRUE
W. Greenland	Greenland Ice Sheet	Greenland Ice Sheet, W. Greenland	Greenland	67.246	-49.8196	67.246	-49.8196	TRUE
Walensee Valley, Switzerland	unnamed	unnamed, Walensee Valley, Switzerland	Switzerland	47.1226	9.20298	47.1226	9.20298	TRUE
Watson River, Greenland	Greenland Ice Sheet	Greenland Ice Sheet, Watson River, Greenland	Greenland	72.5	-38.45	72.5	-38.45	TRUE
Wisconsin, USA	Laurentide Ice Sheet	Laurentide Ice Sheet, Wisconsin, USA	Laurentide	43.7844	-88.7879	43.7844	-88.7879	TRUE
Wrangell Mountains, Alaska	Copper River	Copper River, Wrangell Mountains, Alaska	North American Cordillera	60.6774	-144.692	60.6774	-144.692	TRUE
Wrangell Mountains, Alaska	Kennicott Glacier	Kennicott Glacier, Wrangell Mountains, Alaska	North American Cordillera	61.5999	-143.07	61.5999	-143.07	TRUE
Yosemite, California	Tenaya canyon	Tenaya canyon, Yosemite, California	North American Cordillera	37.7421	-119.575	37.7422	-119.575	TRUE
Yosemite, California	Tuolumne meadows	Tuolumne meadows, Yosemite, California	North American Cordillera	37.8708	-119.378	37.8708	-119.378	TRUE
Zaravshanskiy	Zaravshanskiy	Zaravshanskiy, Zaravshanskiy	Central Asia	39.3245	69.3952	39.3245	69.3952	TRUE
Ледник Аютор	Ajutor-3	Ajutor-3, Ледник Аютор	Central Asia	42.0536	-70.4072	42.0536	-70.4072	TRUE
Earth	global average	global average, Earth						TRUE
Mars	unnamed Martian glaciers	unnamed Martian glaciers, Mars
Snowball
Earth	Sturtian+Marinoan icesheets	Sturtian+Marinoan icesheets, Earth	global
Nanhua basin	Sturtian Ice Sheet	Sturtian Ice Sheet, Nanhua basin	China
Adelaidean Inlier/Arkaroola	Sturtian Ice Sheet	Sturtian Ice Sheet, Adelaidean Inlier/Arkaroola	Australia
Utah	Sturtian Ice Sheet	Sturtian Ice Sheet, Utah	USA
Duurwater trough	Marinoan Ice Sheet	Marinoan Ice Sheet, Duurwater trough	Namibia
Seacliff Sandstone, Adelaide Geosyncline	Marinoan Ice Sheet	Marinoan Ice Sheet, Seacliff Sandstone, Adelaide Geosyncline	Australia
South Australia	Marinoan Ice Sheet	Marinoan Ice Sheet, South Australia	Australia
Ellery Creek	Sturtian Ice Sheet	Sturtian Ice Sheet, Ellery Creek	Australia
Oman	Sturtian Ice Sheet	Sturtian Ice Sheet, Oman	Morocco
Chuos Formation, N. Namibia	Sturtian Ice Sheet	Sturtian Ice Sheet, Chuos Formation, N. Namibia	Namibia
Congo craton	Marinoan Ice Sheet	Marinoan Ice Sheet, Congo craton	Namibia
Rejected/Excluded
Antarctic Peninsula	Beascochea Bay	Beascochea Bay, Antarctic Peninsula	Antarctica	-65.5	-64	-65.5	-64	TRUE
Antarctic Peninsula	Charlotte Bay	Charlotte Bay, Antarctic Peninsula	Antarctica	-64.5694	-61.6809	-64.5694	-61.6809	TRUE
Antarctic Peninsula	Flandres Bay	Flandres Bay, Antarctic Peninsula	Antarctica	-65.0333	-63.3333	-65.0333	-63.3333	TRUE
Antarctic Peninsula	Hope Bay	Hope Bay, Antarctic Peninsula	Antarctica	-63.395	-57.063	-63.395	-57.063	TRUE
Antarctic Peninsula	Lapeyrere Bay/Iliad Glacier	Lapeyrere Bay/Iliad Glacier, Antarctic Peninsula	Antarctica	-64.4506	-63.4502	-64.4506	-63.4502	TRUE
Antarctic Peninsula	Breguet	Breguet, Antarctic Peninsula	Antarctica	-64.1671	-60.8	-64.1671	-60.8	TRUE
Antarctic Peninsula	Trooz	Trooz, Antarctic Peninsula	Antarctica	-65.3333	-63.9667	-65.3333	-63.9667	TRUE
Sierra Nevada, California	Symmes Creek catchment	Symmes Creek catchment, Sierra Nevada, California	North American Cordillera	36.7235	-118.292	36.7235	-118.292	TRUE
Sierra Nevada, California	Shepherd Creek catchment	Shepherd Creek catchment, Sierra Nevada, California	North American Cordillera	36.7072	-118.287	36.7072	-118.287	TRUE
Norway	Modern Norwegian glaciers	Modern Norwegian glaciers, Norway	Fennoscandia	67.8361	15.0398	67.8361	15.0398	TRUE

## Sheet: Lithology Lookup
Latitude	Longitude	Hash	Lithology	Age	Age Uncert	Unparsed Lithology
53.3443	-1.87818	53.3443;-1.87818	sed,	341.05	18	sedimentary rocks | paleozoic sedimentary rocks |
67.1803	25.4059	67.18026;25.40585	plut, ign,	2050	450	intrusive igneous rocks | paleoproterozoic intrusive rocks |
62.2801	8.68988	62.28011;8.68988	sed, volc, ign, met,	1519.4	981	orthogneiss/paragneiss/metavolcanic gneiss | proterozoic crystalline metamorphic rocks |
61.5999	-143.07	61.59991;-143.06951	basalt, volc, ign,	226.601	25	mafic volcanic rocks | mesozoic volcanic rocks |
45.9914	7.49477	45.99144;7.49477	sed, basalt, volc, ign, met,	133.65	68	blueschist grade metasedimentary/metavolcanic schist | mesozoic crystalline metamorphic rocks |
77.5601	15.4845	77.56008;15.48453		NaN	NaN	na | na | na
67.8361	15.0398	67.83612;15.03983	sed, met,	1459.6	1040	metasedimentary schist | precambrian-phanerozoic crystalline metamorphic rocks |
47.1226	9.20298	47.12264;9.20298	sed,	173.15	28	sedimentary rocks | mesozoic sedimentary rocks |
69.2167	-49.9857	69.2167;-49.9857	gabbro, granodiorite, ign, met,	2850	350	granodiorite gneiss; amphibolite grade orthogneiss | archean crystalline metamorphic rocks |
49.7596	-94.5516	49.75957;-94.55158	plut, ign,	2650	150	intrusive igneous rocks | archean intrusive rocks |
76	20	76;20		NaN	NaN	na | na | na
72.4	20	72.4;20		NaN	NaN	na | na | na
65.7763	-22.3949	65.7763;-22.39488	basalt, volc, ign,	34.29	32	mafic volcanic rocks | cenozoic volcanic rocks |
64.1533	-16.4086	64.15332;-16.40858		NaN	NaN	| |
65.77	-22.37	65.77;-22.37	basalt, volc, ign,	34.29	32	mafic volcanic rocks | cenozoic volcanic rocks |
66.4489	-65.642	66.44895;-65.64205	plut, ign,	2050	450	intrusive igneous rocks | paleoproterozoic intrusive rocks |
67.011	-50.72	67.011;-50.72	granite, ign, met,	2850	350	granitoid gneiss; granulite grade orthogneiss | archean crystalline metamorphic rocks |
66.7422	-53.5639	66.7422;-53.5639		NaN	NaN	na | na | na
80.0167	-21	80.0167;-21	sed,	769.4	231	sedimentary rocks | neoproterozoic sedimentary rocks |
46.0049	7.53182	46.00489;7.53182	sed, basalt, volc, ign, met,	133.65	68	blueschist grade metasedimentary/metavolcanic schist | mesozoic crystalline metamorphic rocks |
46.1167	7.3819	46.1167;7.3819	met,	1492.7	1007	crystalline metamorphic rocks | precambrian-phanerozoic crystalline metamorphic rocks |
46.108	7.0921	46.108;7.0921	plut, ign,	305.401	53	intrusive igneous rocks | paleozoic intrusive rocks |
46.0517	7.5153	46.0517;7.5153	sed, basalt, volc, ign, met,	133.65	68	blueschist grade metasedimentary/metavolcanic schist | mesozoic crystalline metamorphic rocks |
46.6463	8.2547	46.6463;8.2547	met,	1492.7	1007	crystalline metamorphic rocks | precambrian-phanerozoic crystalline metamorphic rocks |
46.6067	8.3311	46.6067;8.3311	met,	1492.7	1007	crystalline metamorphic rocks | precambrian-phanerozoic crystalline metamorphic rocks |
45.9767	7.5625	45.9767;7.5625	sed, basalt, volc, ign, met,	133.65	68	blueschist grade metasedimentary/metavolcanic schist | mesozoic crystalline metamorphic rocks |
46.0054	7.7457	46.0054;7.7457	basalt, volc, ign,	305.401	53	ophiolite complex; mafic volcanic rocks | paleozoic volcanic and intrusive rocks |
61.5828	8.32275	61.5828;8.32275	plut, ign,	538.8	NaN	intrusive igneous rocks | precambrian intrusive rocks |
60.9824	7.2265	60.9824;7.2265	plut, ign,	538.8	NaN	intrusive igneous rocks | precambrian intrusive rocks |
60.006	6.551	60.006;6.551	sed, granite, ign, met,	1519.4	981	granitoid gneiss; orthogneiss/paragneiss | proterozoic crystalline metamorphic rocks |
67.8556	15.5942	67.8556;15.5942	sed, met,	1459.6	1040	metasedimentary schist | precambrian-phanerozoic crystalline metamorphic rocks |
61.641	7.7698	61.641;7.7698	sed, volc, ign, met,	1519.4	981	orthogneiss/paragneiss/metavolcanic gneiss | proterozoic crystalline metamorphic rocks |
78.1947	15.62	78.1947;15.62	siliciclast, shale, carb, sed,	49.95	16	mudstone-carbonate-sandstone | cenozoic sedimentary rocks |
61.5652	6.3602	61.5652;6.3602	sed, volc, ign, met,	1519.4	981	orthogneiss/paragneiss/metavolcanic gneiss | proterozoic crystalline metamorphic rocks |
78.0956	15.7331	78.0956;15.7331	siliciclast, shale, carb, sed,	49.95	16	mudstone-carbonate-sandstone | cenozoic sedimentary rocks |
78.0587	15.7446	78.0587;15.7446	siliciclast, shale, carb, sed,	49.95	16	mudstone-carbonate-sandstone | cenozoic sedimentary rocks |
61.5136	7.2647	61.5136;7.2647	sed, volc, ign, met,	1519.4	981	orthogneiss/paragneiss/metavolcanic gneiss | proterozoic crystalline metamorphic rocks |
61.4456	7.1814	61.4456;7.1814	sed, met,	1459.6	1040	metasedimentary schist | precambrian-phanerozoic crystalline metamorphic rocks |
61.2871	7.9121	61.2871;7.9121	plut, ign,	538.8	NaN	intrusive igneous rocks | precambrian intrusive rocks |
60.69	6.6792	60.69;6.6792	sed, volc, ign, met,	538.8	NaN	orthogneiss/paragneiss/metavolcanic gneiss | precambrian crystalline metamorphic rocks |
78.1775	15.6536	78.1775;15.6536	siliciclast, shale, carb, sed,	49.95	16	mudstone-carbonate-sandstone | cenozoic sedimentary rocks |
58.8849	-136.703	58.88485;-136.70338		NaN	NaN	na | na | na
59.8667	-139.727	59.8667;-139.7273		NaN	NaN	na | na | na
60.6774	-144.692	60.67736;-144.69218		NaN	NaN	na | na | na
58.7961	-139.263	58.7961;-139.2629		NaN	NaN	na | na | na
42.0536	-70.4072	42.05364;-70.40718		NaN	NaN	na | na | na
38.2717	72.0036	38.2717;72.0036	sed,	158.951	93	sedimentary rocks | mesozoic sedimentary rocks |
NaN	NaN	NaN;NaN		NaN	NaN	na | na | na
41.9997	77.4857	41.99972;77.48575	plut, ign,	491.3	47	intrusive igneous rocks | paleozoic intrusive rocks |
39.3245	69.3952	39.32454;69.39521	sed,	401.35	42	sedimentary rocks | paleozoic sedimentary rocks |
78.2562	15.5117	78.2562;15.5117		NaN	NaN	na | na | na
35.3497	74.6226	35.34966;74.62258	sed,	721.9	278	sedimentary rocks | precambrian-phanerozoic sedimentary rocks |
61.5792	7.3147	61.5792;7.3147	sed, volc, ign, met,	1519.4	981	orthogneiss/paragneiss/metavolcanic gneiss | proterozoic crystalline metamorphic rocks |
51.7356	-119.457	51.73558;-119.45687	plut, ign,	105.5	40	intrusive igneous rocks | mesozoic intrusive rocks |
-77.7257	166.567	-77.7257;166.5667		NaN	NaN	na | na | na
59.7683	-138.006	59.7683;-138.0064	sed,	422.15	63	sedimentary rocks | paleozoic sedimentary rocks |
58.7439	-137.057	58.7439;-137.0567	sed,	105.5	40	sedimentary rocks | mesozoic sedimentary rocks |
58.8673	-137.147	58.8673;-137.1467	sed,	105.5	40	sedimentary rocks | mesozoic sedimentary rocks |
58.9269	-133.908	58.9269;-133.9081	sed,	335.551	84	sedimentary rocks | paleozoic sedimentary rocks |
58.9182	-137.527	58.9182;-137.5269	plut, ign,	44.515	21	intrusive igneous rocks | cenozoic intrusive rocks |
61.775	6.92	61.775;6.92	sed, volc, ign, met,	1519.4	981	orthogneiss/paragneiss/metavolcanic gneiss | proterozoic crystalline metamorphic rocks |
65.25	-14	65.25;-14	basalt, volc, ign,	34.29	32	mafic volcanic rocks | cenozoic volcanic rocks |
60.1617	-140.222	60.1617;-140.2225	basalt, volc, ign,	105.5	40	mafic volcanic rocks | mesozoic volcanic rocks |
59.0894	-141.718	59.0894;-141.7181		NaN	NaN	na | na | na
58.7633	-136.557	58.7633;-136.5567		NaN	NaN	na | na | na
58.6643	-137.165	58.66428;-137.16523	plut, ign,	44.515	21	intrusive igneous rocks | cenozoic intrusive rocks |
58.372	-133.961	58.372;-133.9612	plut, ign,	44.515	21	intrusive igneous rocks | cenozoic intrusive rocks |
78.1746	15.5514	78.1746;15.5514	siliciclast, shale, carb, sed,	49.95	16	mudstone-carbonate-sandstone | cenozoic sedimentary rocks |
78.1993	16.1172	78.1993;16.1172	siliciclast, shale, carb, sed,	122.75	22	mudstone-carbonate-sandstone | mesozoic sedimentary rocks |
71.5	-74.5	71.5;-74.5	met,	2850	350	crystalline metamorphic rocks | archean crystalline metamorphic rocks |
56.2771	-134.263	56.2771;-134.26297		NaN	NaN	na | na | na
46.02	7.5768	46.02;7.5768	sed, basalt, volc, ign, met,	133.65	68	blueschist grade metasedimentary/metavolcanic schist | mesozoic crystalline metamorphic rocks |
46.8646	10.9789	46.8646;10.9789	met,	1492.7	1007	crystalline metamorphic rocks | precambrian-phanerozoic crystalline metamorphic rocks |
40.024	-105.648	40.024;-105.6479	sed, ign, met,	2050	450	orthogneiss/paragneiss | paleoproterozoic crystalline metamorphic rocks |
62.0269	4.98675	62.02685;4.98675		NaN	NaN	na | na | na
67.884	18.563	67.88396;18.56302	volc, gabbro, ign, met,	709.6	290	amphibolite; metavolcanic gneiss | precambrian-phanerozoic crystalline metamorphic rocks |
-74.8386	-113.401	-74.8386;-113.4006		NaN	NaN	| phanerozoic ice |
27.9143	86.9546	27.91433;86.95458	met,	721.9	278	crystalline metamorphic rocks | precambrian-phanerozoic crystalline metamorphic rocks |
27.9789	86.8343	27.97887;86.83426	met,	721.9	278	crystalline metamorphic rocks | precambrian-phanerozoic crystalline metamorphic rocks |
27.9897	86.6902	27.98969;86.69017	met,	721.9	278	crystalline metamorphic rocks | precambrian-phanerozoic crystalline metamorphic rocks |
28.6291	84.0351	28.6291;84.03506	met,	721.9	278	crystalline metamorphic rocks | precambrian-phanerozoic crystalline metamorphic rocks |
35.7576	76.6169	35.7576;76.6169	sed,	305.401	53	sedimentary rocks | paleozoic sedimentary rocks |
30.7503	79.3607	30.75031;79.36068	met,	721.9	278	crystalline metamorphic rocks | precambrian-phanerozoic crystalline metamorphic rocks |
32.1662	77.6874	32.16617;77.68744	met,	721.9	278	crystalline metamorphic rocks | precambrian-phanerozoic crystalline metamorphic rocks |
32.25	77.36	32.25;77.36	met,	721.9	278	crystalline metamorphic rocks | precambrian-phanerozoic crystalline metamorphic rocks |
54	-89	54;-89	basalt, volc, ign,	3000	200	bimodal-mainly mafic volcanic rocks | archean volcanic rocks |
60.4983	-139.506	60.49829;-139.50556	sed,	422.15	63	sedimentary rocks | paleozoic sedimentary rocks |
45.4288	6.807	45.42881;6.807	sed,	173.15	28	sedimentary rocks | mesozoic sedimentary rocks |
49.0357	-122.714	49.03568;-122.71367	sed,	2.58	NaN	sedimentary rocks | cenozoic sedimentary rocks |
-77.85	160.92	-77.85;160.92	basalt, volc, ign,	173.15	28	mafic volcanic rocks | mesozoic volcanic rocks |
-77.9	160.92	-77.9;160.92	basalt, volc, ign,	173.15	28	mafic volcanic rocks | mesozoic volcanic rocks |
-77.55	160.09	-77.54999;160.0897	basalt, volc, ign,	173.15	28	mafic volcanic rocks | mesozoic volcanic rocks |
43.7844	-88.7879	43.7844;-88.7879	sed,	395.351	143	sedimentary rocks | paleozoic sedimentary rocks |
36.5649	74.6144	36.56491;74.6144	plut, ign,	158.951	93	intrusive igneous rocks | mesozoic intrusive rocks |
44.5437	-72.8349	44.54366;-72.83489	siliciclast, shale, carb, sed,	721.9	278	mudstone-carbonate-sandstone-conglomerate | precambrian-phanerozoic sedimentary rocks |
79.7067	21.6183	79.7067;21.6183	siliciclast, shale, carb, sed,	287.551	36	mudstone-carbonate-sandstone | paleozoic sedimentary rocks |
-80.5	76	-80.5;76		NaN	NaN	| phanerozoic ice |
-77.4956	162.352	-77.49563;162.35247	plut, ign,	395.351	143	intrusive igneous rocks | paleozoic intrusive rocks |
44.1168	7.11299	44.1168;7.11299	ign, met,	491.3	47	orthogneiss | paleozoic crystalline metamorphic rocks |
70.9489	-71.1574	70.9489;-71.1574	met,	2850	350	crystalline metamorphic rocks | archean crystalline metamorphic rocks |
42.7714	0.13895	42.77139;0.13895	sed,	389.05	30	sedimentary rocks | paleozoic sedimentary rocks |
50.7918	-124.003	50.79185;-124.00293	plut, ign,	83.25	17	intrusive igneous rocks | mesozoic intrusive rocks |
63.1153	19.0529	63.11533;19.0529		NaN	NaN	na | na | na
37.8708	-119.378	37.87077;-119.37766	plut, ign,	105.5	40	intrusive igneous rocks | mesozoic intrusive rocks |
51.3357	-125.27	51.33574;-125.26976	sed, ign, met,	NaN	NaN	orthogneiss/paragneiss | precambrian-phanerozoic crystalline metamorphic rocks |
43.8945	-71.6031	43.89452;-71.60311	siliciclast, shale, carb, sed,	401.35	42	mudstone-carbonate-sandstone-conglomerate | paleozoic sedimentary and volcanic rocks |
-54.5337	-69.5721	-54.53373;-69.57207	met,	418.85	120	low-medium grade unclassified metamorphic rock | paleozoic crystalline metamorphic rocks |
-65	-70	-65;-70		NaN	NaN	na | na | na
64.8333	62.65	64.83333;62.65	sed,	105.5	40	sedimentary rocks | mesozoic sedimentary rocks |
-50.25	-74.2	-50.25;-74.2		NaN	NaN	na | na | na
-47.6358	-72.8425	-47.6358;-72.8425	met,	418.85	120	low-medium grade unclassified metamorphic rock | paleozoic crystalline metamorphic rocks |
-67.65	-62.7167	-67.65;-62.7167		NaN	NaN	na | na | na
-64.87	-63.065	-64.87;-63.065		NaN	NaN	na | na | na
-64.95	-62.6167	-64.95;-62.6167	sed,	280.1	79	sedimentary rocks | paleozoic-mesozoic sedimentary rocks |
-46.6071	-74.0377	-46.6071;-74.0377	sed,	66	NaN	sedimentary rocks | cenozoic sedimentary rocks |
64.84	-18.38	64.84;-18.38	basalt, volc, ign,	34.29	32	mafic volcanic rocks | cenozoic volcanic rocks |
65	-14	65;-14	basalt, volc, ign,	34.29	32	mafic volcanic rocks | cenozoic volcanic rocks |
64.5	-16	64.5;-16		NaN	NaN	| |
57.0614	-3.60606	57.0614;-3.60606	plut, ign,	395.351	143	intrusive igneous rocks | paleozoic intrusive rocks |
45.3742	7.05711	45.37422;7.05711	basalt, volc, ign,	305.401	53	ophiolite complex; mafic volcanic rocks; basalt | paleozoic volcanic and intrusive rocks |
45.5283	6.78551	45.52829;6.78551	sed,	173.15	28	sedimentary rocks | mesozoic sedimentary rocks |
45.527	6.78726	45.52697;6.78726	sed,	173.15	28	sedimentary rocks | mesozoic sedimentary rocks |
45.5487	6.4662	45.5487;6.4662	met,	389.05	30	crystalline metamorphic rocks | paleozoic crystalline metamorphic rocks |
45.4537	6.69739	45.45374;6.69739	sed,	173.15	28	sedimentary rocks | mesozoic sedimentary rocks |
45.4536	6.70162	45.45359;6.70162	sed,	173.15	28	sedimentary rocks | mesozoic sedimentary rocks |
45.5874	6.46035	45.5874;6.46035	met,	389.05	30	crystalline metamorphic rocks | paleozoic crystalline metamorphic rocks |
45.3903	6.25483	45.39033;6.25483	met,	389.05	30	crystalline metamorphic rocks | paleozoic crystalline metamorphic rocks |
45.4938	6.32131	45.49377;6.32131	met,	389.05	30	crystalline metamorphic rocks | paleozoic crystalline metamorphic rocks |
45.4142	6.14452	45.41417;6.14452	met,	389.05	30	crystalline metamorphic rocks | paleozoic crystalline metamorphic rocks |
45.3835	6.09737	45.38345;6.09737	met,	389.05	30	crystalline metamorphic rocks | paleozoic crystalline metamorphic rocks |
44.681	6.697	44.681;6.697	sed,	173.15	28	sedimentary rocks | mesozoic sedimentary rocks |
44.719	6.762	44.719;6.762	sed,	173.15	28	sedimentary rocks | mesozoic sedimentary rocks |
44.778	6.86	44.778;6.86	sed, basalt, volc, ign, met,	133.65	68	blueschist grade metasedimentary/metavolcanic schist | mesozoic crystalline metamorphic rocks |
28.6964	84.1665	28.69644;84.16647	met,	721.9	278	crystalline metamorphic rocks | precambrian-phanerozoic crystalline metamorphic rocks |
46.6216	8.40399	46.6216;8.40399	met,	1492.7	1007	crystalline metamorphic rocks | precambrian-phanerozoic crystalline metamorphic rocks |
60.2645	-139.109	60.26449;-139.10915	sed,	422.15	63	sedimentary rocks | paleozoic sedimentary rocks |
60.4266	18.186	60.4266;18.186		NaN	NaN	na | na | na
63.7499	18.1544	63.74989;18.1544	sed,	2050	450	sedimentary rocks | paleoproterozoic sedimentary rocks |
28.5844	83.9888	28.58436;83.98884	met,	721.9	278	crystalline metamorphic rocks | precambrian-phanerozoic crystalline metamorphic rocks |
-43.4607	170.186	-43.4607;170.1861	siliciclast, shale, sed,	2.58	NaN	unconsolidated sand, gravel and mud | cenozoic sedimentary rocks |
78.9099	11.8083	78.9099;11.8083	siliciclast, shale, carb, sed,	287.551	36	mudstone-carbonate-sandstone | paleozoic sedimentary rocks |
78.2934	16.4094	78.2934;16.4094	siliciclast, shale, carb, sed,	122.75	22	mudstone-carbonate-sandstone | mesozoic sedimentary rocks |
80.5004	-59.5134	80.50038;-59.51339		NaN	NaN	| phanerozoic ice |
-73	68	-73;68		NaN	NaN	| phanerozoic ice |
-46.5134	-72.0376	-46.51339;-72.03758	volc, ign,	133.65	68	volcanic rocks | mesozoic volcanic rocks |
60.7985	-141.098	60.79847;-141.09795	plut, ign,	154.25	9	intrusive igneous rocks | mesozoic intrusive rocks |
-62.2167	-58.6667	-62.2167;-58.6667	basalt, volc, ign,	66	NaN	mafic volcanic rocks | cenozoic volcanic rocks |
-65.0167	-62.9667	-65.0167;-62.9667	sed,	280.1	79	sedimentary rocks | paleozoic-mesozoic sedimentary rocks |
-65.3333	-63.9667	-65.3333;-63.9667	sed,	280.1	79	sedimentary rocks | paleozoic-mesozoic sedimentary rocks |
-65.6167	-63.7833	-65.6167;-63.7833		NaN	NaN	| phanerozoic ice |
-65.5667	-63.7667	-65.5667;-63.7667		NaN	NaN	| phanerozoic ice |
-65.5	-63.6667	-65.5;-63.6667	sed,	280.1	79	sedimentary rocks | paleozoic-mesozoic sedimentary rocks |
-64.9333	-62.5833	-64.9333;-62.5833	sed,	280.1	79	sedimentary rocks | paleozoic-mesozoic sedimentary rocks |
-64.6667	-61.6333	-64.6667;-61.6333	sed,	280.1	79	sedimentary rocks | paleozoic-mesozoic sedimentary rocks |
-64.3333	-60.9667	-64.3333;-60.9667	sed,	280.1	79	sedimentary rocks | paleozoic-mesozoic sedimentary rocks |
-64.1671	-60.8	-64.16713;-60.79996	sed,	280.1	79	sedimentary rocks | paleozoic-mesozoic sedimentary rocks |
-46.7631	-73.8184	-46.7631;-73.8184		NaN	NaN	| phanerozoic ice |
-48.1348	-73.4278	-48.1348;-73.4278	met,	418.85	120	low-medium grade unclassified metamorphic rock | paleozoic crystalline metamorphic rocks |
-50.9961	-73.6558	-50.9961;-73.6558		NaN	NaN	| phanerozoic ice |
45.8661	6.8593	45.86605;6.8593	plut, ign,	305.401	53	intrusive igneous rocks | paleozoic intrusive rocks |
-76.9837	161.526	-76.98366;161.52648	basalt, volc, ign,	173.15	28	mafic volcanic rocks | mesozoic volcanic rocks |
44.0464	7.00557	44.04642;7.00557	sed,	173.15	28	sedimentary rocks | mesozoic sedimentary rocks |
60.1755	-141.158	60.1755;-141.1577	sed,	44.515	21	sedimentary rocks | cenozoic sedimentary rocks |
61.1259	6.52565	61.12586;6.52565		NaN	NaN	na | na | na
61.115	6.49212	61.11503;6.49212		NaN	NaN	na | na | na
72.5	-38.45	72.5;-38.45		NaN	NaN	| phanerozoic ice |
57.1601	-3.82319	57.1601;-3.82319	sed, met,	251.902	NaN	metasedimentary schist | precambrian-phanerozoic crystalline metamorphic rocks |
66.6661	13.8953	66.66613;13.89531	sed, granite, ign, met,	1519.4	981	granitoid gneiss; orthogneiss/paragneiss | proterozoic crystalline metamorphic rocks |
61.0256	-145.677	61.02561;-145.67664	sed,	105.5	40	sedimentary rocks | mesozoic sedimentary rocks |
0.3854	29.87	0.3854;29.87004	met,	3200	400	crystalline metamorphic rocks | archean crystalline metamorphic rocks |
-74.7039	-110.539	-74.7039;-110.5393		NaN	NaN	| phanerozoic ice |
-75	-111	-75;-111		NaN	NaN	| phanerozoic ice |
45.3707	22.9043	45.3707;22.9043	met,	2050	450	crystalline metamorphic rocks | paleoproterozoic crystalline metamorphic rocks |
44.1676	-123.582	44.16757;-123.58236	sed,	44.95	11	sedimentary rocks | cenozoic sedimentary rocks |
60.7355	-139.235	60.73546;-139.23508	sed,	422.15	63	sedimentary rocks | paleozoic sedimentary rocks |
51.75	-125.097	51.75;-125.0975	plut, ign,	83.25	17	intrusive igneous rocks | mesozoic intrusive rocks |
-84.9988	-160.002	-84.99878;-160.00245		NaN	NaN	na | na | na
-79	-80	-79;-80		NaN	NaN	na | na | na
-75.2536	-100.87	-75.2536;-100.8701		NaN	NaN	na | na | na
61.1669	-145.333	61.16691;-145.33329	sed,	105.5	40	sedimentary rocks | mesozoic sedimentary rocks |
-34	-70.2	-34;-70.2	volc, ign,	173.15	28	volcanic rocks | mesozoic volcanic rocks |
46.3197	7.22648	46.31966;7.22648	sed,	173.15	28	sedimentary rocks | mesozoic sedimentary rocks |
46.6646	8.37038	46.6646;8.37038	met,	1492.7	1007	crystalline metamorphic rocks | precambrian-phanerozoic crystalline metamorphic rocks |
46.9066	9.1572	46.90655;9.1572	met,	1492.7	1007	crystalline metamorphic rocks | precambrian-phanerozoic crystalline metamorphic rocks |
67.246	-49.8196	67.24603;-49.81962		NaN	NaN	| phanerozoic ice |
-80.5003	-25.0002	-80.50029;-25.00024	met,	512.1	27	crystalline metamorphic rocks | paleozoic crystalline metamorphic rocks |
-82.4174	59.1534	-82.41741;59.15345		NaN	NaN	| phanerozoic ice |
72.1181	-76.8012	72.11807;-76.80117		NaN	NaN	| phanerozoic ice |
59.5623	-64.3859	59.56226;-64.38593	plut, ign,	2050	450	intrusive igneous rocks | paleoproterozoic intrusive rocks |
-47.4851	-73.4111	-47.48506;-73.41106	plut, ign,	101.94	99	intrusive igneous rocks | mesozoic-cenozoic intrusive rocks |
51.4089	-125.809	51.40887;-125.80937	plut, ign,	83.25	17	intrusive igneous rocks | mesozoic intrusive rocks |

## Sheet: DOI Lookup
Reference	DOI	Notes	Source
Amantov et al., 2011	10.1007/978-3-642-17220-5_3		Kalin
Anderson, 1978	10.1080/00040851.1978.12004012		Brenhin
Anderson, 2005	10.1016/j.geomorph.2004.07.010		Marisa
Andrews & LeMasurier, 1973	10.2307/1550741		Brenhin
Andrews et al., 1994	10.1086/629711		Brenhin
Andrews, 2008	10.1111/j.1502-3885.2007.tb01248.x		Derek
Antoniazza and Lane, 2021	10.1177/0309133321997292		Kalin
Balter-Kennedy et al., 2021	10.1029/2021JF006429		Brenhin
Banerjee et al., 2018	10.1016/j.epsl.2018.06.001		Mansa
Bell and Laine, 1985	10.1016/0033-5894(85)90026-2		Kalin
Berger and Spotila, 2008	10.1130/G24883A.1		Emma
Bezinge et al., 1989	10.3189/S0260305500007527	Bezinge, A., M., Clark, A. M. Gurnell and J. Warburton. 1989. The management of sediment transported by glacial melt-water streams and its significance for the estimation ofsediment yield. Ann. Glaciol., 13,1-5.	Brenhin
Bezinge, 1987		Bezinge, Albert. `Glacial meltwater streams, hydrology and sediment transport: the case of the Grande Dixence hydroelectricity scheme.` Glacio-Fluvial Sediment Transfer: An Alpine Perspective. John Wiley and Sons, New York New York. 1987. p 473-498, 18 fig, 4 tab, 21 ref. (1987).	Brenhin
Björnsson, 1979		https://jokull.jorfi.is/wp-content/uploads/2022/03/jokull-29-p74-80.pdf Bjornsson, Helgi. `glaciers in Iceland.` Jokull 29 (1979): 74-80.	Brenhin
Björnsson, 1996	10.3189/1996AoG22-1-141-146		Derek
Bogen and Bønsnes, 2003	10.3402/polar.v22i2.6454		Brenhin
Bogen, 1989	10.3189/S0260305500007539		Brenhin
Bogen, 1993		Not available online, Bogen, J., 1993 Erosjon og sedimenttransport i Bayelva og Londonelv. In: Polar Hydrologi, rapport fra forskerm~te i Trondheim 29-30 mars 1993. SINTEF-NHL Rapp., STF60 A93081, pp. 45-54	Brenhin
Braun, 1989	10.1016/0169-555X(89)90014-7		Rho
Briner and Swanson, 1998	10.1130/0091-7613(1998)026%3C0003:UICCTC%3E2.3.CO;2		Kalin
Cai, 1994		proquest.com/dissertations-theses/sediment-yields-lithofacies-architecture-mudrock/docview/304126468/se-2?accountid=10422	Brenhin
Carlson, 1989	10.1016/0025-3227(89)90161-8		Brenhin
Chernova, 1981	10.3189/172756481794352270		Brenhin
Colgan et al., 2002	10.1130/0016-7606(2002)114<1581:VIGENT>2.0.CO;2		Kalin
Collins, 1996		https://iahs.info/uploads/dms/10425.85-96-236-Collins.pdf	Brenhin
Collins, 1998		Collins, D. N. (1998). Suspended sediment flux in meltwaters draining from Batura glacier as an indicator of the rate of glacial erosion in the Karakoram mountains. Quaternary proceedings 6, 1–10, Owen, LA. Mountain glaciations. Wiley, Chichester.	Mansa
Collins, 1999	10.1002/(SICI)1099-1085(19991230)13:18%3C3001::AID-HYP15%3E3.0.CO;2-N		Mansa
Corbett et al., 2019	10.1016/j.quascirev.2018.12.014		Kalin
Cowan et al., 2010	10.1130/B26595.1		Kalin
Cowton et al., 2012	10.1130/G32687.1		Brenhin
Cox et al., 2010	10.1029/2010GL045106		Bailey
Cuffey et al., 2000	10.1130/0091-7613(2000)28<351:EACGB>2.0.CO;2		Marisa
Cuffey et al., 2022	10.1130/B36497.1		Brenhin
Darnault et al., 2012	10.1016/j.quascirev.2011.10.019		Kalin
Davis et al., 2017	10.3189/172756499781821805		Brenhin
de Haas et al. 2015	10.1002/2015JE004915		Brenhin
Delmas et al., 2009	10.1016/j.quascirev.2008.11.006	Temporally variable rates	Bailey
Densmore et al., 2007	10.1029/2006GL028371		Joel
Dowdeswell et al., 2010	10.1016/j.quascirev.2010.06.002		Brenhin
Dühnforth et al., 2010	10.1130/G30576.1		Derek
Ehlers et al., 2006	10.1130/G22507.1		Kalin
Elverhøi et al., 1980		https://core.ac.uk/download/30910780.pdf	Brenhin
Elverhøi et al., 1998	10.1016/S0277-3791(97)00070-X		Brenhin
Faleide et al., 1996	10.1016/0921-8181(95)00012-7		Brenhin
Fame et al., 2019	10.1016/j.geomorph.2019.106842		Alec
Fernandez et al., 2011	10.1029/2010JF001685		Marisa
Fernandez et al., 2016	10.1130/B31321.1		Brenhin
Gardner and Jones, 1984		cambridge.org/sb/universitypress/subjects/earth-and-environmental-science/structural-geology-tectonics-and-geodynamics/international-karakoram-project-volume-1	Brenhin
Geirsdóttir et al., 2007	10.1016/j.jog.2006.09.017		Derek
Glasser and Hall, 1997	10.1016/S0169-555X(97)00005-6		Alec
Glotzbach	10.1017/aog.2019.42		Kalin
Glotzbach et al., 2013	10.1002/jgrf.20107		Jiawen
Godard et al., 2012	10.1029/2011JF002230		Joel
Godon et al., 2013	10.1016/j.epsl.2013.05.018		Joel
Goehring et al., 2011	10.1130/G32145.1		Kalin
Graham, 2022		Dissertation. https://www.proquest.com/docview/2720462745?pq-origsite=gscholar&fromopenview=true	Joel
Grosval'd and Glazovskiy, 2008	10.1080/10889378409377218		Rho
Gulick et al 2015	10.1073/pnas.1512549112	Two rates for before and after the mid pleistocene transition	Joanmarie
Hall et al., 2019		https://www.diva-portal.org/smash/get/diva2:1385574/FULLTEXT01.pdf; Hall, A. M., Ebert, K., Goodfellow, B. W., Hättestrand, C., Heyman, J., Krabbendam, M., ... & Stroeven, A. P. (2019). Past and future impact of glacial erosion in Forsmark and Uppland.	Kalin
Hall et al., 2020	10.1080/04353676.2020.1774244		Kalin
Hallet et al., 1996	10.1016/0921-8181(95)00021-6		Brenhin
Hammer and Smith, 1983	10.1111/j.1502-3885.1983.tb00441.x		Brenhin
Hasholt and Hagedorn, 2000	10.1080/15230430.2000.12003342		Brenhin
Hasholt et al., 2018	10.1080/15230430.2018.1433789		Brenhin
Heimsath and McGlynn, 2008	10.1016/j.geomorph.2007.02.046		Rho
Helgason and Duncan, 2001	10.1130/0091-7613(2001)029<0179:GIHOTS>2.0.CO;22		Brenhin
Herman et al., 2015	10.1126/science.aab2386		Marisa
Hicks et al.. 1990	10.2307/1551718		Brenhin
Hjelstuen et al., 1996	10.1016/0921-8181(95)00014-3		Brenhin
Hodson et al., 1997	10.3189/S0260305500011897		Brenhin
Hoffman, 2023	10.1139/cjes-2022-0004		Kalin
Hogan et al., 2020	10.5194/tc-14-261-2020		Brenhin
Humphrey and Raymond, 1994	10.3189/S0022143000012429		Brenhin
Hunter, 1994		Thesis. https://www.proquest.com/docview/304126537?pq-origsite=gscholar&fromopenview=true	Brenhin
Jamieson et al., 2005	10.1016/j.gloplacha.2004.09.015		Kalin
Jordan, 1962	10.2307/212613		Brenhin
Kaplan et al., 2005	10.1016/j.yqres.2004.12.003		Bailey
Keller et al., 2019	10.1073/pnas.1804350116		Brenhin
Kjeldsen, 1983		http://pascal-francis.inist.fr/vibad/index.php?action=getRecordDetail&idt=9713519	Brenhin
Koppes and Hallet, 2002	10.1130/0091-7613(2002)030<0047:IORGRO>2.0.CO;2		Emma
Koppes and Hallet, 2006	10.1029/2005JF000349		Jiawen
Koppes et al., 2009	10.3189/002214309788608796		Emma
Koppes et al., 2015	10.1038/nature15385		Emma
Koppes et al., 2017	10.3189/002214309788608796		Bailey
Laberg and Vorren, 2009	10.1130/B26277.1		Emma
Laberg et al., 2012	10.1130/B30340.1		Brenhin
Larsen and Mangerud, 1981	10.3189/172756481794352216		Joel
Lasabuda et al., 2018	10.1029/2018GC007882		Brenhin
Lawler et al., 1992		researchgate.net/profile/Damian-Lawler/publication/246545521_Temporal_variability_of_suspended_sediment_flux_from_a_subarctic_glacial_river_southern_Iceland/links/0deec51f00187b1c7c000000/Temporal-variability-of-suspended-sediment-flux-from-a-subarctic-glacial-river-southern-Iceland.pdf	Brenhin
Łepkowska and Stachnik, 2018	10.3390/w10101408		Brenhin
Lliboutry, 1994	10.3189/S0022143000012314		Bailey
Maizels, 1978		Maizels, J.K., 1978: Debit des eaux de fonte, charges sedimentaires et taux d'erosion dans le massif du Mont Blanc. Revue Geographie Alpine, 66: 65-91. In French. https://www.persee.fr/doc/rga_0035-1121_1978_num_66_1_2113	Joel
Marriotti et al., 2021	10.1038/s41561-020-00672-2		Joel
Medvedev et al., 2008	10.1130/G24638A.1		Brenhin
Meigs et al., 2006	10.1016/j.geomorph.2006.01.029		Kalin
Merrand, 1994		Personal communication with Hallet et al., 1996	Brenhin
Mitchell et al., 2019	10.1111/ter.12400		Kalin
Molnia et al., 1978		http://pascal-francis.inist.fr/vibad/index.php?action=getRecordDetail&idt=PASCALGEODEBRGM7820445413	Brenhin
Molnia, 1985		USGS pub, no online version	Brenhin
Naylor et al., 2021	10.1126/sciadv.abj2938		Kalin
Nesje and Sulebak, 2008	10.1080/00291959408552333		Kalin
Nesje et al., 1992	10.1016/0169-555X(92)90022-G		Joel
Østrem, Ziegler, and Ekman, 1970		https://core.ac.uk/download/pdf/162574285.pdf	Joel, updated by Brenhin
Overeem et al., 2017	10.1038/ngeo3046		Brenhin
Pedersen et al., 2021	10.1130/G48836.1		Kalin
Phillips et al., 2006	10.1016/j.geomorph.2005.06.009		Kalin
Powell and Molnia, 1989	10.1016/0025-3227(89)90160-6		Brenhin
Powell, 1991	10.1130/SPE261-p75		Brenhin
Rand and Goehring, 2019	10.1017/aog.2019.42
Reheis, 1975	10.3189/S0022143000021936		Brenhin
Richardson and Holmlund, 1996	10.3189/1996AoG22-1-102-106		Joel
Riihimaki et al., 2005	10.1029/2004JF000189		Rho
Ring, 2008	10.1029/2007TC002176		Joel
Rocchi et al., 2006	10.1130/B25675.1		Kalin
Roland and Haakensen, 1985		http://publikasjoner.nve.no/rapport/1985/rapport1985_01.pdf Roland, E., and Haakensen, N., 1985, Glasiologiske undersøkelser i Norge 1982 [Glaciological investigations in Norway 1982]: Hydrologisk avdeling, Norges vassdrags- og elektrisitetsvesen: Oslo, Report No. 1-85, 102 p. [In Norwegian with a summary in English].	Joel
Rolland et al., 2019	10.1016/j.epsl.2018.10.044		Brenhin
Ruszkiczay-Rüdiger et al., 2021	10.1016/j.geomorph.2021.107719		Emma
Rydningen et al., 2016	10.1016/0921-8181(95)00014-3		Brenhin
Schachtman et al., 2019	10.1130/G45940.1		Kalin
Schneider and Bronge, 1996	10.1080/04353676.1996.11880461		Joel
Shea et al., 2001	10.1016/S0040-1951(03)00124-0		Bailey
Shuster et al., 2005	10.1126/science.1118519		Bailey
Shuster et al., 2011	10.1126/science.1198401		Brenhin
Sirevaag et al., 2021	10.1038/s43247-021-00315-3		Kalin
Small, 1987		Small, R.J., 1987. Moraine sediment budgets. In: A.M. Gurnell and M.J. Clark (Editors), Glacio-Fluvial Sediment Transfer. Wiley, New York, pp. 165-197.	Brenhin
Smith et al., 2007	10.1130/G23036A.1		Alec
Smith et al., 2012	10.1029/2012GL051651		Brenhin
Sollid et al., 1994		Sollid, J.L., Etzelmijller, B., Vame, G. and Odegard, R.S., 1994. Glacial dynamics, material transfer, and sedimentation of Erikbreen and Hannabreen, Liefdefjorden, northem Spitsbergen. Z. Geomorphol., 97: 123-144. http://pascal-francis.inist.fr/vibad/index.php?action=getRecordDetail&idt=6355015	Brenhin
Spotila et al., 2004	10.1130/G20343.1		Kalin
Stalder et al., 2022	10.1016/j.quageo.2022.101405		Jiawen
Steinemann et al., 2020	https://doi.org/10.1002/esp.4812		Rho
Steinemann et al., 2021a	10.1016/j.geomorph.2020.107533		Rho
Steinemann et al., 2021b	10.3390/geosciences11090356		Kalin
Stern et al., 2005	10.1130/G21068.1		Brenhin
Stravers and Syvitski, 1991	10.1016/0033-5894(91)90096-N		Brenhin
Strunk et al., 2017	10.1038/ncomms14199		Kalin
Sugden et al., 2014	10.1016/j.geomorph.2013.12.004		Kalin
Thomson et al., 2013	10.1038/ngeo1722		Brenhin
Tîrlă et al., 2020	10.1016/j.geomorph.2020.107038		Joel
Tochilin et al., 2012	10.1029/2012GC004364		Brenhin
Tómasson, 1976		Tómasson, H., 1976: The sediment load of Icelandic rivers. Nordic Hydrological Conference. 1976: V-1-16. Reykjavík.	Brenhin
Wellman & Tingey, 1981	10.1038/291142a0		Brenhin
White, 1972	10.1130/0016-7606(1972)83[1037:DEBCIS]2.0.CO;2		Brenhin
Willenbring Staiger et al., 2006	10.1016/j.quageo.2006.06.009		Bailey
Willenbring Staiger, 2005		Doctoral dissertation: https://dalspace.library.dal.ca/bitstream/handle/10222/54809/NR16718.PDF?sequence=1	Joel
Willett et al., 2020	10.1126/sciadv.aay1641		Kalin
Williams and Koppes, 2020	10.1017/aog.2020.1		Bailey
Wimpenny et al., 2010	10.1016/j.epsl.2009.12.042		Brenhin
Yanites and Ehlers, 2016	10.1016/j.epsl.2016.06.022		Kalin
Young et al., 2016	10.1002/2016GL070258		Brenhin
Zhang et al., 2008	10.1007/s11430-008-0119-z		Kalin
Fitzgerald et al., 1995	10.1029/95JB02150		Brenhin
Foster et al., 1994	10.1130/0091-7613(1994)022%3C0019:RPEITK%3E2.3.CO;2		Brenhin
Harrison et al., 1997	10.1016/S0012-821X(96)00215-4		Brenhin
Zeitler et al., 2001	10.1130/1052-5173(2001)011%3C0004:EHGATG%3E2.0.CO2		Brenhin
Moved to nonglacial sheet
Bonneau et al., 2017	10.1016/j.epsl.2016.11.004		Jiawen
Brook et al., 1995	10.1130/0091-7613(1995)023<1063:COAEAU>2.3.CO;2		Rho
Dühnforth et al., 2008	10.1002/esp.1694		Brenhin
Margerison et al., 2005	10.1016/j.epsl.2004.11.007		Bailey
Marrero et al., 2018	10.1016/j.epsl.2018.08.018		Kalin
Otherwise rejected/excluded
Boldt et al., 2013	10.1002/jgrf.20145	sediment accumulation as a proxy for erosion	Mansa
MARS!
Conway et al., 2018	10.1016/j.geomorph.2018.05.019		Brenhin
Grau Galofre et al., 2022	10.1029/2022GL097974		Brenhin
Levy et al., 2016	10.1016/j.icarus.2015.09.037		Marisa

## Sheet: Snowball
Compilation	Reference	Reference DOI	Locality	Glacier	Region	Latitude	Longitude	Elevation (m)	Type	Methodology	Area (km2)	Time interval (yr)	Sediment flux (km3/yr)	Exhumation (m)	Exhumation min (m)	Exhumation max (m)	Erosion rate (mm/yr)	Erosion rate min	Erosion rate max	Comments
This study	Keller et al., 2019	10.1073/pnas.1804350116	Earth	Sturtian+Marinoan icesheets	global				Continental	Volumetric		64000000		4000	3000	5000	0.0625	0.046875	0.078125
Mitchell et al., 2019	Christie-Blick, 1997	10.1111/ter.12400	Utah	Sturtian Ice Sheet	USA				Continental	Volumetric		58000000		900			0.0155172			Neoproterozoic sedimentation and tectonics in west-central Utah.
Mitchell et al., 2019	Christie-Blick, 1997	10.1111/ter.12400	Utah	Sturtian Ice Sheet	USA				Continental	Volumetric		58000000		425			0.00732759			Neoproterozoic sedimentation and tectonics in west-central Utah.
Mitchell et al., 2019	Dyson & der von Borch (1994)	10.1111/ter.12400	Seacliff Sandstone, Adelaide Geosyncline	Marinoan Ice Sheet	Australia				Continental	Volumetric		16000000		150			0.0171875	0.009375	0.025	min/max erosion rate from 6 or 16 my duration of Marinoan, erosion rate column given as min/max average; https://doi.org/10.2110/pec.94.51
Mitchell et al., 2019	Hoffman et al., 2017	10.1111/ter.12400	Chuos Formation, N. Namibia	Sturtian Ice Sheet	Namibia				Continental	Volumetric		58000000		450			0.00775862			https://doi.org/10.1130/GES01457.1
Mitchell et al., 2019	Hoffman, 2005	10.1111/ter.12400	Duurwater trough	Marinoan Ice Sheet	Namibia				Continental	Volumetric		16000000		100			0.0115	0.0063	0.0167	min/max erosion rate from 6 or 16 my duration of Marinoan, erosion rate column given as min/max average; https://doi.org/10.2113/108.4.557
Mitchell et al., 2019	Kellerhals and Matter, 2003	10.1111/ter.12400	Oman	Sturtian Ice Sheet	Morocco				Continental	Volumetric		58000000		210			0.00362069			Kellerhals and Matter, 2003; Rieu et al., (2006)
Mitchell et al., 2019	Lindsay, 1989	10.1111/ter.12400	Ellery Creek	Sturtian Ice Sheet	Australia				Continental	Volumetric		58000000		120			0.00206897			https://doi.org/10.1016/0031-0182(89)90005-9
Mitchell et al., 2019	Rose et al., 2013	10.1111/ter.12400	South Australia	Marinoan Ice Sheet	Australia				Continental	Volumetric		16000000		200			0.0229167	0.0125	0.0333333	min/max erosion rate from 6 or 16 my duration of Marinoan, erosion rate column given as min/max average; https://doi.org/10.12789/geocanj.2013.40.019
This study	Hoffman, 2023	10.1139/cjes-2022-0004	Congo craton	Marinoan Ice Sheet	Namibia				Continental	Volumetric		16000000		30			0.001875			platform, assuming 16 Myr duration Marinoan; PRESERVED subtropical carbonate bank -- i.e. cont. slope/depocenter protected from deep erosion
This study	Hoffman, 2023	10.1139/cjes-2022-0004	Congo craton	Marinoan Ice Sheet	Namibia				Continental	Volumetric		6000000		30			0.005			platform, assuming 6 Myr duration Marinoan
This study	Hoffman, 2023	10.1139/cjes-2022-0004	Congo craton	Marinoan Ice Sheet	Namibia				Continental	Volumetric		16000000		120			0.0075			foreslope, assuming 16 Myr duration Marinoan
This study	Hoffman, 2023	10.1139/cjes-2022-0004	Congo craton	Marinoan Ice Sheet	Namibia				Continental	Volumetric		6000000		120			0.02			foreslope, assuming 6 Myr duration Marinoan
This study	Hoffman, 2023	10.1139/cjes-2022-0004	Congo craton	Marinoan Ice Sheet	Namibia				Continental	Volumetric		16000000		90			0.00563			basin, assuming 16 Myr duration Marinoan
This study	Hoffman, 2023	10.1139/cjes-2022-0004	Congo craton	Marinoan Ice Sheet	Namibia				Continental	Volumetric		6000000		90			0.015			basin, assuming 6 Myr duration Marinoan
This study	Mitchell et al., 2019	10.1111/ter.12400	Adelaidean Inlier/Arkaroola	Sturtian Ice Sheet	Australia				Continental	Volumetric		58000000		600			0.0103448
This study	Mitchell et al., 2019	10.1111/ter.12400	Adelaidean Inlier/Arkaroola	Sturtian Ice Sheet	Australia				Continental	Volumetric		58000000		1600			0.0275862
This study	Zhang et al., 2008	10.1007/s11430-008-0119-z	Nanhua basin	Sturtian Ice Sheet	China				Continental	Volumetric		84000000		2000			0.0238095

## Sheet: Locations of Data Comp.
Locality	Glacier	Region		Country	Lat	Long	Type		color coding:
Ajutor-3 (Ледник Аютор)	Ajutor-3	Central Asia			42.0536	-70.4072	alpine		alpine
Andvord Bay	Andvord Bay	Antarctica		Antarctica	64.8333	62.65	continental		continental
Austre Brøggerbreen, Svalbard	Austre Brøggerbreen, Svalbard	Fennoscandia		Norway	78.9099	11.8083	high-latitude		high-latitude
Austre Memurubreen, Norway	Austre Memurubreen, Norway	Fennoscandia		Norway	61.5828	8.32275	high-latitude		ice stream
Bench	Bench	Alaska		Alaska	61.0256	145.677	alpine		outlet/tidewater
Bertol Inferieur, Switzerland	Bertol Inferieur, Switzerland	Swiss Alps		Switzerland	46.0049	7.53182	alpine		cirque
Bødalsbreen, Norway	Bødalsbreen, Norway	Fennoscandia		Norway	60.9824	7.2265	high-latitude
Bondhusbreen, Norway	Bondhusbreen, Norway	Fennoscandia		Norway	60.006	6.551	high-latitude
Brøggerbreen, Svalbard	Brøggerbreen, Svalbard	Fennoscandia		Norway	78.1775	15.6536	high-latitude
Cambridge F., NE Canada	Cambridge F., NE Canada	Canadian arctic islands		Canada	71.5	-74.5	high-latitude
Caroll	Caroll	Alaska		USA	58.8848	-136.703	high-latitude
Copper River, Alaska Drainage Basin	Copper River, Alaska Drainage Basin	Alaska		USA	60.6774	-144.692	high-latitude
Coronation F., NE Canada	Coronation F., NE Canada	Canadian arctic islands		Canada	56.2771	-134.263	high-latitude
Crillon	Crillon	Alaska		USA	58.6643	-137.165	high-latitude
Dixence, Switzerland	Dixence, Switzerland	Swiss Alps		Switzerland	46.1167	7.3819	alpine
Drance, Switzerland	Drance, Switzerland	Swiss Alps		Switzerland	46.108	7.0921	alpine
Lambert trough, East Antarctica	East Antarctic Ice Sheet	Antarctica		Antarctica	-82.4174	59.1535	continental
Prydz Bay, East Antarctica	East Antarctic Ice Sheet	Antarctica		Antarctica	-82.4174	59.1535	continental
Engabreen, Norway	Engabreen, Norway	Fennoscandia		Norway	67.8556	15.5942	high-latitude
Erdalsbreen, Norway	Erdalsbreen, Norway	Fennoscandia		Norway	61.641	7.7698	high-latitude
Erikbreen, Svalbard	Erikbreen, Svalbard	Fennoscandia		Norway	78.1746	15.5514	high-latitude
Europa glacier	Europa glacier	Patagonia		Chile	-50.8503	-73.9472	high-latitude
Fedchenko	Fedchenko	Central Asia		Tajikistan	38.2717	72.0036	alpine
NE Svalbard margin	Fennoscandian Ice Sheet	Fennoscandia		Norway	63.1153	19.0529	continental
SW Barents / Bjørnøya Fan	Fennoscandian Ice Sheet	Fennoscandia		Norway	63.1153	19.0529	continental
NW Barents / Storfjorden Fan	Fennoscandian Ice Sheet	Fennoscandia		Norway	63.1153	19.0529	continental
Mid-Norwegian Margin	Fennoscandian Ice Sheet	Fennoscandia		Norway	63.1153	19.0529	continental
Svalbard margin	Fennoscandian Ice Sheet	Fennoscandia		Norway	63.1153	19.0529	continental
Troms margin	Fennoscandian Ice Sheet	Fennoscandia		Norway	63.1153	19.0529	continental
Ferpecle, Switzerland	Ferpecle, Switzerland	Swiss Alps		Switzerland	46.0517	7.5153	alpine
Finsterwalderbreen, Svalbard	Finsterwalderbreen, Svalbard	Fennoscandia		Norway	78.2934	16.4094	high-latitude
Gomer, Switzerland	Gomer, Switzerland	Swiss Alps		Switzerland	46.6463	8.2547	alpine
Grand Pacific/Margerie	Grand Pacific/Margerie	Alaska		USA	58.7439	-137.057	high-latitude
Grand Pacific	Grand Pacific	Alaska		USA	58.7439	-137.057	high-latitude
Greenland	Greenland Ice Sheet	Greenland		Greenland	72.5	-38.45	continental
Watson River, Greenland	Greenland Ice Sheet	Greenland		Greenland	72.5	-38.45	continental
Sermeq Kujalleq forefield, Greenland	Greenland Ice Sheet	Greenland		Greenland	72.5	-38.45	continental
Gualas Glacier	Gualas Glacier	Patagonia		Chile	-47.6358	-72.8425	high-latitude
Hannabreen, Svalbard	Hannabreen, Svalbard	Fennoscandia		Norway	78.1993	16.1172	high-latitude
Herbert Sound	Herbert Sound	Antarctica		Antarctica	-67.65	-62.7167	continental
Hilda, Rocky Mts, Canada	Hilda, Rocky Mts, Canada	Canadian rockies		Canada	51.7356	-119.457	alpine
Hogbreen, Norway	Hogbreen, Norway	Fennoscandia		Norway	78.1947	15.62	high-latitude
Hubbard	Hubbard	Alaska		USA	58.7961	-139.263	high-latitude
Icy Bay	Icy Bay	Alaska		USA	59.0894	-141.718	high-latitude
IMAT	IMAT	Central Asia					alpine
Ivory, New Zealand	Ivory, New Zealand	New Zealand		New Zealand	-77.7257	166.567	alpine
Jakobshavn Isbræ	Jakobshavn Isbræ	Greenland		Greenland	69.2167	-49.9857	continental
Johns Hopkins	Johns Hopkins	Alaska		USA	59.8667	-139.727	high-latitude
Jøkulská, Iceland	Jøkulská, Iceland	Iceland		Iceland	65.25	-14	high-latitude
Kangerlussuaq, Greenland	Kangerlussuaq, Greenland	Greenland		Greenland	67.011	-50.72	continental
Karabatkak	Karabatkak	Central Asia		Kyrgzstan	41.9997	77.4857	alpine
Kongsvegen, Svalbard	Kongsvegen, Svalbard	Fennoscandia		Norway	78.2562	15.5117	high-latitude
Lapeyrère Bay	Lapeyrère Bay	Antarctica		Antarctica	-64.87	-63.065	continental
Leverett Glacier, Greenland	Leverett Glacier, Greenland	Greenland		Greenland	79.7067	21.6183	continental
Lituya/N. Crillon	Lituya/N. Crillon	Alaska		USA	58.9182	-137.527	high-latitude
Malaspina	Malaspina	Alaska		USA	60.1617	-140.222	high-latitude
Margerie	Margerie	Alaska		USA	58.8673	-137.147	high-latitude
Massa, Switzerland	Massa, Switzerland	Swiss Alps		Switzerland	46.6067	8.3311	alpine
Maxwell Bay	Maxwell Bay	Antarctica		Antarctica	-64.95	-62.6167	continental
McBride	McBride	Alaska		USA	58.7633	-136.557	high-latitude
Mikis Fjord, Greenland	Mikis Fjord, Greenland	Greenland		Greenland	66.7422	-53.5639	continental
Muir	Muir	Alaska		USA	58.9269	-133.908	high-latitude
Nansen Fjord, Greenland	Nansen Fjord, Greenland	Greenland		Greenland	80.0167	-21	continental
Nigardsbreen, Norway	Nigardsbreen, Norway	Fennoscandia		Norway	61.5792	7.3147	high-latitude
palaeo-Jakobshavn Isbræ	palaeo-Jakobshavn Isbræ	Greenland		Greenland	69.2167	-49.9857	continental
Pangnirmng F., NE Canada	Pangnirmng F., NE Canada	Canadian arctic islands		Canada	66.449	-65.6421	high-latitude
Petermann catchment, Greenland	Petermann catchment, Greenland	Greenland		Greenland	80.5004	-59.5134	continental
Raikgt, Pakistan	Raikgt, Pakistan	Central Asia			35.3497	74.6226	alpine
RGO	RGO	Central Asia					alpine
Riggs	Riggs	Alaska		USA	58.372	-133.961	high-latitude
San Rafael glacier	San Rafael glacier	Patagonia		Chile	-46.6071	-74.0377	high-latitude
Sandskardfonna, Norway	Sandskardfonna, Norway	Fennoscandia		Norway	61.5652	6.3602	high-latitude
Skåtlbreen, Norway	Skåtlbreen, Norway	Fennoscandia		Norway	78.0956	15.7331	high-latitude
Stafel, Switzerland	Stafel, Switzerland	Swiss Alps		Switzerland	45.9767	7.5625	alpine
Steinhusflatebreen, Norway	Steinhusflatebreen, Norway	Fennoscandia		Norway	78.0587	15.7446	high-latitude
Tindefjellsbreen, Norway	Tindefjellsbreen, Norway	Fennoscandia		Norway	61.5136	7.2647	high-latitude
Trollbergdalsbreen, Norway	Trollbergdalsbreen, Norway	Fennoscandia		Norway	61.4456	7.1814	high-latitude
Tsidjore, Switzerland	Tsidjore, Switzerland	Swiss Alps		Switzerland	46.0054	7.7457	alpine
Tumbling Glacier, Baffin Island, Canada	Tumbling Glacier, Baffin Island, Canada	Canadian arctic islands		Canada	70.9489	-71.1574	high-latitude
Tverrelvskardet, Norway	Tverrelvskardet, Norway	Fennoscandia		Norway	61.2871	7.9121	high-latitude
Variegated	Variegated	Alaska		USA	59.7683	-138.006	high-latitude
Vesledalsbreen, Norway	Vesledalsbreen, Norway	Fennoscandia		Norway	60.69	6.6792	high-latitude
Visa, Norway	Visa, Norway	Fennoscandia		Norway	61.775	6.92	high-latitude
Pine Island Glacier	West Antarctic Ice Sheet	Antarctica		Antarctica	-75.2536	-100.87	outlet/tidewater
Mt Murphy, Marie Byrd Land	West Antarctic Ice Sheet	Antarctica		Antarctica	-74.8386	-113.401	continental
Dorrel Rock intrusive complex, Marie Byrd Land	West Antarctic Ice Sheet	Antarctica		Antarctica	-74.7039	-110.539	continental
Zaravshanskiy	Zaravshanskiy	Central Asia			39.3245	69.3952	alpine
Eqaluit tassersuat, Infinity Lake, and Ted Lake, Greenland	S of Jakobshavn Isbæ, Greenland	Greenland		Greenland	69.2167	-49.9857	continental
Jakobshavn Isbræ	Jakobshavn Isbræ	Greenland		Greenland	69.2167	-49.9857	continental
Breiðamerkurjökull	Breiðamerkurjökull	Iceland		Iceland	64.1533	-16.4086	continental
NW Iceland	Vatnajökull	Iceland		Iceland	65.7763	-22.3949	high-latitude
Eastern Pyrenees, France	Pyranees Mountain Glaciers	France		France	42.7714	0.138948	alpine
Cairngorm Mountains, Scotland	Scottish Ice Sheet	British Isles		United Kingdom	57.0614	-3.60606
Gulf of Alaska/St. Elias Mts		Alaska		USA	60.2645	-139.109
Wrangell-St. Elias National Park, Alaska	Tyndall	Alaska		USA	60.7985	-141.098
Mt. Erie, Puget Lowland, Washington	Cordilleran Ice Sheet	Washington, USA		USA	49.0357	-122.714
Gulf of Alaska/St. Elias Mts		Alaska		USA	60.2645	-139.109
Antarctic Peninsula	Fourcade	Antarctica		Antarctica	-62.2167	-58.6667	high-latitude
Antarctic Peninsula	Bolton	Antarctica		Antarctica	-65.0167	-62.9667	continental
Antarctic Peninsula	Trooz	Antarctica		Antarctica	-65.3333	-63.9667	continental
Antarctic Peninsula	Cadman	Antarctica		Antarctica	-65.6167	-63.7833	continental
Antarctic Peninsula	Funk	Antarctica		Antarctica	-65.5667	-63.7667	continental
Antarctic Peninsula	Lever	Antarctica		Antarctica	-65.5	-63.6667	continental
Antarctic Peninsula	Bagshawe	Antarctica		Antarctica	-64.9333	-62.5833	continental
Antarctic Peninsula	Renard/Krebs	Antarctica		Antarctica	-64.6667	-61.6333	continental
Antarctic Peninsula	Cayley	Antarctica		Antarctica	-64.3333	-60.9667	continental
Antarctic Peninsula	Breguet	Antarctica		Antarctica	-64.1671	-60.8	continental
Patagonia	San Rafael	Southern Chile		Chile	-46.7631	-73.8184	alpine
Patagonia	Jorge Montt	Southern Chile		Chile	-48.1348	-73.4278	alpine
Patagonia	Europa	Southern Chile		Chile	-49.2847	-74.8149	alpine	62.2167° S, 58.6667
Patagonia	Tyndall	Southern Chile		Chile	-50.9961	-73.6558	alpine	65.0167° S, 62.9667° W
Norway		Norway		Norway	62.2801	8.68988		65.3333° S, 63.9667° W
Kebnekaise, Sweden	Storglaciären	Sweden		Sweden	67.884	18.563	alpine	65.6167° S, 63.7833° W
Kråkenes, Norway	Younger Dryas cirque glacier at Kråkenes	Norway		Norway	62.0268	4.98675	alpine	65.5667° S, 63.7667° W
East Antarctica	Gamburtsev Mountains	Antarctica		Antarctica	-80.5	76	continental	65.5000° S, 63.6667° W
New Zealand	Franz Josef	Pacific		Pacific	-43.4607	170.186	alpine	64.9333° S, 62.5833° W
Carpathian Mountains, Romania	Retezat Mts	Romania		Romania	45.3707	22.9043	alpine	64.6667° S, 61.6333° W
	Laurentide Ice Sheet	Wisconsin, USA		USA	43.7844	-88.7879	continental	64.3333° S, 60.9667° W
British Columbia, Canada	Klinaklini Valley	Canada		Canada	51.75	-125.097	alpine
Chugach–St. Elias Range		Alaska		USA	61.1669	-145.333
St. Elias Range	St. Elias Mountains averaged	Alaska		USA	60.7355	-139.235
Cairngorm Mountains, Scotland		Scotland		United Kingdom	57.1601	-3.82319
Alps, Switzerland	Vorab	Switzerland		Switzerland	46.9066	9.1572
Alps, Switzerland	Rhone	Switzerland		Switzerland	46.6216	8.40399
Norway		Norway		Norway	62.2801	8.68988
Van Keulenfjorden, Svalbard, Svalbard		Svalbard		Norway	77.5601	15.4845
Walensee Valley, Switzerland		Switzerland		Switzerland	47.1226	9.20298		80.5000° S, 76.0000° E
Wrangell Mountains, Alaska	Kennicott Glacier	Alaska		USA	61.5999	-143.07		43.4607° S, 170.1861° E
Valais, Switzerland	Haut Glacier d'Arolla	Arolla series of the Dent Blanche nappe		Switzerland	45.9914	7.49477		45.3707° N, 22.9043° E
Klinaklini Valley, Coast Mountains, British Columbia		British Columbia, Canada		Canada	51.4089	-125.809		43.7844° N, 88.7879° W
Dry Valleys, East Antarctica	Meserve	Antarctica		Antarctica	-77.4956	162.352
Trift	Trift	Swiss Alps		Switzerland	46.6646	8.37038
Taan Fjord, Icy Bay	Tyndall	Alaska		USA	60.7985	-141.098
Coast Mountains, British Columbia		British Columbia, Canada		Canada	51.3357	-125.27
UK/Scotland		United Kingdom		United Kingdom	53.3443	-1.87818
UK/Britain		United Kingdom		United Kingdom	53.3443	-1.87818
Barents Sea-Svalbard continental margin		Northern Europe			67.1803	25.4058
Norwegian margin		Norway		Norway	62.2801	8.68988
Dronning Maud Land Mountains		Antarctica		Antarctica	-84.9988	-160.002
Rwenzori Mountains		East Africa			0.385404	29.87
Tierra del Fuego	Marinelli Glacier	Chile		Chile	-54.5337	-69.5721
St. Elias Mountains		Alaska			60.4983	-139.506
Chilean Andes		Chile			55	-85
Laurentia	Laurentide Ice Sheet	Laurentia			55	-85
Dry Valleys, East Antarctica	Mackay Glacier	East Antarctica			-76.9837	161.526
Dry Valleys, East Antarctica	Mackay Glacier	East Antarctica			-76.9837	161.526
Torngat Mountains, Labrador, Canada		Labrador			59.5623	-64.3859
South Shetland Islands	Maxwell Bay	Antarctica			-62.2507	-58.8527
Antarctic Peninsula	Hope Bay	Antarctica			-63.395	-57.063
Antarctic Peninsula	Lapeyrere Bay/Iliad Glacier	Antarctica			-64.4506	-63.4502
Antarctic Peninsula	Charlotte Bay	Antarctica			-64.5694	-61.6809
Antarctic Peninsula	Andvord Bay	Antarctica			-64.8114	-62.6333
Antarctic Peninsula	Flandres Bay	Antarctica			-65.0333	-63.3333
Antarctic Peninsula	Beascochea Bay	Antarctica			-65.5	-64
Tinée Valley, France		Alps, France			44.1168	7.11299
Norway/Sweden		Scandinavia			67.1803	25.4058
Sognefjord drainage basin		Norway			61.1259	6.52565
Laurentia	Laurentide Ice Sheet	North America			55	-85
Keewatin Peninsula Ontario	Laurentide Ice Sheet	North America			55	-85
Glacier Bay, Alaska	Muir	Alaska			58.8717	-136.12
Laurentia	Laurentide Ice Sheet	North America			55	-85
Mt. Mansfield, Vermont	Laurentide Ice Sheet	North America			55	-85
Shackleton Range	Antarctic Ice Sheet	Antarctica			-80.5003	-25.0002
Dorrel Rock intrusive complex, Marie Byrd Land	Antarctic Ice Sheet	Antarctica			-75	-111
Ellsworth Mountains	Antarctic Ice Sheet	Antarctica			-78.7121	-85.1601
Lambert basin	Antarctic Ice Sheet	Antarctica			-73	68
Yosemite, California	Tuolumne meadows	USA			37.8708	-119.378
Patagonian Andes		Patagonia			-47.4851	-73.4111
Sognefjord drainage basin		Norway			61.115	6.49212
Baffin Island, Canada	Oliver Glacier	Canada			72.1181	-76.8012
Engabreen, Norway		Norway			66.6661	13.8953
Vestfjorden, Norway	Fennoscandian Ice Sheet	Norway			67.8361	15.0398
Norway	Modern Norwegian glaciers	Norway			67.8361	15.0398
Antarctic Peninsula	Rutford Ice Stream	Antarctica			-79	-80
Annapurna III	(Milarepa's Glacier)	Alpine			28.5844	83.9888
Argentina	Lago Buenos Aires	Patagonia			-46.5134	-72.0376
Dudh Catchment		Himalaya			28.6964	84.1665
Nar Catchment		Himalaya			28.6964	84.1665
Khansar Catchment		Himalaya			28.6964	84.1665
W. Greenland	Greenland Ice Sheet	Greenland			67.246	-49.8196
Southern Coast Mountains, British Columbia		British Columbia, Canada			50.7918	-124.003
Tsanfleuron	Tsanfleuron	Swiss Alps			46.3197	7.22648
Var River Catchement		Southern Alps			44.0464	7.00557
Var River Catchement		Southern Alps			44.0464	7.00557
Eastern Sweden	Fennoscandian Ice Sheet	Sweden			63.7499	18.1544
Forsmark/Uppland, Sweden	Fennoscandian Ice Sheet	Sweden			60.4266	18.186
Hunza basin, Karakoram, Pakistan Himalaya	Batura Glacier	Karakoram mountains			36.5649	74.6144
Icy Bay, Alaska	Tyndall	Alaska		USA	60.1755	-141.158
Little Lake, Coast Range, Oregon		Oregon, USA		USA	44.1676	-123.582
New Hampshire	Laurentide	New England		USA	43.8945	-71.6031
Mont Blanc massif	Bossons Glacier	French Alps		France	45.8661	6.8593
		Carpathian Mountains, Romania		Romania
Central Alps	Herens Glacier	Swiss Alps		Switzerland	46.02	7.5768	alpine
Central Alps	Venter Ache at Vent (Oetztal)	Austrian Alps		Austria	46.8646	10.9789	alpine
Front Range, Colorado	Arapaho Glacier	Colorado		USA	40.024	-105.648	alpine
McMurdo Sound–Dry Valleys (Southern Victoria Land)	Antarctic Ice Sheet	Antarctica		Antarctica	-78.2416	162.517	continental
France		Southern French Alps		France	45.4288	6.807
Baffin Island	Barnes Ice Cap	North Central Baffin Island		Canada	69.9969	-73.5158	high-latitude
Western French Alps		Queyras		France	44.7373	6.81644
	Imja-Lhotse-Shar Glacier	Himalaya		Nepal	27.9143	86.9546	alpine
	Khumbu Glacier	Himalaya		Nepal	27.9789	86.8343	alpine
	Ngzompa Glacier	Himalaya		Nepal	27.9897	86.6902	alpine
	Milerapa Glacier	Himalaya		Nepal	28.6291	84.0351	alpine
	G2 Glacier	Himalaya		Pakistan / China	35.7576	76.6169	alpine
	Satopanth Glacier	Himalaya		India	30.7503	79.3607	alpine
	Bara Shigri Glacier	Himalaya		India	32.1662	77.6874	alpine
	Hamtah Glacier	Himalaya		India	32.25	77.36	alpine
Congo craton	Marinoan Ice Sheet	Namibia
Nanhua basin	Sturtian Ice Sheet	China
Adelaidean Inlier/Arkaroola	Sturtian Ice Sheet	Australia
Utah	Sturtian Ice Sheet	USA
Duurwater trough	Marinoan Ice Sheet	Namibia
Seacliff Sandstone, Adelaide Geosyncline	Marinoan Ice Sheet	Australia
South Australia	Marinoan Ice Sheet	Australia
Ellery Creek	Sturtian Ice Sheet	Australia
Oman	Sturtian Ice Sheet	Morocco
Chuos Formation, N. Namibia	Sturtian Ice Sheet	Namibia

## Sheet: Rejectedexcluded data
Compilation	Reference	Reference DOI	Locality	Glacier	Region	Latitude	Longitude	Elevation (m)	Precipitation (mm/yr)	Slope (m/km)	Type	Lithology	Methodology	Area (km2)	Time interval (yr)	Sediment flux (km3/yr)	Exhumation (m)	Exhumation min (m)	Exhumation max (m)	Erosion rate (mm/yr)	Erosion rate min	Erosion rate max	Comments
This study	Marrero et al., 2018	10.1016/j.epsl.2018.08.018	Ellsworth Mountains	none	Antarctica						Continental		Cosmogenic	1e-08	1350000					0.00022	0.00011	0.00052	minimum exposure ages of 660 ka and 1350 ka; erosion rates were calculated by assuming an infinite age for the sample (>> 6 half-lives) and then iteratively changing erosion rate and predicting the resulting nuclide concentration until the predicted concentration matched the observed value.	Erosion rate is specifically described as subaerial, not glacial
This study	Glotzbach et al., 2013	10.1002/jgrf.20107	Queyras	Various alpine glaciers	Western French Alps	45.5283	6.78551	1487			Alpine		Cosmogenic	39	1000					0.56	0.75	0.37	Sample CGP 200	Catchment is only 4% glaciated
This study	Glotzbach et al., 2013	10.1002/jgrf.20107	Queyras	Various alpine glaciers	Western French Alps	45.527	6.78726	1504			Alpine		Cosmogenic	32	1000					1.33	1.76	0.9	Sample CGP 201	Catchment is only 4% glaciated
This study	Glotzbach et al., 2013	10.1002/jgrf.20107	Queyras	Various alpine glaciers	Western French Alps	45.5487	6.4662	432			Alpine		Cosmogenic	8	1000					0.73	1.03	0.43	Sample CGP 202	Catchment is not currently glaciated
This study	Glotzbach et al., 2013	10.1002/jgrf.20107	Queyras	Various alpine glaciers	Western French Alps	45.4537	6.69739	1198			Alpine		Cosmogenic	4	1000					1.16	1.51	0.81	Sample CGP 203	Catchment is not currently glaciated
This study	Glotzbach et al., 2013	10.1002/jgrf.20107	Queyras	Various alpine glaciers	Western French Alps	45.4536	6.70162	1197			Alpine		Cosmogenic	60	1000					0.39	0.53	0.25	Sample CGP 204	Catchment is only 25% glaciated
This study	Glotzbach et al., 2013	10.1002/jgrf.20107	Queyras	Various alpine glaciers	Western French Alps	45.5874	6.46035	482			Alpine		Cosmogenic	6	1000					1	1.44	0.56	Sample CGP 205	Catchment is not currently glaciated
This study	Glotzbach et al., 2013	10.1002/jgrf.20107	Queyras	Various alpine glaciers	Western French Alps	45.3903	6.25483	527			Alpine		Cosmogenic	11	1000					0.73	0.97	0.49	Sample CGP 208	Catchment is not currently glaciated
This study	Glotzbach et al., 2013	10.1002/jgrf.20107	Queyras	Various alpine glaciers	Western French Alps	45.4938	6.32131	511			Alpine		Cosmogenic	5	1000					0.6	0.8	0.4	Sample CGP 209	Catchment is not currently glaciated
This study	Glotzbach et al., 2013	10.1002/jgrf.20107	Queyras	Various alpine glaciers	Western French Alps	45.4142	6.14452	788			Alpine		Cosmogenic	28	1000					0.33	0.42	0.24	Sample CGP 210	Catchment is not currently glaciated
This study	Glotzbach et al., 2013	10.1002/jgrf.20107	Queyras	Various alpine glaciers	Western French Alps	45.3835	6.09737	615			Alpine		Cosmogenic	29	1000					0.38	0.52	0.24	Sample CGP 211	Catchment is not currently glaciated
This study	Glotzbach et al., 2013	10.1002/jgrf.20107	Queyras	Various alpine glaciers	Western French Alps	44.681	6.697	1050			Alpine		Cosmogenic	476	1000					0.58	0.71	0.45	Sample RD47	Catchment is not currently glaciated
This study	Glotzbach et al., 2013	10.1002/jgrf.20107	Queyras	Various alpine glaciers	Western French Alps	44.719	6.762	1200			Alpine		Cosmogenic	421	1000					0.5	0.61	0.39	Sample RD48	Catchment is not currently glaciated
This study	Glotzbach et al., 2013	10.1002/jgrf.20107	Queyras	Various alpine glaciers	Western French Alps	44.778	6.86	1440			Alpine		Cosmogenic	199	1000					0.4	0.49	0.31	Sample RD49	Catchment is not currently glaciated
This study	Godon et al., 2013	10.1016/j.epsl.2013.05.018	Mont Blanc massif	Bossons Glacier	Alps	45.8661	6.8593				Alpine		Detrital geochronology							0.03			Erosion rate specified for cold-based region of the glacier.	There's no actual direct empirical measurement here
This study	Godon et al., 2013	10.1016/j.epsl.2013.05.018	Mont Blanc massif	Bossons Glacier	Alps	45.8661	6.8593				Alpine		Detrital geochronology							0.4			Erosion rate specified for erosion of metamorphics in the temperate region of the glacier.	There's no actual direct empirical measurement here
Richardson and Holmlund, 1992	Østrem, Ziegler, and Ekman, 1970	0	Norway	unnamed: general Norway	Fennoscandia	#N/A					Alpine		Volumetric							0.4	0.2	0.6	Sediment transport from proglacial meltwater streams	Superseded by individual measurements from source paper
This study	Boldt et al., 2013	10.1002/jgrf.20145	Magallanes Region, Chile	Europa Glacier	Patagonia	-50.25	-74.2				Tidewater		Volumetric										210Pb-derived sediment accumulation rate	Sediment accumulation rate given, but not erosion rate - would need relative catchment and glacier areas to convert
This study	Boldt et al., 2013	10.1002/jgrf.20145	Tierra del Fuego	Marinelli Glacier	Patagonia	-54.5337	-69.5721				Tidewater		Volumetric										210Pb-derived sediment accumulation rate	Sediment accumulation rate given, but not erosion rate - would need relative catchment and glacier areas to convert
This study	Boldt et al., 2013	10.1002/jgrf.20145	South Shetland Islands	Maxwell Bay	Antarctica	-62.2507	-58.8527				Continental		Volumetric										210Pb-derived sediment accumulation rate	Sediment accumulation rate given, but not erosion rate - would need relative catchment and glacier areas to convert
This study	Boldt et al., 2013	10.1002/jgrf.20145	South Shetland Islands	Maxwell Bay	Antarctica	-62.2507	-58.8527				Continental		Volumetric										210Pb-derived sediment accumulation rate	Sediment accumulation rate given, but not erosion rate - would need relative catchment and glacier areas to convert
This study	Boldt et al., 2013	10.1002/jgrf.20145	South Shetland Islands	Maxwell Bay	Antarctica	-62.2507	-58.8527				Continental		Volumetric										210Pb-derived sediment accumulation rate	Sediment accumulation rate given, but not erosion rate - would need relative catchment and glacier areas to convert
This study	Boldt et al., 2013	10.1002/jgrf.20145	South Shetland Islands	Maxwell Bay	Antarctica	-62.2507	-58.8527				Continental		Volumetric										210Pb-derived sediment accumulation rate	Sediment accumulation rate given, but not erosion rate - would need relative catchment and glacier areas to convert
This study	Boldt et al., 2013	10.1002/jgrf.20145	Antarctic Peninsula	Hope Bay	Antarctica	-63.395	-57.063				Continental		Volumetric										210Pb-derived sediment accumulation rate	Sediment accumulation rate given, but not erosion rate - would need relative catchment and glacier areas to convert
This study	Boldt et al., 2013	10.1002/jgrf.20145	Antarctic Peninsula	Lapeyrere Bay/Iliad Glacier	Antarctica	-64.4506	-63.4502				Continental		Volumetric										210Pb-derived sediment accumulation rate	Sediment accumulation rate given, but not erosion rate - would need relative catchment and glacier areas to convert
This study	Boldt et al., 2013	10.1002/jgrf.20145	Antarctic Peninsula	Lapeyrere Bay/Iliad Glacier	Antarctica	-64.4506	-63.4502				Continental		Volumetric										210Pb-derived sediment accumulation rate	Sediment accumulation rate given, but not erosion rate - would need relative catchment and glacier areas to convert
This study	Boldt et al., 2013	10.1002/jgrf.20145	Antarctic Peninsula	Charlotte Bay	Antarctica	-64.5694	-61.6809				Continental		Volumetric										210Pb-derived sediment accumulation rate	Sediment accumulation rate given, but not erosion rate - would need relative catchment and glacier areas to convert
This study	Boldt et al., 2013	10.1002/jgrf.20145	Antarctic Peninsula	Andvord Bay	Antarctica	-64.8114	-62.6333				Continental		Volumetric										210Pb-derived sediment accumulation rate	Sediment accumulation rate given, but not erosion rate - would need relative catchment and glacier areas to convert
This study	Boldt et al., 2013	10.1002/jgrf.20145	Antarctic Peninsula	Flandres Bay	Antarctica	-65.0333	-63.3333				Continental		Volumetric										210Pb-derived sediment accumulation rate	Sediment accumulation rate given, but not erosion rate - would need relative catchment and glacier areas to convert
This study	Boldt et al., 2013	10.1002/jgrf.20145	Antarctic Peninsula	Beascochea Bay	Antarctica	-65.5	-64				Continental		Volumetric										210Pb-derived sediment accumulation rate	Sediment accumulation rate given, but not erosion rate - would need relative catchment and glacier areas to convert
This study	Boldt et al., 2013	10.1002/jgrf.20145	Antarctic Peninsula	Beascochea Bay	Antarctica	-65.5	-64				Continental		Volumetric										210Pb-derived sediment accumulation rate	Sediment accumulation rate given, but not erosion rate - would need relative catchment and glacier areas to convert
This study	Boldt et al., 2013	10.1002/jgrf.20145	Antarctic Peninsula	Beascochea Bay	Antarctica	-65.5	-64				Continental		Volumetric										210Pb-derived sediment accumulation rate	Sediment accumulation rate given, but not erosion rate - would need relative catchment and glacier areas to convert
This study	Steinemann et al., 2020	https://doi.org/10.1002/esp.4812	Lapis de Tsanfleuron, Switzerland	Tsanfleuron	Alps	46.3197	7.22648				Alpine		Cosmogenic surface	1e-08	10300		0	0	0	0	0	0	Alpine plateau. Limestone bedrock, 36Cl. Time interval is apparent exposure age	We need a real number, not just zero / BDL
This study	Steinemann et al., 2020	https://doi.org/10.1002/esp.4812	Lapis de Tsanfleuron, Switzerland	Tsanfleuron	Alps	46.3197	7.22648				Alpine		Cosmogenic surface	1e-08	10000		0	0	0	0	0	0	Alpine plateau. Limestone bedrock, 36Cl. Time interval is apparent exposure age	We need a real number, not just zero / BDL
This study	Steinemann et al., 2020	https://doi.org/10.1002/esp.4812	Lapis de Tsanfleuron, Switzerland	Tsanfleuron	Alps	46.3197	7.22648				Alpine		Cosmogenic surface	1e-08	11000		0	0	0	0	0	0	Alpine plateau. Limestone bedrock, 36Cl. Time interval is apparent exposure age	We need a real number, not just zero / BDL
This study	Steinemann et al., 2020	https://doi.org/10.1002/esp.4812	Lapis de Tsanfleuron, Switzerland	Tsanfleuron	Alps	46.3197	7.22648				Alpine		Cosmogenic surface	1e-08	10600		0	0	0	0	0	0	Alpine plateau. Limestone bedrock, 36Cl. Time interval is apparent exposure age	We need a real number, not just zero / BDL
This study	Steinemann et al., 2020	https://doi.org/10.1002/esp.4812	Lapis de Tsanfleuron, Switzerland	Tsanfleuron	Alps	46.3197	7.22648				Alpine		Cosmogenic surface	1e-08	11400		0	0	0	0	0	0	Alpine plateau. Limestone bedrock, 36Cl. Time interval is apparent exposure age	We need a real number, not just zero / BDL
This study	Bonneau et al., 2017	10.1016/j.epsl.2016.11.004	Southern French Alps	unnamed	Alps	45.4288	6.807				Alpine		Volumetric	2830	1								0.22 mm/yr, but reading the text it looks like this is the non-glacial number? The text contrasts this number with 1.8mm/yr glacial by Darnault et al 2012.. Estimated the volume of sediment with REE analysis, and then the erosion rate	Not glacial
This study	Koppes et al., 2015	10.1038/nature15385	Antarctic Peninsula	Trooz	Antarctica	-65.3333	-63.9667				Tidewater		Volumetric	633	75								Time interval 50-100 years	No data
This study	Koppes et al., 2015	10.1038/nature15385	Antarctic Peninsula	Breguet	Antarctica	-64.1671	-60.8				Tidewater		Volumetric	261	75								Time interval 50-100 years	No data
This study	Spotila et al., 2004	10.1130/G20343.1	Chugach–St. Elias Range, Alaska	unnamed	North American Cordillera	61.1669	-145.333				Alpine		Thermochronometric		28370000					0.15			Oligocene-Miocene rate	Not clear this is mostly glacial
This study	Spotila et al., 2004	10.1130/G20343.1	Chugach–St. Elias Range, Alaska	unnamed	North American Cordillera	61.1669	-145.333				Alpine		Thermochronometric		66000000					0.5			average Cenozoic exhumation rate for the range has been <∼0.5 mm/yr; Exhumation rates based on AHe and AFT ages are faster	Not clear this is mostly glacial
This study	Dühnforth et al., 2008	10.1002/esp.1694	Sierra Nevada, California	Symmes Creek catchment	North American Cordillera	36.7235	-118.292				Alpine		Volumetric	23.7037	15000					0.25	0.23	0.27		Non-glacial (postglacial) erosion of "glacially modified catchment"
This study	Dühnforth et al., 2008	10.1002/esp.1694	Sierra Nevada, California	Shepherd Creek catchment	North American Cordillera	36.7072	-118.287				Alpine		Volumetric	66.6667	15000					0.42	0.34	0.5		Non-glacial (postglacial) erosion of "glacially modified catchment"
This study	Roland and Haakensen, 1985	0	Norway	Modern Norwegian glaciers	Fennoscandia	67.8361	15.0398				High-latitude		Volumetric		6					0.825	0.05	1.6	Numbers found in Nesje et al., 1992. Upon finding original report, durations found to range from 2 to 15 years	Replaced with numbers from individual glaciers from same paper
This study	Rocchi et al., 2006	10.1130/B25675.1	Dorrel Rock intrusive complex, Marie Byrd Land	West Antarctic Ice Sheet	Antarctica	-74.7039	-110.539				Continental		Volumetric		34150000		4334.47	3000	5668.93	0.126924	0.0878477	0.166001		Basis of calculation/extrapolation is unclear (numbers from paper used instead)
This study	Briner and Swanson, 1998	10.1130/0091-7613(1998)026%3C0003:UICCTC%3E2.3.CO;2	Mt. Erie, Puget Lowland, Washington	Cordilleran Ice Sheet	North American Cordillera	49.0357	-122.714				Continental		Cosmogenic surface	1e-08	15000					0.685	0.6	0.77	reported 36Cl ages; entered min/max values (incl. ±) for transect erosion rate compilation. Min transect value = 0.63 ± 0.03 and max = 0.74 ± 0.03 mm/yr	Replaced with individual sample measurments from paper
This study	Hasholt and Hagedorn, 2000	10.1080/15230430.2000.12003342	Zackenbergelven		Greenland	74.536	-20.679			85.9009	High-latitude		Volumetric	514	0.0191781	1.18611e-05				0.0266822	0.0230761	0.031485	Min is TSS only, reported is TSS+TDS (some reported, some interpolated), max adds 18% bedload	Catchment is only 20% glaciated. Replaced with specific data from original paper only for glaciated parts of catchment.
This study	Hasholt and Hagedorn, 2000	10.1080/15230430.2000.12003342	Zackenbergelven		Greenland	74.5465	-20.6804			90.0211	High-latitude		Volumetric	514	0.0191781	1.14722e-05				0.0272701	0.0223195	0.0321787	Min is TSS only, reported is TSS+TDS (some reported, some interpolated), max adds 18% bedload	Catchment is only 20% glaciated. Replaced with specific data from original paper only for glaciated parts of catchment.
This study	Hasholt and Hagedorn, 2000	10.1080/15230430.2000.12003342	Zackenbergelven		Greenland	74.5667	-20.6893			97.3789	High-latitude		Volumetric	514	0.0191781	2.77407e-05				0.0545981	0.0539703	0.0644258	Min is TSS only, reported is TSS+TDS (some reported, some interpolated), max adds 18% bedload	Catchment is only 20% glaciated. Replaced with specific data from original paper only for glaciated parts of catchment.
This study	Hasholt and Hagedorn, 2000	10.1080/15230430.2000.12003342	Zackenbergelven		Greenland	74.5301	-20.5694			69.7418	High-latitude		Volumetric	514	0.0191781	1.84074e-05				0.0420411	0.0358121	0.0496085	Min is TSS only, reported is TSS+TDS (some reported, some interpolated), max adds 18% bedload	Catchment is only 20% glaciated. Replaced with specific data from original paper only for glaciated parts of catchment.
This study	Hasholt and Hagedorn, 2000	10.1080/15230430.2000.12003342	Zackenbergelven		Greenland	74.5301	-20.5694			69.7418	High-latitude		Volumetric	514	0.0191781	7.06481e-06				0.0199738	0.0137448	0.0235691	Min is TSS only, reported is TSS+TDS (some reported, some interpolated), max adds 18% bedload	Catchment is only 20% glaciated. Replaced with specific data from original paper only for glaciated parts of catchment.
This study	Hasholt and Hagedorn, 2000	10.1080/15230430.2000.12003342	Zackenbergelven		Greenland	74.5393	-20.5386			62.6513	High-latitude		Volumetric	514	0.0191781	1.56204e-05				0.0366189	0.0303898	0.0432103	Min is TSS only, reported is TSS+TDS (some reported, some interpolated), max adds 18% bedload	Catchment is only 20% glaciated. Replaced with specific data from original paper only for glaciated parts of catchment.
This study	Hasholt and Hagedorn, 2000	10.1080/15230430.2000.12003342	Zackenbergelven		Greenland	74.528	0			28.3281	High-latitude		Volumetric	514	0.0191781	1.26389e-05				0.0308183	0.0245893	0.0363656	Min is TSS only, reported is TSS+TDS (some reported, some interpolated), max adds 18% bedload	Catchment is only 20% glaciated. Replaced with specific data from original paper only for glaciated parts of catchment.
This study	Hasholt and Hagedorn, 2000	10.1080/15230430.2000.12003342	Zackenbergelven		Greenland	74.5307	0			28.3281	High-latitude		Volumetric	514	0.0191781	6.09259e-06				0.0124292	0.0118533	0.0146665	Min is TSS only, reported is TSS+TDS (some reported, some interpolated), max adds 18% bedload	Catchment is only 20% glaciated. Replaced with specific data from original paper only for glaciated parts of catchment.
This study	Hasholt and Hagedorn, 2000	10.1080/15230430.2000.12003342	Zackenbergelven		Greenland	74.5298	-20.5742			70.1603	High-latitude		Volumetric	514	0.0191781	0.000122565				0.23901	0.238453	0.282032	Min is TSS only, reported is TSS+TDS (some reported, some interpolated), max adds 18% bedload	Catchment is only 20% glaciated. Replaced with specific data from original paper only for glaciated parts of catchment.
This study	Hasholt and Hagedorn, 2000	10.1080/15230430.2000.12003342	Zackenbergelven		Greenland	74.5267	-20.5786			71.0497	High-latitude		Volumetric	514	0.0191781	1.30278e-05				0.0315749	0.0253459	0.0372584	Min is TSS only, reported is TSS+TDS (some reported, some interpolated), max adds 18% bedload	Catchment is only 20% glaciated. Replaced with specific data from original paper only for glaciated parts of catchment.
This study	Hasholt and Hagedorn, 2000	10.1080/15230430.2000.12003342	Zackenbergelven		Greenland	74.5267	-20.5786			71.0497	High-latitude		Volumetric	514	0.0191781	4.66667e-06				0.0153082	0.00907912	0.0180637	Min is TSS only, reported is TSS+TDS (some reported, some interpolated), max adds 18% bedload	Catchment is only 20% glaciated. Replaced with specific data from original paper only for glaciated parts of catchment.
This study	Hasholt and Hagedorn, 2000	10.1080/15230430.2000.12003342	Zackenbergelven		Greenland	74.5267	-20.5786			71.0497	High-latitude		Volumetric	514	0.0191781	1.38056e-05				0.030354	0.0268591	0.0358177	Min is TSS only, reported is TSS+TDS (some reported, some interpolated), max adds 18% bedload	Catchment is only 20% glaciated. Replaced with specific data from original paper only for glaciated parts of catchment.
This study	Hasholt and Hagedorn, 2000	10.1080/15230430.2000.12003342	Zackenbergelven		Greenland	74.4954	-20.5712			68.8612	High-latitude		Volumetric	514	0.0191781	1.6787e-05				0.0513202	0.0326596	0.0605578	Min is TSS only, reported is TSS+TDS (some reported, some interpolated), max adds 18% bedload	Catchment is only 20% glaciated. Replaced with specific data from original paper only for glaciated parts of catchment.
This study	Hasholt and Hagedorn, 2000	10.1080/15230430.2000.12003342	Zackenbergelven		Greenland	74.5141	-20.5405			63.1219	High-latitude		Volumetric	514	0.0191781	1.14722e-05				0.0285485	0.0223195	0.0336872	Min is TSS only, reported is TSS+TDS (some reported, some interpolated), max adds 18% bedload	Catchment is only 20% glaciated. Replaced with specific data from original paper only for glaciated parts of catchment.
This study	Hasholt and Hagedorn, 2000	10.1080/15230430.2000.12003342	Zackenbergelven		Greenland	74.511	-20.5534			65.9955	High-latitude		Volumetric	514	0.0191781	4.87407e-05				0.122117	0.0948263	0.144098	Min is TSS only, reported is TSS+TDS (some reported, some interpolated), max adds 18% bedload	Catchment is only 20% glaciated. Replaced with specific data from original paper only for glaciated parts of catchment.
This study	Hasholt and Hagedorn, 2000	10.1080/15230430.2000.12003342	Zackenbergelven		Greenland	74.509	-20.5505			65.6518	High-latitude		Volumetric	514	0.0191781	0.00016113				0.319711	0.313482	0.377259	Min is TSS only, reported is TSS+TDS (some reported, some interpolated), max adds 18% bedload	Catchment is only 20% glaciated. Replaced with specific data from original paper only for glaciated parts of catchment.
This study	Hasholt and Hagedorn, 2000	10.1080/15230430.2000.12003342	Zackenbergelven		Greenland	74.5063	0			28.9482	High-latitude		Volumetric	514	0.0191781	3.24074e-09				0.0079231	6.30494e-06	0.00934926	Min is TSS only, reported is TSS+TDS (some reported, some interpolated), max adds 18% bedload	Catchment is only 20% glaciated. Replaced with specific data from original paper only for glaciated parts of catchment.
This study	Hasholt and Hagedorn, 2000	10.1080/15230430.2000.12003342	Zackenbergelven		Greenland	74.5019	0			29.3888	High-latitude		Volumetric	514	0.0191781	0.000176102				0.34572	0.342611	0.40795	Min is TSS only, reported is TSS+TDS (some reported, some interpolated), max adds 18% bedload	Catchment is only 20% glaciated. Replaced with specific data from original paper only for glaciated parts of catchment.
This study	Hasholt and Hagedorn, 2000	10.1080/15230430.2000.12003342	Zackenbergelven		Greenland	74.5091	-20.6126			73.973	High-latitude		Volumetric	514	0.0191781	9.72222e-07				0.00436628	0.00189148	0.00515221	Min is TSS only, reported is TSS+TDS (some reported, some interpolated), max adds 18% bedload	Catchment is only 20% glaciated. Replaced with specific data from original paper only for glaciated parts of catchment.
This study	Hasholt and Hagedorn, 2000	10.1080/15230430.2000.12003342	Zackenbergelven		Greenland	74.5091	-20.6126			73.973	High-latitude		Volumetric	514	0.0191781	1.16667e-06				0.00849883	0.00226978	0.0100286	Min is TSS only, reported is TSS+TDS (some reported, some interpolated), max adds 18% bedload	Catchment is only 20% glaciated. Replaced with specific data from original paper only for glaciated parts of catchment.
This study	Hasholt and Hagedorn, 2000	10.1080/15230430.2000.12003342	Zackenbergelven		Greenland	74.4702	-20.5786			65.2589	High-latitude		Volumetric	514	0.0191781	1.62037e-06				0.00463609	0.00315247	0.00547059	Min is TSS only, reported is TSS+TDS (some reported, some interpolated), max adds 18% bedload	Catchment is only 20% glaciated. Replaced with specific data from original paper only for glaciated parts of catchment.
This study	Brook et al., 1995	10.1130/0091-7613(1995)023<1063:COAEAU>2.3.CO;2	Dry Valleys, East Antarctica	Unknown glacier in Arena Valley	Antarctica	-77.9	160.92		156.5	33.2346	Dry Valleys	basalt, volc, ign,	Cosmogenic surface	1e-08	4300000					4.9e-05	4.6e-05	5.2e-05	Time interval is exposure age	Nonglacial
This study	Brook et al., 1995	10.1130/0091-7613(1995)023<1063:COAEAU>2.3.CO;2	Dry Valleys, East Antarctica	Beardmore glacier	Antarctica	-77.55	160.09		101.5	24.2115	Dry Valleys	basalt, volc, ign,	Cosmogenic surface	1e-08	3800000					6.2e-05	5.6e-05	6.8e-05	Time interval is exposure age	Nonglacial
This study	Brook et al., 1995	10.1130/0091-7613(1995)023<1063:COAEAU>2.3.CO;2	Dry Valleys, East Antarctica	Unknown glacier in Arena Valley	Antarctica	-77.9	160.92		156.5	33.2346	Dry Valleys	basalt, volc, ign,	Cosmogenic surface	1e-08	3600000					7.2e-05	6.8e-05	7.6e-05	Time interval is exposure age	Nonglacial
This study	Brook et al., 1995	10.1130/0091-7613(1995)023<1063:COAEAU>2.3.CO;2	Dry Valleys, East Antarctica	Side lobe of the Taylor Glacier in Arena Valley	Antarctica	-77.85	160.92		136.1	33.0979	Dry Valleys	basalt, volc, ign,	Cosmogenic surface	1e-08	3500000					7.3e-05	6.8e-05	7.8e-05	Time interval is exposure age	Nonglacial
This study	Brook et al., 1995	10.1130/0091-7613(1995)023<1063:COAEAU>2.3.CO;2	Dry Valleys, East Antarctica	Side lobe of the Taylor Glacier in Arena Valley	Antarctica	-77.85	160.92		136.1	33.0979	Dry Valleys	basalt, volc, ign,	Cosmogenic surface	1e-08	2700000					0.000119	0.000111	0.000127	Time interval is exposure age	Nonglacial
This study	Brook et al., 1995	10.1130/0091-7613(1995)023<1063:COAEAU>2.3.CO;2	Dry Valleys, East Antarctica	Beardmore glacier	Antarctica	-77.55	160.09		101.5	24.2115	Dry Valleys	basalt, volc, ign,	Cosmogenic surface	1e-08	2600000					0.000132	0.000124	0.00014	Time interval is exposure age	Nonglacial
This study	Brook et al., 1995	10.1130/0091-7613(1995)023<1063:COAEAU>2.3.CO;2	Dry Valleys, East Antarctica	Side lobe of the Taylor Glacier in Arena Valley	Antarctica	-77.85	160.92		136.1	33.0979	Dry Valleys	basalt, volc, ign,	Cosmogenic surface	1e-08	1600000					0.000269	0.000252	0.000286	Time interval is exposure age	Nonglacial
This study	Margerison et al., 2005	10.1016/j.epsl.2004.11.007	Dry Valleys, East Antarctica	Mackay Glacier	Antarctica	-76.9837	161.526		91.9	38.5653	Dry Valleys	basalt, volc, ign,	Cosmogenic surface	1e-08	10400000					5e-05	4.9e-05	5.1e-05		Nonglacial
This study	Margerison et al., 2005	10.1016/j.epsl.2004.11.007	Dry Valleys, East Antarctica	Mackay Glacier	Antarctica	-76.9837	161.526		91.9	38.5653	Dry Valleys	basalt, volc, ign,	Cosmogenic surface	1e-08	8860000					6e-05	5.8e-05	6.2e-05		Nonglacial
This study	Margerison et al., 2005	10.1016/j.epsl.2004.11.007	Dry Valleys, East Antarctica	Mackay Glacier	Antarctica	-76.9837	161.526		91.9	38.5653	Dry Valleys	basalt, volc, ign,	Cosmogenic surface	1e-08	8630000					6e-05	5.9e-05	6.1e-05		Nonglacial
This study	Margerison et al., 2005	10.1016/j.epsl.2004.11.007	Dry Valleys, East Antarctica	Mackay Glacier	Antarctica	-76.9837	161.526		91.9	38.5653	Dry Valleys	basalt, volc, ign,	Cosmogenic surface	1e-08	10060000					6e-05	5.9e-05	6.1e-05		Nonglacial
This study	Margerison et al., 2005	10.1016/j.epsl.2004.11.007	Dry Valleys, East Antarctica	Mackay Glacier	Antarctica	-76.9837	161.526		91.9	38.5653	Dry Valleys	basalt, volc, ign,	Cosmogenic surface	1e-08	4900000					0.00011	0.000109	0.000111		Nonglacial
This study	Margerison et al., 2005	10.1016/j.epsl.2004.11.007	Dry Valleys, East Antarctica	Mackay Glacier	Antarctica	-76.9837	161.526		91.9	38.5653	Dry Valleys	basalt, volc, ign,	Cosmogenic surface	1e-08	4920000					0.00011	0.000109	0.000111		Nonglacial
This study	Margerison et al., 2005	10.1016/j.epsl.2004.11.007	Dry Valleys, East Antarctica	Mackay Glacier	Antarctica	-76.9837	161.526		91.9	38.5653	Dry Valleys	basalt, volc, ign,	Cosmogenic surface	1e-08	4290000					0.00012	0.000119	0.000121		Nonglacial
This study	Margerison et al., 2005	10.1016/j.epsl.2004.11.007	Dry Valleys, East Antarctica	Mackay Glacier	Antarctica	-76.9837	161.526		91.9	38.5653	Dry Valleys	basalt, volc, ign,	Cosmogenic surface	1e-08	3070000					0.00015	0.000149	0.000151		Nonglacial
This study	Margerison et al., 2005	10.1016/j.epsl.2004.11.007	Dry Valleys, East Antarctica	Mackay Glacier	Antarctica	-76.9837	161.526		91.9	38.5653	Dry Valleys	basalt, volc, ign,	Cosmogenic surface	1e-08	2080000					0.00027	0.000267	0.000273		Nonglacial
This study	Margerison et al., 2005	10.1016/j.epsl.2004.11.007	Dry Valleys, East Antarctica	Mackay Glacier	Antarctica	-76.9837	161.526		91.9	38.5653	Dry Valleys	basalt, volc, ign,	Cosmogenic surface	1e-08	1730000					0.00031	0.000307	0.000313		Nonglacial
MARS!
This study	Conway et al., 2018	10.1016/j.geomorph.2018.05.019	Crater A		Mars	50.19	175.51				Subaerial		Crater rim degradation	4	100000000					0.13214	0.09671	0.17823		Unclear if glacial
This study	Conway et al., 2018	10.1016/j.geomorph.2018.05.019	Istok		Mars	-45.11	274.2				Subaerial		Crater rim degradation	25	190000000									Unclear if glacial
This study	Conway et al., 2018	10.1016/j.geomorph.2018.05.019	Galap		Mars	-37.66	192.93				Subaerial		Crater rim degradation	36	6500000					0.00449	0.00261	0.00737		Unclear if glacial
This study	Conway et al., 2018	10.1016/j.geomorph.2018.05.019	Niquero	unnamed	Mars	-38.77	193.99				Martian		Relief	100	1300000000		107.41	7	331.49	8e-05	0	0.00025	Headwall retreat	Likely includes long (~1 Ga) non-glacial interval
This study	Conway et al., 2018	10.1016/j.geomorph.2018.05.019	Corozal	unnamed	Mars	-38.7	159.4				Martian		Relief	64	1400000000		285.58	177.37	439.92	0.0002	0.00012	0.00031	Headwall retreat	Likely includes long (>1 Ga) non-glacial interval
This study	Conway et al., 2018	10.1016/j.geomorph.2018.05.019	Nqutu	unnamed	Mars	-37.9	169.6				Martian		Relief	400	1800000000		271.06	135.89	351.65	0.00015	7e-05	0.00019	Headwall retreat	Likely includes long (>1 Ga) non-glacial interval
This study	de Haas et al. 2015	10.1002/2015JE004915			Mars						Martian		Relief							0.05005	0.0001	0.1	Headwall retreat	Not clear how much is glacial
