# Supplementary material for: Limits to timescale dependence in erosion rates: Quantifying glacial and fluvial erosion across timescales
Source: Sci Adv. 2024 Dec 20;10(51):eadr2009. doi: 10.1126/sciadv.adr2009 (PMC11661439; doi:10.1126/sciadv.adr2009)
Supplement: Supplementary file 2 — Data S1 and S2 [file sciadv.adr2009_data_s1_and_s2.zip › adr2009_data_s2.xlsx]

## Sheet: Earth
Compilation	Reference	Reference DOI	Locality	Basin	Place	Region	Sample ID	Latitude	Longitude	Elevation (m)	Precipitation (mm/yr)	Slope (m/km)	Type	Lithology	Methodology	Area (km2)	Time interval (yr)	Sediment flux (km3/yr)	Exhumation (m)	Exhumation min (m)	Exhumation max (m)	Erosion rate (mm/yr)	Erosion rate min	Erosion rate max	Comments
Burbank et al., 2000	Amato et al., 1999	10.1016/S0012-821X(99)00161-2	Zermatt-Saas ophiolite		European Alps	Europe		46.0206	7.74914		1210.7	416.318	Fluvial		Relief		20000000		6			3			Likely partly glacial
Burbank et al., 2000	Amato et al., 1999	10.1016/S0012-821X(99)00161-2	Zermatt-Saas		European Alps	Europe		46.0206	7.74914		1210.7	416.318	Fluvial		Relief		4750000		65			18	10	26	Likely partly glacial
Burbank et al., 2000	Brandon et al., 1998	10.1130/0016-7606(1998)110%3C0985:LCEOTC%3E2.3.CO;2	Ultrahigh-P rocks, Olympic Range, Washington		USA	North America		47.75	-123.5		2995.5	353.445	Fluvial		Thermochronometric		11000000		9			1.2			Likely partly glacial
Burbank et al., 2000	Foster and John, 1999	10.1144/GSL.SP.1999.154.01.16	Chemehuevi Mountains, Basin and Range		USA	North America		34.6244	-114.527		164.9	95.5113	Fluvial		Thermochronometric		4000000		12.5	10	15	3	2	4
Burbank et al., 2000	Hacker et al., 2003	10.1016/S0024-4937(03)00092-6	Kokchetav Massif		Kazakhstan	Central Asia		53.08	70.1883		399.3	56.4824	Fluvial		Relief		7000000		160			20			Possibly partly glacial?
Burbank et al., 2000	Rubatto and Hermann, 2001	10.1016/S0024-4937(03)00092-6	Dora Maira Massif		European Alps	Europe		44.8919	7.14142		1152.4	365.485	Fluvial		Relief		2000000		10			5			Likely partly glacial
Burbank et al., 2000	Rubatto and Hermann, 2001	10.1016/S0024-4937(03)00092-6	Dora Maira Massif		European Alps	Europe		44.8919	7.14142		1152.4	365.485	Fluvial		Relief		2000000		75			34			Likely partly glacial
Burbank et al., 2000	Rubatto and Hermann, 2001	10.1016/S0024-4937(03)00092-6	Dora Maira Massif		European Alps	Europe		44.8919	7.14142		1152.4	365.485	Fluvial		Relief		1000000		17			16			Likely partly glacial
Burbank et al., 2000	Thomson et al., 1999	10.1144/GSL.SP.1999.154.01.04	Lendas, Crete		Greece	Europe		34.9559	24.9193		719.1	153.343	Fluvial		Relief		4000006		25			6	4	8
Burbank et al., 2000	Tippett and Kamp, 1995	10.1002/esp.3290200206	Southern Alps		New Zealand	Pacific		-43.595	170.142		8646	415.966	Fluvial		Thermochronometric		2000000		15	10	20	8	6	10	Likely partly glacial
Burbank et al., 2000	Weiland and Cloos, 1996	10.1130/0016-7606(1996)108%3C1438:PPAUOT%3E2.3.CO;2	Gunung Bijih mining district, Irian Jaya		Indonesia	Pacific		-4	140		4663.5	166.459	Fluvial		Thermochronometric		2000000		3	4		1.7
Chen et al., 2022	Aalto et al., 2006	10.1086/498101	SIR	SIR	Bolivia	South America		-16.4531	-67.2605		1453	433.164	Fluvial		Volumetric	270	5					2.8
Chen et al., 2022	Aalto et al., 2006	10.1086/498101	TAM	TAM	Bolivia	South America		-16.6752	-67.0892		1528.5	394.698	Fluvial		Volumetric	950	5					0.95
Chen et al., 2022	Aalto et al., 2006	10.1086/498101	VBA	VBA	Bolivia	South America		-17.0306	-66.9917		564.6	358.525	Fluvial		Volumetric	1900	5					1.55
Chen et al., 2022	Aalto et al., 2006	10.1086/498101	HUL	HUL	Bolivia	South America		-16.5207	-67.8632		1903.2	319.475	Fluvial		Volumetric	17	5					1.53
Chen et al., 2022	Aalto et al., 2006	10.1086/498101	ACH	ACH	Bolivia	South America		-16.4421	-67.437		1386.3	320.293	Fluvial		Volumetric	38	5					2
Chen et al., 2022	Aalto et al., 2006	10.1086/498101	LUR	LUR	Bolivia	South America		-16.9836	-67.6649		823.2	329.96	Fluvial		Volumetric	810	5					2.98
Chen et al., 2022	Aalto et al., 2006	10.1086/498101	POR	POR	Bolivia	South America		-16.9119	-67.5965		1486.7	298.943	Fluvial		Volumetric	240	5					1.25
Chen et al., 2022	Aalto et al., 2006	10.1086/498101	VER	VER	Bolivia	South America		-16.8643	-67.5049		1835.1	279.96	Fluvial		Volumetric	140	5					0.03
Chen et al., 2022	Aalto et al., 2006	10.1086/498101	MIG	MIG	Bolivia	South America		-16.8552	-67.5281		1729	286.979	Fluvial		Volumetric	360	5					0.05
Chen et al., 2022	Aalto et al., 2006	10.1086/498101	CAJ	CAJ	Bolivia	South America		-17.0195	-66.695		1274	377.008	Fluvial		Volumetric	6500	5					6.91
Chen et al., 2022	Aalto et al., 2006	10.1086/498101	COT	COT	Bolivia	South America		-16.8208	-66.8493		1140.6	425.195	Fluvial		Volumetric	5600	5					2.73
Chen et al., 2022	Aalto et al., 2006	10.1086/498101	MIS	MIS	Bolivia	South America		-16.9669	-66.7711		1179.1	360.698	Fluvial		Volumetric	350	5					0.01
Chen et al., 2022	Aalto et al., 2006	10.1086/498101	VIN	VIN	Bolivia	South America		-17.0561	-66.7181		1054.5	358.395	Fluvial		Volumetric	50	5					0.02
Chen et al., 2022	Aalto et al., 2006	10.1086/498101	LOC	LOC	Bolivia	South America		-17.3345	-65.8968		2640.9	188.235	Fluvial		Volumetric	200	5					1.26
Chen et al., 2022	Aalto et al., 2006	10.1086/498101	SPE	SPE	Bolivia	South America		-17.3261	-65.8602		2596.7	203.337	Fluvial		Volumetric	320	5					4.13
Chen et al., 2022	Aalto et al., 2006	10.1086/498101	ICO	ICO	Bolivia	South America		-17.264	-65.9011		2886.1	211.085	Fluvial		Volumetric	2300	5					1.87
Chen et al., 2022	Aalto et al., 2006	10.1086/498101	BER	BER	Bolivia	South America		-18.1829	-63.5581		1341.9	187.811	Fluvial		Volumetric	480	5					0.47
Chen et al., 2022	Aalto et al., 2006	10.1086/498101	ELV	ELV	Bolivia	South America		-17.8807	-63.3364		1359	30.9468	Fluvial		Volumetric	64	5					0.18
Chen et al., 2022	Aalto et al., 2006	10.1086/498101	EPS	EPS	Bolivia	South America		-17.872	-63.2951		1384.9	21.5397	Fluvial		Volumetric	203	5					0.78
Chen et al., 2022	Aalto et al., 2006	10.1086/498101	AMO	AMO	Bolivia	South America		-17.7238	-66.2327		455.9	166.221	Fluvial		Volumetric	9200	5					5.17
Chen et al., 2022	Aalto et al., 2006	10.1086/498101	HUR	HUR	Bolivia	South America		-18.3385	-65.4667		617.8	294.11	Fluvial		Volumetric	11200	5					0.48
Chen et al., 2022	Aalto et al., 2006	10.1086/498101	PNA	PNA	Bolivia	South America		-18.4637	-64.3661		398.5	235.986	Fluvial		Volumetric	31200	5					2.5
Chen et al., 2022	Aalto et al., 2006	10.1086/498101	MIZ	MIZ	Bolivia	South America		-18.4606	-64.3563		394.4	234.727	Fluvial		Volumetric	10800	5					0.49
Chen et al., 2022	Aalto et al., 2006	10.1086/498101	PAZ	PAZ	Bolivia	South America		-20.0927	-63.8945		859.2	118.4	Fluvial		Volumetric	4360	5					0.19
Chen et al., 2022	Aalto et al., 2006	10.1086/498101	SAN	SAN	Bolivia	South America		-20.3436	-63.0435		863.8	19.8998	Fluvial		Volumetric	7500	5					0.98
Chen et al., 2022	Aalto et al., 2006	10.1086/498101	AT	AT	Bolivia	South America		-19.0361	-65.3984		769.6	196.269	Fluvial		Volumetric	6340	5					0.71
Chen et al., 2022	Aalto et al., 2006	10.1086/498101	NU	NU	Bolivia	South America		-19.2665	-65.2938		459.3	193.403	Fluvial		Volumetric	1600	5					0.26
Chen et al., 2022	Aalto et al., 2006	10.1086/498101	VQ	VQ	Bolivia	South America		-19.3631	-64.9069		434.3	231.262	Fluvial		Volumetric	13200	5					0.63
Chen et al., 2022	Aalto et al., 2006	10.1086/498101	SL	SL	Bolivia	South America		-20.1703	-65.875		504.4	245.79	Fluvial		Volumetric	4200	5					0.04
Chen et al., 2022	Aalto et al., 2006	10.1086/498101	EP	EP	Bolivia	South America		-21.1513	-65.2044		359.7	125.42	Fluvial		Volumetric	20100	5					0.05
Chen et al., 2022	Aalto et al., 2006	10.1086/498101	CH	CH	Bolivia	South America		-21.0202	-64.9735		426.3	218.967	Fluvial		Volumetric	42900	5					0.12
Chen et al., 2022	Aalto et al., 2006	10.1086/498101	SJ	SJ	Bolivia	South America		-21.1487	-64.2087		869.5	216.297	Fluvial		Volumetric	47500	5					0.25
Chen et al., 2022	Aalto et al., 2006	10.1086/498101	VI	VI	Bolivia	South America		-21.2919	-63.4268		905.2	25.4323	Fluvial		Volumetric	81300	5					0.33
Chen et al., 2022	Aalto et al., 2006	10.1086/498101	CAB	CAB	Bolivia	South America		-21.3351	-64.6016		714.6	186.389	Fluvial		Volumetric	230	5					0.08
Chen et al., 2022	Aalto et al., 2006	10.1086/498101	OB	OB	Bolivia	South America		-21.445	-64.6395		722.6	128.611	Fluvial		Volumetric	920	5					0.16
Chen et al., 2022	Aalto et al., 2006	10.1086/498101	TO	TO	Bolivia	South America		-21.4797	-64.6592		605.4	107.354	Fluvial		Volumetric	460	5					1.23
Chen et al., 2022	Aalto et al., 2006	10.1086/498101	SA	SA	Bolivia	South America		-21.5753	-64.1443		1104.3	143.328	Fluvial		Volumetric	290	5					0.08
Chen et al., 2022	Aalto et al., 2006	10.1086/498101	PA	PA	Bolivia	South America		-21.5611	-64.152		1068.5	144.589	Fluvial		Volumetric	220	5					0.19
Chen et al., 2022	Aalto et al., 2006	10.1086/498101	AQM	AQM	Bolivia	South America		-16.3286	-67.555		1305.1	330.254	Fluvial		Volumetric	9400	5					1.47
Chen et al., 2022	Aalto et al., 2006	10.1086/498101	SRC	SRC	Bolivia	South America		-16.7267	-67.1925		1009.8	351.084	Fluvial		Volumetric	4700	5					0.57
Chen et al., 2022	Aalto et al., 2006	10.1086/498101	AIN	AIN	Bolivia	South America		-16.6989	-66.7308		1518.8	387.588	Fluvial		Volumetric	29900	5					1.43
Chen et al., 2022	Aalto et al., 2006	10.1086/498101	AB	AB	Bolivia	South America		-15.8872	-66.8486		2098.8	176.144	Fluvial		Volumetric	67500	5					1.21
Chen et al., 2022	Aalto et al., 2006	10.1086/498101	LBE	LBE	Bolivia	South America		-17.733	-63.2018		1491.4	7.46717	Fluvial		Volumetric	2880	5					0.3
Chen et al., 2022	Andermann et al., 2012	10.1016/j.epsl.2012.06.059	Bhote Koshi	Bhote Koshi	Nepal	Asia		27.75	85.26		2225.6	196.311	Fluvial		Volumetric	2308	5					0.1
Chen et al., 2022	Andermann et al., 2012	10.1016/j.epsl.2012.06.059	Upper Karnali	Upper Karnali	Nepal	Asia		28.95	81.44		1572	307.876	Fluvial		Volumetric	21121	5					0.4
Chen et al., 2022	Andermann et al., 2012	10.1016/j.epsl.2012.06.059	Karnali	Karnali	Nepal	Asia		28.64	81.29		2083.7	148.539	Fluvial		Volumetric	45967	5					0.9
Chen et al., 2022	Andermann et al., 2012	10.1016/j.epsl.2012.06.059	Saradha	Saradha	Nepal	Asia		27.64	82.02		1440.2	2.31054	Fluvial		Volumetric	808	5					0.2
Chen et al., 2022	Andermann et al., 2012	10.1016/j.epsl.2012.06.059	Upper Rapti	Upper Rapti	Nepal	Asia		27.9	82.85		2044.6	181.814	Fluvial		Volumetric	3648	5					1.9
Chen et al., 2022	Andermann et al., 2012	10.1016/j.epsl.2012.06.059	Rapti	Rapti	Nepal	Asia		27.95	82.23		1559.3	114.313	Fluvial		Volumetric	5197	5					1
Chen et al., 2022	Andermann et al., 2012	10.1016/j.epsl.2012.06.059	Kali-Gandaki	Kali-Gandaki	Nepal	Asia		28.01	83.6		2175.5	322.759	Fluvial		Volumetric	7170	5					2.8
Chen et al., 2022	Andermann et al., 2012	10.1016/j.epsl.2012.06.059	Trishuli	Trishuli	Nepal	Asia		27.97	85.18		2164.7	313.972	Fluvial		Volumetric	4428	5					0.3
Chen et al., 2022	Andermann et al., 2012	10.1016/j.epsl.2012.06.059	Narayani	Narayani	Nepal	Asia		27.71	84.43		2304.5	86.4769	Fluvial		Volumetric	32002	5					1.5
Chen et al., 2022	Andermann et al., 2012	10.1016/j.epsl.2012.06.059	Bagmati	Bagmati	Nepal	Asia		27.11	85.48		1902.8	60.298	Fluvial		Volumetric	2849	5					0.6
Chen et al., 2022	Andermann et al., 2012	10.1016/j.epsl.2012.06.059	Sapta-Koshi	Sapta-Koshi	Nepal	Asia		28.87	87.16		942	163.987	Fluvial		Volumetric	54024	5					0.9
Chen et al., 2022	Andermann et al., 2012	10.1016/j.epsl.2012.06.059	Kankai Mai	Kankai Mai	Nepal	Asia		26.7	87.88		2738	52.9157	Fluvial		Volumetric	1172	5					0.5
Chen et al., 2022	Bierman et al., 2005	10.1002/esp.1255	Rio Puerco New Mexico	Rio Puerco New Mexico	US	North America		35.6009	-107.167		284.5	54.9199	Fluvial		Volumetric	1117	5					0.405625
Chen et al., 2022	Bierman et al., 2005	10.1002/esp.1255	Rio Puerco New Mexico	Rio Puerco New Mexico	US	North America		35.5922	-107.189		292.2	59.0999	Fluvial		Volumetric	2220	5					0.4375
Chen et al., 2022	Bierman et al., 2005	10.1002/esp.1255	Rio Puerco New Mexico	Rio Puerco New Mexico	US	North America		34.4103	-106.854		239	17.9974	Fluvial		Volumetric	16153	5					0.15125
Chen et al., 2022	Bierman et al., 2005	10.1002/esp.1255	Rio Puerco New Mexico	Rio Puerco New Mexico	US	North America		34.7939	-106.989		236.7	21.8619	Fluvial		Volumetric	14946	5					0.290625
Chen et al., 2022	Bierman et al., 2005	10.1002/esp.1255	Rio Puerco New Mexico	Rio Puerco New Mexico	US	North America		34.968	-107.186		237.6	39.1711	Fluvial		Volumetric	7122	5					0.0425
Chen et al., 2022	Brown et al., 1995	10.1016/0012-821X(94)00249-X	Luquillo Forest Puerto Rico	Luquillo Forest Puerto Rico	US	Central America		18.2772	-65.7858		2995.8	126.018	Fluvial		Volumetric	3.26	5					0.12625
Chen et al., 2022	Clapp et al., 2000	10.1130/0091-7613(2000)28<995:SYESPI>2.0.CO;2	Nahal Yael	Nahal Yael	Israel	West Asia		29.5897	34.9452		21.6	83.1299	Fluvial		Volumetric	0.6	5					0.0784375
Chen et al., 2022	Dadson et al., 2005	10.1029/2004JF000244	Fengshan	Fengshan	Taiwan	Asia		24.8257	121.066		2013.2	47.9696	Fluvial		Volumetric	208	5					3.00481
Chen et al., 2022	Dadson et al., 2005	10.1029/2004JF000244	Taan	Taan	Taiwan	Asia		24.3424	120.738		2045.6	66.929	Fluvial		Volumetric	633	5					6.91153
Chen et al., 2022	Dadson et al., 2005	10.1029/2004JF000244	Tachia	Tachia	Taiwan	Asia		24.2918	121.252		2861.4	346.972	Fluvial		Volumetric	417	5					1.4988
Chen et al., 2022	Dadson et al., 2005	10.1029/2004JF000244	Choshui	Choshui	Taiwan	Asia		23.8366	120.399		1923.7	2.79606	Fluvial		Volumetric	2989	5					11.2914
Chen et al., 2022	Dadson et al., 2005	10.1029/2004JF000244	Pachang	Pachang	Taiwan	Asia		23.3285	120.253		1817.2	2.46512	Fluvial		Volumetric	441	5					8.5034
Chen et al., 2022	Dadson et al., 2005	10.1029/2004JF000244	Tsengwen	Tsengwen	Taiwan	Asia		23.1074	120.206		1770.4	3.1294	Fluvial		Volumetric	1157	5					13.5048
Chen et al., 2022	Dadson et al., 2005	10.1029/2004JF000244	Peinan	Peinan	Taiwan	Asia		22.7922	121.146		2111.1	92.5361	Fluvial		Volumetric	1584	5					34.7222
Chen et al., 2022	Dadson et al., 2005	10.1029/2004JF000244	Hsiukuluan	Hsiukuluan	Taiwan	Asia		23.485	121.405		3068.8	172.803	Fluvial		Volumetric	1539	5					8.93437
Chen et al., 2022	Dadson et al., 2005	10.1029/2004JF000244	Hualien	Hualien	Taiwan	Asia		23.9227	121.6		2666.7	131.993	Fluvial		Volumetric	1506	5					12.8652
Chen et al., 2022	Dadson et al., 2005	10.1029/2004JF000244	Hoping	Hoping	Taiwan	Asia		24.3245	121.743		4544.3	338.288	Fluvial		Volumetric	553	5					16.953
Chen et al., 2022	Dadson et al., 2005	10.1029/2004JF000244	Tanshui (1140H058)	Tanshui (1140H058)	Taiwan	Asia		25.0787	121.69		3784.2	112.308	Fluvial		Volumetric	842	5					0.74228
Chen et al., 2022	Dadson et al., 2005	10.1029/2004JF000244	Tanshui (1140H066)	Tanshui (1140H066)	Taiwan	Asia		24.9894	121.529		3432.2	87.9684	Fluvial		Volumetric	751	5					1.498
Chen et al., 2022	Dadson et al., 2005	10.1029/2004JF000244	Tanshui (1140H067)	Tanshui (1140H067)	Taiwan	Asia		24.945	121.353		2822.7	79.7782	Fluvial		Volumetric	204	5					5.20833
Chen et al., 2022	Dadson et al., 2005	10.1029/2004JF000244	Nankang	Nankang	Taiwan	Asia		25.056	121.281		2710.7	24.8879	Fluvial		Volumetric	122	5					0.512295
Chen et al., 2022	Dadson et al., 2005	10.1029/2004JF000244	Touchien	Touchien	Taiwan	Asia		24.8079	121.019		1947.6	35.1729	Fluvial		Volumetric	499	5					1.87876
Chen et al., 2022	Dadson et al., 2005	10.1029/2004JF000244	Chungkang	Chungkang	Taiwan	Asia		24.6428	120.957		1997.4	92.8026	Fluvial		Volumetric	165	5					6.06061
Chen et al., 2022	Dadson et al., 2005	10.1029/2004JF000244	Houlung	Houlung	Taiwan	Asia		24.5949	120.826		1785.3	41.2552	Fluvial		Volumetric	472	5					3.84004
Chen et al., 2022	Dadson et al., 2005	10.1029/2004JF000244	Wu	Wu	Taiwan	Asia		24.1059	120.582		1752.1	24.1401	Fluvial		Volumetric	1981	5					3.09187
Chen et al., 2022	Dadson et al., 2005	10.1029/2004JF000244	Peikang	Peikang	Taiwan	Asia		23.5628	120.301		1977.8	2.18128	Fluvial		Volumetric	597	5					2.30318
Chen et al., 2022	Dadson et al., 2005	10.1029/2004JF000244	Potzu	Potzu	Taiwan	Asia		23.4682	120.229		1803.8	2.13417	Fluvial		Volumetric	289	5					4.54152
Chen et al., 2022	Dadson et al., 2005	10.1029/2004JF000244	Chishui	Chishui	Taiwan	Asia		23.2959	120.313		1886.4	4.68992	Fluvial		Volumetric	227	5					4.95595
Chen et al., 2022	Dadson et al., 2005	10.1029/2004JF000244	Yenshui	Yenshui	Taiwan	Asia		23.0583	120.277		1879.6	6.71735	Fluvial		Volumetric	146	5					4.7089
Chen et al., 2022	Dadson et al., 2005	10.1029/2004JF000244	Kaoping	Kaoping	Taiwan	Asia		22.6508	120.439		2207.9	12.48	Fluvial		Volumetric	3076	5					9.95611
Chen et al., 2022	Dadson et al., 2005	10.1029/2004JF000244	Tungkang	Tungkang	Taiwan	Asia		22.5685	120.544		2364.5	7.89207	Fluvial		Volumetric	175	5					1.42857
Chen et al., 2022	Dadson et al., 2005	10.1029/2004JF000244	Linpien	Linpien	Taiwan	Asia		22.462	120.55		2230.4	13.6482	Fluvial		Volumetric	310	5					6.65323
Chen et al., 2022	Dadson et al., 2005	10.1029/2004JF000244	Chihpen	Chihpen	Taiwan	Asia		22.6946	121.022		2697.7	214.191	Fluvial		Volumetric	166	5					13.5542
Chen et al., 2022	Dadson et al., 2005	10.1029/2004JF000244	Nanao	Nanao	Taiwan	Asia		24.4603	121.789		4705.4	265.894	Fluvial		Volumetric	170	5					8.82353
Chen et al., 2022	Gellis et al., 2005	https://pubs.usgs.gov/pp/2005/pp1704/	Arroyo de los Frijoles Watershed New Mexico	Arroyo de los Frijoles Watershed New Mexico	US	North America		35.7583	-106.025		379.2	33.3035	Fluvial		Volumetric	0.155	5					0.086875
Chen et al., 2022	Gellis et al., 2012	10.1130/B30392.1	Volcano Hill Wash New Mexico	Volcano Hill Wash New Mexico	US	North America		34.8362	-107.366		254.5	29.3611	Fluvial		Volumetric	9.3	5					0.3725
Chen et al., 2022	Gellis et al., 2012	10.1130/B30392.1	Arroyo Chavez New Mexico	Arroyo Chavez New Mexico	US	North America		35.6503	-107.08		283.2	40.6452	Fluvial		Volumetric	2.11	5					0.748125
Chen et al., 2022	Hewawasam et al., 2003	10.1130/0091-7613(2003)031<0597:IOHONE>2.0.CO;2	Atabage oya Upper Mahaweli catchment	Atabage oya Upper Mahaweli catchment	Sri Lanka	Asia		7.1346	80.5976		2680.7	136.869	Fluvial		Volumetric	44	5					0.224375
Chen et al., 2022	Hewawasam et al., 2003	10.1130/0091-7613(2003)031<0597:IOHONE>2.0.CO;2	Nilambe oya Upper Mahaweli catchment	Nilambe oya Upper Mahaweli catchment	Sri Lanka	Asia		7.18837	80.6313		2184.2	131.531	Fluvial		Volumetric	62	5					0.08375
Chen et al., 2022	Hewawasam et al., 2003	10.1130/0091-7613(2003)031<0597:IOHONE>2.0.CO;2	Huluganga Upper Mahaweli catchment	Huluganga Upper Mahaweli catchment	Sri Lanka	Asia		7.32811	80.7444		1521.6	143.321	Fluvial		Volumetric	123	5					0.14
Chen et al., 2022	Hewawasam et al., 2003	10.1130/0091-7613(2003)031<0597:IOHONE>2.0.CO;2	Maha oya Upper Mahaweli catchment	Maha oya Upper Mahaweli catchment	Sri Lanka	Asia		7.19348	80.7653		1700.4	169.65	Fluvial		Volumetric	107	5					0.246875
Chen et al., 2022	Hewawasam et al., 2003	10.1130/0091-7613(2003)031<0597:IOHONE>2.0.CO;2	Belihul oya Upper Mahaweli catchment	Belihul oya Upper Mahaweli catchment	Sri Lanka	Asia		7.16635	80.8429		1490.5	197.836	Fluvial		Volumetric	146	5					0.345625
Chen et al., 2022	Hewawasam et al., 2003	10.1130/0091-7613(2003)031<0597:IOHONE>2.0.CO;2	Uma oya (1) Upper Mahaweli catchment	Uma oya (1) Upper Mahaweli catchment	Sri Lanka	Asia		7.19109	80.9461		1310.4	160.441	Fluvial		Volumetric	740	5					1.325
Chen et al., 2022	Hewawasam et al., 2003	10.1130/0091-7613(2003)031<0597:IOHONE>2.0.CO;2	Uma oya (2) Upper Mahaweli catchment	Uma oya (2) Upper Mahaweli catchment	Sri Lanka	Asia		6.90616	80.9096		1683.6	128.963	Fluvial		Volumetric	98	5					1.0075
Chen et al., 2022	Hewawasam et al., 2003	10.1130/0091-7613(2003)031<0597:IOHONE>2.0.CO;2	Peradeniya Upper Mahaweli catchment	Peradeniya Upper Mahaweli catchment	Sri Lanka	Asia		7.26415	80.5936		2197.2	93.8824	Fluvial		Volumetric	565	5					0.279375
Chen et al., 2022	Hewawasam et al., 2003	10.1130/0091-7613(2003)031<0597:IOHONE>2.0.CO;2	Polgolla Upper Mahaweli catchment	Polgolla Upper Mahaweli catchment	Sri Lanka	Asia		7.32184	80.6453		1774.8	87.0331	Fluvial		Volumetric	721	5					0.253125
Chen et al., 2022	Hewawasam et al., 2003	10.1130/0091-7613(2003)031<0597:IOHONE>2.0.CO;2	Victoria Upper Mahaweli catchment	Victoria Upper Mahaweli catchment	Sri Lanka	Asia		7.2411	80.785		1413.7	154.923	Fluvial		Volumetric	16	5					0.31875
Chen et al., 2022	Hewawasam et al., 2003	10.1130/0091-7613(2003)031<0597:IOHONE>2.0.CO;2	Ganga Ganga basin	Ganga Ganga basin	India	Asia		26.613	80.276		863.3	3.77379	Fluvial		Volumetric	32650	5					11.6438
Chen et al., 2022	Hewawasam et al., 2003	10.1130/0091-7613(2003)031<0597:IOHONE>2.0.CO;2	Karnali Ganga basin	Karnali Ganga basin	India	Asia		25.78	84.631		1082.8	3.6547	Fluvial		Volumetric	72010	5					0.624709
Chen et al., 2022	Hewawasam et al., 2003	10.1130/0091-7613(2003)031<0597:IOHONE>2.0.CO;2	Narayani/Gandak Ganga basin	Narayani/Gandak Ganga basin	India	Asia		25.679	85.194		1022.4	4.19031	Fluvial		Volumetric	34450	5					1.17226
Chen et al., 2022	Hewawasam et al., 2003	10.1130/0091-7613(2003)031<0597:IOHONE>2.0.CO;2	Kosi Ganga basin	Kosi Ganga basin	India	Asia		25.543	86.725		1359	2.27179	Fluvial		Volumetric	56210	5					0.864
Chen et al., 2022	Hewawasam et al., 2003	10.1130/0091-7613(2003)031<0597:IOHONE>2.0.CO;2	Ganga Bangladesh Ganga basin	Ganga Bangladesh Ganga basin	India	Asia		24.053	89.025		1571.8	4.43172	Fluvial		Volumetric	220150	5					0.651515
Chen et al., 2022	Hinderer 2001	10.1080/09853111.2001.11432446	Iller Kempten	Iller Kempten	Germany	Europe		47.725	10.3228		1356.2	49.0317	Fluvial		Volumetric	953	5					0.108063
Chen et al., 2022	Hinderer 2001	10.1080/09853111.2001.11432446	Tiroler Ache Marquartstein	Tiroler Ache Marquartstein	Germany	Europe		47.7576	12.4643		1570.6	144.859	Fluvial		Volumetric	945	5					0.154
Chen et al., 2022	Hinderer 2001	10.1080/09853111.2001.11432446	Inn Reisach	Inn Reisach	Germany	Europe		47.6631	12.1843		1393.4	207.791	Fluvial		Volumetric	9756	5					0.15925
Chen et al., 2022	Hinderer 2001	10.1080/09853111.2001.11432446	Sarca Ponte Pia	Sarca Ponte Pia	Italy	Europe		46.0542	10.8177		1089.5	397.318	Fluvial		Volumetric	575	5					0.075375
Chen et al., 2022	Hinderer et al., 2013	10.1016/j.earscirev.2013.01.001	Ammer Weilheim	Ammer Weilheim	Germany	Europe		47.8475	11.1357		1127.1	28.0296	Fluvial		Volumetric		5					0.071
Chen et al., 2022	Hinderer et al., 2013	10.1016/j.earscirev.2013.01.001	Iller Krugzell	Iller Krugzell	Germany	Europe		47.7986	10.2707		1253.6	46.495	Fluvial		Volumetric		5					0.123
Chen et al., 2022	Hinderer et al., 2013	10.1016/j.earscirev.2013.01.001	Iller Wiblingen	Iller Wiblingen	Germany	Europe		48.3681	9.99286		839.8	24.9574	Fluvial		Volumetric		5					0.025
Chen et al., 2022	Hinderer et al., 2013	10.1016/j.earscirev.2013.01.001	Isar Sylvenstein	Isar Sylvenstein	Germany	Europe		47.5857	11.5493		1509.8	261.996	Fluvial		Volumetric	1100	5					0.072
Chen et al., 2022	Hinderer et al., 2013	10.1016/j.earscirev.2013.01.001	Isar Munchen	Isar Munchen	Germany	Europe		48.1461	11.5964		1003.2	8.42547	Fluvial		Volumetric		5					0.018
Chen et al., 2022	Hinderer et al., 2013	10.1016/j.earscirev.2013.01.001	Isar Plattling	Isar Plattling	Germany	Europe		48.7705	12.8826		853.8	17.0282	Fluvial		Volumetric		5					0.012
Chen et al., 2022	Hinderer et al., 2013	10.1016/j.earscirev.2013.01.001	Kotlaine	Kotlaine	Germany	Europe		47.6841	11.4456		1629.7	148.047	Fluvial		Volumetric		5					1.022
Chen et al., 2022	Hinderer et al., 2013	10.1016/j.earscirev.2013.01.001	Lainbach	Lainbach	Germany	Europe		47.6981	11.426		1514.5	121.137	Fluvial		Volumetric		5					0.327
Chen et al., 2022	Hinderer et al., 2013	10.1016/j.earscirev.2013.01.001	Lech Feldheim	Lech Feldheim	Germany	Europe		48.7281	10.9214		783.8	26.9678	Fluvial		Volumetric		5					0.017
Chen et al., 2022	Hinderer et al., 2013	10.1016/j.earscirev.2013.01.001	Loisach Schlehdorf	Loisach Schlehdorf	Germany	Europe		47.6681	11.3244		1411.5	118.435	Fluvial		Volumetric		5					0.041
Chen et al., 2022	Hinderer et al., 2013	10.1016/j.earscirev.2013.01.001	Saalach Unterjettenburg	Saalach Unterjettenburg	Germany	Europe		47.6825	12.8205		1668.2	315.392	Fluvial		Volumetric		5					0.186
Chen et al., 2022	Hinderer et al., 2013	10.1016/j.earscirev.2013.01.001	Tiroler Achen Staudach	Tiroler Achen Staudach	Germany	Europe		47.7811	12.4673		1546.4	126.599	Fluvial		Volumetric		5					0.113
Chen et al., 2022	Hinderer et al., 2013	10.1016/j.earscirev.2013.01.001	Traun Altenmarkt/Stein	Traun Altenmarkt/Stein	Germany	Europe		47.9921	12.5414		1275.8	24.5272	Fluvial		Volumetric		5					0.046
Chen et al., 2022	Hinderer et al., 2013	10.1016/j.earscirev.2013.01.001	Weissach Tegernsee	Weissach Tegernsee	Germany	Europe		47.6923	11.7488		1469.6	177.274	Fluvial		Volumetric		5					0.05
Chen et al., 2022	Hinderer et al., 2013	10.1016/j.earscirev.2013.01.001	Wertach Turkheim	Wertach Turkheim	Germany	Europe		48.0629	10.652		1033.5	17.8883	Fluvial		Volumetric		5					0.022
Chen et al., 2022	Hinderer et al., 2013	10.1016/j.earscirev.2013.01.001	Wertach Schwabmunchen	Wertach Schwabmunchen	Germany	Europe		48.176	10.7308		961.3	20.4728	Fluvial		Volumetric		5					0.063
Chen et al., 2022	Hinderer et al., 2013	10.1016/j.earscirev.2013.01.001	Inn Kufstein	Inn Kufstein	Germany	Europe		47.5806	12.1653		1324.5	227.611	Fluvial		Volumetric		5					0.092
Chen et al., 2022	Hinderer et al., 2013	10.1016/j.earscirev.2013.01.001	Inn Oberaudorf	Inn Oberaudorf	Germany	Europe		47.6512	12.1935		1374.7	216.922	Fluvial		Volumetric		5					0.074
Chen et al., 2022	Hinderer et al., 2013	10.1016/j.earscirev.2013.01.001	Inn Rosenheim	Inn Rosenheim	Germany	Europe		47.8508	12.1383		1466.8	38.1095	Fluvial		Volumetric		5					0.084
Chen et al., 2022	Hinderer et al., 2013	10.1016/j.earscirev.2013.01.001	Inn Wasserburg	Inn Wasserburg	Germany	Europe		48.059	12.2319		1093.2	30.6945	Fluvial		Volumetric		5					0.096
Chen et al., 2022	Hinderer et al., 2013	10.1016/j.earscirev.2013.01.001	Inn Neuotting	Inn Neuotting	Germany	Europe		48.25	12.6917		900.3	28.4585	Fluvial		Volumetric		5					0.102
Chen et al., 2022	Hinderer et al., 2013	10.1016/j.earscirev.2013.01.001	Inn Passau	Inn Passau	Germany	Europe		48.5721	13.4672		944	53.0926	Fluvial		Volumetric		5					0.064
Chen et al., 2022	Hinderer et al., 2013	10.1016/j.earscirev.2013.01.001	Salzach Laufen	Salzach Laufen	Germany	Europe		47.9405	12.9318		1290	30.1951	Fluvial		Volumetric		5					0.118
Chen et al., 2022	Hinderer et al., 2013	10.1016/j.earscirev.2013.01.001	Salzach Burghausen	Salzach Burghausen	Germany	Europe		48.1591	12.8349		996.9	32.8505	Fluvial		Volumetric		5					0.131
Chen et al., 2022	Hinderer et al., 2013	10.1016/j.earscirev.2013.01.001	Emme Wiler	Emme Wiler	Switzerland	Europe		47.177	7.56225		1177.7	82.4933	Fluvial		Volumetric		5					0.021
Chen et al., 2022	Hinderer et al., 2013	10.1016/j.earscirev.2013.01.001	Thur Halden	Thur Halden	Switzerland	Europe		47.5056	9.21139		1262	47.7058	Fluvial		Volumetric		5					0.081
Chen et al., 2022	Hinderer et al., 2013	10.1016/j.earscirev.2013.01.001	LArve Geneve	LArve Geneve	Switzerland	Europe		46.1805	6.15918		1028.6	79.7832	Fluvial		Volumetric		5					0.179
Chen et al., 2022	Hinderer et al., 2013	10.1016/j.earscirev.2013.01.001	Dongia Valle di Blenio	Dongia Valle di Blenio	Switzerland	Europe		46.4313	8.97447		1469.5	471.291	Fluvial		Volumetric		5					0.02
Chen et al., 2022	Hinderer et al., 2013	10.1016/j.earscirev.2013.01.001	Val Roseg Pontresina	Val Roseg Pontresina	Switzerland	Europe		46.4867	9.90625		1144.3	368.492	Fluvial		Volumetric		5					0.184
Chen et al., 2022	Hinderer et al., 2013	10.1016/j.earscirev.2013.01.001	Ticino Bellinzona	Ticino Bellinzona	Switzerland	Europe		46.1941	9.01232		1874.5	374.949	Fluvial		Volumetric	1515	5					0.102
Chen et al., 2022	Hinderer et al., 2013	10.1016/j.earscirev.2013.01.001	Maggia Locarno	Maggia Locarno	Switzerland	Europe		46.1689	8.77283		1565.6	340.183	Fluvial		Volumetric		5					0.082
Chen et al., 2022	Hinderer et al., 2013	10.1016/j.earscirev.2013.01.001	Moesa Lumino	Moesa Lumino	Switzerland	Europe		46.2231	9.05526		1617.8	405.408	Fluvial		Volumetric		5					0.035
Chen et al., 2022	Hinderer et al., 2013	10.1016/j.earscirev.2013.01.001	Drau Rosegg	Drau Rosegg	Austria	Europe		46.5827	14.0411		1207.9	162.47	Fluvial		Volumetric		5					0.076
Chen et al., 2022	Hinderer et al., 2013	10.1016/j.earscirev.2013.01.001	Enns Liezen	Enns Liezen	Austria	Europe		47.5522	14.2506		1082.4	293.758	Fluvial		Volumetric		5					0.048
Chen et al., 2022	Hinderer et al., 2013	10.1016/j.earscirev.2013.01.001	Enns Grobreifling	Enns Grobreifling	Austria	Europe		47.668	14.7138		1218.9	322.942	Fluvial		Volumetric		5					0.043
Chen et al., 2022	Hinderer et al., 2013	10.1016/j.earscirev.2013.01.001	Gail Gailitz	Gail Gailitz	Austria	Europe		46.5708	13.7214		1330.3	265.016	Fluvial		Volumetric		5					0.09
Chen et al., 2022	Hinderer et al., 2013	10.1016/j.earscirev.2013.01.001	Steyr Steyrdurchbruch	Steyr Steyrdurchbruch	Austria	Europe		47.8639	14.1971		1232.1	222.321	Fluvial		Volumetric		5					0.046
Chen et al., 2022	Hinderer et al., 2013	10.1016/j.earscirev.2013.01.001	Rhone mouth Mediterranean	Rhone mouth Mediterranean	France	Europe		43.4245	4.73994		567.9	3.35758	Fluvial		Volumetric		5					0.136
Chen et al., 2022	Hinderer et al., 2013	10.1016/j.earscirev.2013.01.001	Durance Mirabeau	Durance Mirabeau	France	Europe		43.6931	5.67406		731.1	71.0061	Fluvial		Volumetric		5					0.44
Chen et al., 2022	Hinderer et al., 2013	10.1016/j.earscirev.2013.01.001	Isere	Isere	France	Europe		45.1979	5.73317		1111.6	200.113	Fluvial		Volumetric		5					0.128
Chen et al., 2022	Hinderer et al., 2013	10.1016/j.earscirev.2013.01.001	Asse	Asse	France	Europe		43.8797	5.90294		740.3	65.5455	Fluvial		Volumetric		5					0.254
Chen et al., 2022	Hinderer et al., 2013	10.1016/j.earscirev.2013.01.001	Bleone	Bleone	France	Europe		44.044	6.03538		821	112.417	Fluvial		Volumetric		5					0.244
Chen et al., 2022	Hinderer et al., 2013	10.1016/j.earscirev.2013.01.001	Ferrand	Ferrand	France	Europe		45.0533	6.14154		1557	423.766	Fluvial		Volumetric		5					0.137
Chen et al., 2022	Hinderer et al., 2013	10.1016/j.earscirev.2013.01.001	Romanche	Romanche	France	Europe		45.0386	6.18352		1485	428.003	Fluvial		Volumetric		5					0.226
Chen et al., 2022	Hinderer et al., 2013	10.1016/j.earscirev.2013.01.001	Adda Tirano	Adda Tirano	Italy	Europe		46.2123	10.1662		826.1	408.156	Fluvial		Volumetric		5					0.103
Chen et al., 2022	Hinderer et al., 2013	10.1016/j.earscirev.2013.01.001	Adda Pizzighettone	Adda Pizzighettone	Italy	Europe		45.1872	9.8018		778.8	4.98426	Fluvial		Volumetric		5					0.068
Chen et al., 2022	Hinderer et al., 2013	10.1016/j.earscirev.2013.01.001	Dora Baltea Tavagnasco	Dora Baltea Tavagnasco	Italy	Europe		45.548	7.82809		872.7	289.722	Fluvial		Volumetric		5					0.301
Chen et al., 2022	Hinderer et al., 2013	10.1016/j.earscirev.2013.01.001	Oglio Marcaria	Oglio Marcaria	Italy	Europe		45.113	10.5293		753.1	2.60729	Fluvial		Volumetric		5					0.018
Chen et al., 2022	Hinderer et al., 2013	10.1016/j.earscirev.2013.01.001	Po Casale Monferrato	Po Casale Monferrato	Italy	Europe		45.1428	8.45022		861.5	17.6914	Fluvial		Volumetric		5					0.02
Chen et al., 2022	Hinderer et al., 2013	10.1016/j.earscirev.2013.01.001	Po Becca	Po Becca	Italy	Europe		45.1384	9.21871		719	15.4975	Fluvial		Volumetric		5					0.043
Chen et al., 2022	Hinderer et al., 2013	10.1016/j.earscirev.2013.01.001	Sesia Vercelli	Sesia Vercelli	Italy	Europe		45.3326	8.44467		952.2	3.54296	Fluvial		Volumetric		5					0.04
Chen et al., 2022	Hinderer et al., 2013	10.1016/j.earscirev.2013.01.001	Brenta Bassano	Brenta Bassano	Italy	Europe		45.7646	11.7262		1191.2	128.997	Fluvial		Volumetric		5					0.025
Chen et al., 2022	Hinderer et al., 2013	10.1016/j.earscirev.2013.01.001	Cismon Cismon	Cismon Cismon	Italy	Europe		45.9316	11.7379		1506.5	321.124	Fluvial		Volumetric		5					0.213
Chen et al., 2022	Hinderer et al., 2013	10.1016/j.earscirev.2013.01.001	Etsch/Adige Trento	Etsch/Adige Trento	Italy	Europe		46.0712	11.1161		858.4	278.796	Fluvial		Volumetric		5					0.091
Chen et al., 2022	Hinderer et al., 2013	10.1016/j.earscirev.2013.01.001	Rio Cordon Dolomites	Rio Cordon Dolomites	Italy	Europe		46.452	12.0964		1417.9	342.582	Fluvial		Volumetric		5					0.059
Chen et al., 2022	Hinderer et al., 2013	10.1016/j.earscirev.2013.01.001	Sauglio Turin	Sauglio Turin	Italy	Europe		44.9932	7.74707		738.9	40.9226	Fluvial		Volumetric		5					0.063
Chen et al., 2022	Hinderer et al., 2013	10.1016/j.earscirev.2013.01.001	Sextenbach Dolomites	Sextenbach Dolomites	Italy	Europe		46.7126	12.3244		840.2	377.031	Fluvial		Volumetric		5					0.129
Chen et al., 2022	Hinderer et al., 2013	10.1016/j.earscirev.2013.01.001	Tanaro Nucetto	Tanaro Nucetto	Italy	Europe		44.339	8.06011		832.1	147.583	Fluvial		Volumetric	375	5					0.082
Chen et al., 2022	Hinderer et al., 2013	10.1016/j.earscirev.2013.01.001	Tanaro Clavesana	Tanaro Clavesana	Italy	Europe		44.4815	7.90059		764.8	66.5408	Fluvial		Volumetric		5					0.112
Chen et al., 2022	Hinderer et al., 2013	10.1016/j.earscirev.2013.01.001	Tanaro Farigliano	Tanaro Farigliano	Italy	Europe		44.5096	7.91155		773.1	71.4131	Fluvial		Volumetric	1522	5					0.087
Chen et al., 2022	Hinderer et al., 2013	10.1016/j.earscirev.2013.01.001	Tanaro Alessandria	Tanaro Alessandria	Italy	Europe		44.9185	8.60888		726.1	16.5352	Fluvial		Volumetric		5					0.074
Chen et al., 2022	Hinderer et al., 2013	10.1016/j.earscirev.2013.01.001	Tanaro Montecastello	Tanaro Montecastello	Italy	Europe		44.9464	8.68263		784.8	13.6331	Fluvial		Volumetric	7985	5					0.12
Chen et al., 2022	Kirchner et al., 2001	10.1130/0091-7613(2001)029<0591:MEOYKY>2.0.CO;2	West Fork Horse Creek Idaho	West Fork Horse Creek Idaho	US	North America		45.4078	-114.721		548	300.055	Fluvial		Volumetric	17	5					0.003125
Chen et al., 2022	Kirchner et al., 2001	10.1130/0091-7613(2001)029<0591:MEOYKY>2.0.CO;2	East Fork Horse Creek Idaho	East Fork Horse Creek Idaho	US	North America		45.9904	-115.332		1278.1	258.313	Fluvial		Volumetric	14	5					0.0015625
Chen et al., 2022	Kirchner et al., 2001	10.1130/0091-7613(2001)029<0591:MEOYKY>2.0.CO;2	Tailholt Creek Idaho	Tailholt Creek Idaho	US	North America		45.0426	-115.678		795.1	283.315	Fluvial		Volumetric	6.6	5					0.00875
Chen et al., 2022	Kirchner et al., 2001	10.1130/0091-7613(2001)029<0591:MEOYKY>2.0.CO;2	Circle End Creek Idaho	Circle End Creek Idaho	US	North America		45.0468	-115.667		807.8	287.308	Fluvial		Volumetric	3.8	5					0.0040625
Chen et al., 2022	Kirchner et al., 2001	10.1130/0091-7613(2001)029<0591:MEOYKY>2.0.CO;2	Trapper Creek Idaho	Trapper Creek Idaho	US	North America		42.1828	-113.941		281.6	79.7818	Fluvial		Volumetric	20	5					0.006125
Chen et al., 2022	Kirchner et al., 2001	10.1130/0091-7613(2001)029<0591:MEOYKY>2.0.CO;2	South Fork Red River Idaho	South Fork Red River Idaho	US	North America		45.711	-115.345		992.5	108.586	Fluvial		Volumetric	98	5					0.005
Chen et al., 2022	Kirchner et al., 2001	10.1130/0091-7613(2001)029<0591:MEOYKY>2.0.CO;2	Johns Creek Idaho	Johns Creek Idaho	US	North America		45.8238	-115.89		651.1	178.51	Fluvial		Volumetric	293	5					0.00475
Chen et al., 2022	Kirchner et al., 2001	10.1130/0091-7613(2001)029<0591:MEOYKY>2.0.CO;2	Johns Creek Idaho	Johns Creek Idaho	US	North America		46.1454	-115.981		550	141.663	Fluvial		Volumetric	2149	5					0.00475
Chen et al., 2022	Kirchner et al., 2001	10.1130/0091-7613(2001)029<0591:MEOYKY>2.0.CO;2	Lochsa River Idaho	Lochsa River Idaho	US	North America		46.1424	-115.598		782.9	228.872	Fluvial		Volumetric	3055	5					0.0164375
Chen et al., 2022	Kirchner et al., 2001	10.1130/0091-7613(2001)029<0591:MEOYKY>2.0.CO;2	Selway River Idaho	Selway River Idaho	US	North America		46.1414	-115.598		773.5	228.872	Fluvial		Volumetric	4945	5					0.0153125
Chen et al., 2022	Kirchner et al., 2001	10.1130/0091-7613(2001)029<0591:MEOYKY>2.0.CO;2	Salmon River Idaho	Salmon River Idaho	US	North America		45.8562	-116.794		347.3	253.182	Fluvial		Volumetric	35079	5					0.0085625
Chen et al., 2022	Lupker et al., 2012	10.1016/j.epsl.2012.04.020	Yamuna Ganga basin	Yamuna Ganga basin	India	Asia		30.443	77.674		1942.8	64.3191	Fluvial		Volumetric	7620	5					3.44615
Chen et al., 2022	Matmon et al., 2003	10.1130/0091-7613(2003)031<0155:TASURO>2.0.CO;2	Bryson City Tuckasegee River North Carolina	Bryson City Tuckasegee River North Carolina	US	North America		35.4286	-83.446		1316.8	161.858	Fluvial		Volumetric	1700	5					0.065
Chen et al., 2022	Matmon et al., 2003	10.1130/0091-7613(2003)031<0155:TASURO>2.0.CO;2	Little River North Carolina	Little River North Carolina	US	North America		35.7633	-83.85		1188	62.8864	Fluvial		Volumetric	490	5					0.021
Chen et al., 2022	Meybeck et al., 2003	10.1016/S0921-8181(03)00018-3	Annapolis Wilmott	Annapolis Wilmott	Canada	North America		45.6	-64.7		1354.3	23.1826	Fluvial		Volumetric	546	5					0.00458531
Chen et al., 2022	Meybeck et al., 2003	10.1016/S0921-8181(03)00018-3	Chaudiere St Lambert	Chaudiere St Lambert	Canada	North America		46.8333	-71.1667		1162.3	32.9442	Fluvial		Volumetric	5805	5					0.0353594
Chen et al., 2022	Meybeck et al., 2003	10.1016/S0921-8181(03)00018-3	Liard River mouth	Liard River mouth	Canada	North America		61.7	-121.2		509	18.0176	Fluvial		Volumetric	275000	5					0.0825812
Chen et al., 2022	Meybeck et al., 2003	10.1016/S0921-8181(03)00018-3	Peace Peace River	Peace Peace River	Canada	North America		56.25	-117.317		399.3	60.0621	Fluvial		Volumetric	186000	5					0.198012
Chen et al., 2022	Meybeck et al., 2003	10.1016/S0921-8181(03)00018-3	Peace Peace Point	Peace Peace Point	Canada	North America		59.1	-112.4		367.2	7.52714	Fluvial		Volumetric	293000	5					0.0761937
Chen et al., 2022	Meybeck et al., 2003	10.1016/S0921-8181(03)00018-3	Red Deer Red Deer	Red Deer Red Deer	Canada	North America		52.1667	-113.667		499.3	27.815	Fluvial		Volumetric	11570	5					0.0189344
Chen et al., 2022	Meybeck et al., 2003	10.1016/S0921-8181(03)00018-3	South Saskatchewan Lemsford	South Saskatchewan Lemsford	Canada	North America		51.0167	-109.117		309.6	19.0081	Fluvial		Volumetric	179000	5					0.0501875
Chen et al., 2022	Meybeck et al., 2003	10.1016/S0921-8181(03)00018-3	South Saskatchewan Saskatoon	South Saskatchewan Saskatoon	Canada	North America		52.1	-106.6		386.4	6.78738	Fluvial		Volumetric	141000	5					0.0103569
Chen et al., 2022	Meybeck et al., 2003	10.1016/S0921-8181(03)00018-3	Chena Fairbanks	Chena Fairbanks	US	North America		64.8333	-147.833		493.1	45.5065	Fluvial		Volumetric	5125	5					0.0342187
Chen et al., 2022	Meybeck et al., 2003	10.1016/S0921-8181(03)00018-3	Elm Fork Red Magnum	Elm Fork Red Magnum	US	North America		34.9	-99.5167		747.6	11.9048	Fluvial		Volumetric	1940	5					0.438
Chen et al., 2022	Meybeck et al., 2003	10.1016/S0921-8181(03)00018-3	Little Colorado Cameron	Little Colorado Cameron	US	North America		35.25	-111.417		415.5	46.5547	Fluvial		Volumetric	70600	5					0.110412
Chen et al., 2022	Meybeck et al., 2003	10.1016/S0921-8181(03)00018-3	Pecos Santa Rosa	Pecos Santa Rosa	US	North America		34.9333	-104.7		361.5	27.1136	Fluvial		Volumetric	7490	5					0.0540656
Chen et al., 2022	Meybeck et al., 2003	10.1016/S0921-8181(03)00018-3	Salt Fork Red Mangum	Salt Fork Red Mangum	US	North America		34.9	-99.5167		747.6	11.9048	Fluvial		Volumetric	3150	5					0.0479062
Chen et al., 2022	Meybeck et al., 2003	10.1016/S0921-8181(03)00018-3	Walla Walla Touchet	Walla Walla Touchet	US	North America		46.0833	-118.3		637.3	28.812	Fluvial		Volumetric	4279	5					0.515563
Chen et al., 2022	Meybeck et al., 2003	10.1016/S0921-8181(03)00018-3	Piray Taruma	Piray Taruma	Bolivia	South America		-18.1082	-63.4574		1191.8	87.6216	Fluvial		Volumetric	1590	5					0.542937
Chen et al., 2022	Meybeck et al., 2003	10.1016/S0921-8181(03)00018-3	Grand Morin Villier	Grand Morin Villier	France	Europe		48.8667	3		791.4	23.5137	Fluvial		Volumetric	1200	5					0.00958125
Chen et al., 2022	Meybeck et al., 2003	10.1016/S0921-8181(03)00018-3	Lot Clairac	Lot Clairac	France	Europe		44.4	-0.6		975.6	6.51142	Fluvial		Volumetric	11500	5					0.0463094
Chen et al., 2022	Meybeck et al., 2003	10.1016/S0921-8181(03)00018-3	Marne Noisiel	Marne Noisiel	France	Europe		48.85	2.61667		706.3	16.0429	Fluvial		Volumetric	12500	5					0.00570312
Chen et al., 2022	Meybeck et al., 2003	10.1016/S0921-8181(03)00018-3	Melarchez Melarchez	Melarchez Melarchez	France	Europe		48.8167	3.08333		738.9	20.0269	Fluvial		Volumetric	7	5					0.009125
Chen et al., 2022	Meybeck et al., 2003	10.1016/S0921-8181(03)00018-3	Nam Mae Pai Sop Mae Samat	Nam Mae Pai Sop Mae Samat	Thailand	Asia		19.2333	97.9333		1198.1	140.482	Fluvial		Volumetric	5530	5					0.031025
Chen et al., 2022	Meybeck et al., 2003	10.1016/S0921-8181(03)00018-3	Nam Mae Pai Ban Na Chalong	Nam Mae Pai Ban Na Chalong	Thailand	Asia		19.4	98.45		910.5	122.496	Fluvial		Volumetric	369	5					0.0522406
Chen et al., 2022	Meybeck et al., 2003	10.1016/S0921-8181(03)00018-3	Huai Mae Ya Sop Huai Mae Ya	Huai Mae Ya Sop Huai Mae Ya	Thailand	Asia		19.7333	98.4833		1378.6	136.382	Fluvial		Volumetric	84.8	5					0.0622781
Chen et al., 2022	Meybeck et al., 2003	10.1016/S0921-8181(03)00018-3	Khlong Mala Hat Som Paem	Khlong Mala Hat Som Paem	Thailand	Asia		10.6833	98.05		4286.1	3.52158	Fluvial		Volumetric	188	5					0.116344
Chen et al., 2022	Meybeck et al., 2003	10.1016/S0921-8181(03)00018-3	Khlong Sok Ban Cheo Sai	Khlong Sok Ban Cheo Sai	Thailand	Asia		8.81667	98.8333		1981.2	62.8412	Fluvial		Volumetric	892	5					0.0750531
Chen et al., 2022	Meybeck et al., 2003	10.1016/S0921-8181(03)00018-3	Bani Douna	Bani Douna	Mali	Africa		14.7333	-1.63333		389.2	2.23139	Fluvial		Volumetric	102000	5					0.00241812
Chen et al., 2022	Meybeck et al., 2003	10.1016/S0921-8181(03)00018-3	El Abid	El Abid	Algeria	Africa		32.25	6.33333		45.5	12.3066	Fluvial		Volumetric	2635	5					0.999188
Chen et al., 2022	Meybeck et al., 2003	10.1016/S0921-8181(03)00018-3	Nzi Zienoa	Nzi Zienoa	Ivory Coast	Africa		6.08333	-4.75		1234.6	15.7598	Fluvial		Volumetric	33150	5					0.00335344
Chen et al., 2022	Meybeck et al., 2003	10.1016/S0921-8181(03)00018-3	Somme	Somme	France	Europe		50.1926	1.62356		847.5	11.6562	Fluvial		Volumetric	5560	5					0.00296563
Chen et al., 2022	Meybeck et al., 2003	10.1016/S0921-8181(03)00018-3	Adour	Adour	France	Europe		43.5294	-1.5226		1608.7	18.469	Fluvial		Volumetric	7830	5					1.14062
Chen et al., 2022	Milliman and Farnsworth 2013	10.1017/CBO9780511781247	St. Lewis	St. Lewis	Canada	North America		52.3344	-55.8168		922.2	41.2434	Fluvial		Volumetric	2000	5					0.003125
Chen et al., 2022	Milliman and Farnsworth 2013	10.1017/CBO9780511781247	Saguenay	Saguenay	Canada	North America		48.1269	-69.7038		1068.4	72.5493	Fluvial		Volumetric	88000	5					0.00284091
Chen et al., 2022	Milliman and Farnsworth 2013	10.1017/CBO9780511781247	Severn	Severn	Canada	North America		56.0673	-87.562		568.1	3.89238	Fluvial		Volumetric	100000	5					0.001375
Chen et al., 2022	Milliman and Farnsworth 2013	10.1017/CBO9780511781247	Alsea	Alsea	US	North America		44.423	-124.083		2303.8	50.0308	Fluvial		Volumetric	860	5					0.116279
Chen et al., 2022	Milliman and Farnsworth 2013	10.1017/CBO9780511781247	Androscoggin	Androscoggin	US	North America		43.9765	-69.8568		1185.9	23.1035	Fluvial		Volumetric	8800	5					0.0120739
Chen et al., 2022	Milliman and Farnsworth 2013	10.1017/CBO9780511781247	Calleguas	Calleguas	US	North America		34.1018	-119.094		391.1	60.9569	Fluvial		Volumetric	840	5					0.744048
Chen et al., 2022	Milliman and Farnsworth 2013	10.1017/CBO9780511781247	Connecticut	Connecticut	US	North America		41.2783	-72.3389		1207.1	17.8945	Fluvial		Volumetric	28000	5					0.00558036
Chen et al., 2022	Milliman and Farnsworth 2013	10.1017/CBO9780511781247	Coos	Coos	US	North America		43.3844	-124.182		1922	76.3823	Fluvial		Volumetric	1600	5					0.0742188
Chen et al., 2022	Milliman and Farnsworth 2013	10.1017/CBO9780511781247	Coquille	Coquille	US	North America		43.1229	-124.427		1717.6	23.8117	Fluvial		Volumetric	2700	5					0.0671296
Chen et al., 2022	Milliman and Farnsworth 2013	10.1017/CBO9780511781247	Duwamish	Duwamish	US	North America		47.5848	-122.36		1082.7	61.0009	Fluvial		Volumetric	1200	5					0.125
Chen et al., 2022	Milliman and Farnsworth 2013	10.1017/CBO9780511781247	Edisto	Edisto	US	North America		32.4987	-80.3525		1274.1	5.48718	Fluvial		Volumetric	7500	5					0.00166667
Chen et al., 2022	Milliman and Farnsworth 2013	10.1017/CBO9780511781247	Guadalupe	Guadalupe	US	North America		28.4079	-96.7755		970.7	2.26211	Fluvial		Volumetric	26000	5					0.00721154
Chen et al., 2022	Milliman and Farnsworth 2013	10.1017/CBO9780511781247	Gualala	Gualala	US	North America		38.7688	-123.534		1273.3	83.0503	Fluvial		Volumetric	900	5					0.1875
Chen et al., 2022	Milliman and Farnsworth 2013	10.1017/CBO9780511781247	Hoh	Hoh	US	North America		47.7515	-124.439		3099.4	49.1521	Fluvial		Volumetric	650	5					0.692308
Chen et al., 2022	Milliman and Farnsworth 2013	10.1017/CBO9780511781247	Housatonic	Housatonic	US	North America		41.1707	-73.1094		1238.5	12.6894	Fluvial		Volumetric	4200	5					0.0744048
Chen et al., 2022	Milliman and Farnsworth 2013	10.1017/CBO9780511781247	James	James	US	North America		36.9861	-76.2842		1174.9	5.13658	Fluvial		Volumetric	21000	5					0.0238095
Chen et al., 2022	Milliman and Farnsworth 2013	10.1017/CBO9780511781247	Kennebeck	Kennebeck	US	North America		43.7515	-69.7752		1323	17.6821	Fluvial		Volumetric	16000	5					0.0253906
Chen et al., 2022	Milliman and Farnsworth 2013	10.1017/CBO9780511781247	Los Angeles	Los Angeles	US	North America		33.7553	-118.188		312.4	6.93726	Fluvial		Volumetric	2100	5					0.0714286
Chen et al., 2022	Milliman and Farnsworth 2013	10.1017/CBO9780511781247	Matolle	Matolle	US	North America		40.3021	-124.354		1782.1	108.405	Fluvial		Volumetric	1000	5					0.75
Chen et al., 2022	Milliman and Farnsworth 2013	10.1017/CBO9780511781247	Merrimack	Merrimack	US	North America		42.8196	-70.8133		1263.1	7.86853	Fluvial		Volumetric	12000	5					0.0104167
Chen et al., 2022	Milliman and Farnsworth 2013	10.1017/CBO9780511781247	Mobile	Mobile	US	North America		30.6679	-88.0313		1686.1	4.05783	Fluvial		Volumetric	110000	5					0.0255682
Chen et al., 2022	Milliman and Farnsworth 2013	10.1017/CBO9780511781247	Navarro	Navarro	US	North America		39.1919	-123.761		1178.9	55.6978	Fluvial		Volumetric	800	5					0.1875
Chen et al., 2022	Milliman and Farnsworth 2013	10.1017/CBO9780511781247	Neches	Neches	US	North America		29.9684	-93.8552		1550.1	2.99373	Fluvial		Volumetric	25000	5					0.0135
Chen et al., 2022	Milliman and Farnsworth 2013	10.1017/CBO9780511781247	Nehalem	Nehalem	US	North America		45.6557	-123.942		2714.3	84.6347	Fluvial		Volumetric	2200	5					0.0625
Chen et al., 2022	Milliman and Farnsworth 2013	10.1017/CBO9780511781247	Nooksak	Nooksak	US	North America		48.7727	-122.585		1045.3	29.601	Fluvial		Volumetric	2000	5					0.5
Chen et al., 2022	Milliman and Farnsworth 2013	10.1017/CBO9780511781247	Nueces	Nueces	US	North America		27.8373	-97.4883		836.4	4.32593	Fluvial		Volumetric	43000	5					0.0103198
Chen et al., 2022	Milliman and Farnsworth 2013	10.1017/CBO9780511781247	Pajaro	Pajaro	US	North America		36.8454	-121.808		514.7	27.6588	Fluvial		Volumetric	3100	5					0.0604839
Chen et al., 2022	Milliman and Farnsworth 2013	10.1017/CBO9780511781247	Pascagoula	Pascagoula	US	North America		30.3557	-88.6042		1690.2	2.67376	Fluvial		Volumetric	25000	5					0.035
Chen et al., 2022	Milliman and Farnsworth 2013	10.1017/CBO9780511781247	Passaic	Passaic	US	North America		40.7156	-74.1194		1181.6	14.641	Fluvial		Volumetric	1900	5					0.00986842
Chen et al., 2022	Milliman and Farnsworth 2013	10.1017/CBO9780511781247	Patuxent	Patuxent	US	North America		38.3123	-76.4213		1184.3	10.7084	Fluvial		Volumetric	2400	5					0.0104167
Chen et al., 2022	Milliman and Farnsworth 2013	10.1017/CBO9780511781247	Penobscot	Penobscot	US	North America		44.503	-68.7995		1203.7	34.669	Fluvial		Volumetric	17000	5					0.0286765
Chen et al., 2022	Milliman and Farnsworth 2013	10.1017/CBO9780511781247	Rogue	Rogue	US	North America		42.4219	-124.43		2402.3	71.8142	Fluvial		Volumetric	14000	5					0.102679
Chen et al., 2022	Milliman and Farnsworth 2013	10.1017/CBO9780511781247	Sacramento	Sacramento	US	North America		38.0614	-121.794		429.4	17.4736	Fluvial		Volumetric	72000	5					0.0199653
Chen et al., 2022	Milliman and Farnsworth 2013	10.1017/CBO9780511781247	St. John's	St. John's	US	North America		30.4011	-81.4		1263.2	4.85379	Fluvial		Volumetric	8700	5					0.0193966
Chen et al., 2022	Milliman and Farnsworth 2013	10.1017/CBO9780511781247	Salinas	Salinas	US	North America		36.7509	-121.804		471.4	23.8556	Fluvial		Volumetric	11000	5					0.130682
Chen et al., 2022	Milliman and Farnsworth 2013	10.1017/CBO9780511781247	San Diego	San Diego	US	North America		32.7566	-117.252		243.8	25.7911	Fluvial		Volumetric	1100	5					0.0142045
Chen et al., 2022	Milliman and Farnsworth 2013	10.1017/CBO9780511781247	San Dieguito	San Dieguito	US	North America		32.9751	-117.27		284.8	56.6503	Fluvial		Volumetric	900	5					0.0104167
Chen et al., 2022	Milliman and Farnsworth 2013	10.1017/CBO9780511781247	San Joaquin	San Joaquin	US	North America		38.0262	-121.783		417.6	21.372	Fluvial		Volumetric	83000	5					0.00263554
Chen et al., 2022	Milliman and Farnsworth 2013	10.1017/CBO9780511781247	Santa Ana	Santa Ana	US	North America		33.6291	-117.958		315.1	23.7054	Fluvial		Volumetric	6300	5					0.015873
Chen et al., 2022	Milliman and Farnsworth 2013	10.1017/CBO9780511781247	Santa Margarita	Santa Margarita	US	North America		33.2323	-117.417		282.3	40.8543	Fluvial		Volumetric	1900	5					0.0394737
Chen et al., 2022	Milliman and Farnsworth 2013	10.1017/CBO9780511781247	Santa Maria	Santa Maria	US	North America		34.9708	-120.65		473.1	31.3532	Fluvial		Volumetric	4500	5					0.129167
Chen et al., 2022	Milliman and Farnsworth 2013	10.1017/CBO9780511781247	Santa Ynez	Santa Ynez	US	North America		34.6931	-120.603		395	38.1544	Fluvial		Volumetric	2000	5					0.625
Chen et al., 2022	Milliman and Farnsworth 2013	10.1017/CBO9780511781247	Siletz	Siletz	US	North America		44.927	-124.023		2561.1	54.6	Fluvial		Volumetric	520	5					0.0721154
Chen et al., 2022	Milliman and Farnsworth 2013	10.1017/CBO9780511781247	Siuslaw	Siuslaw	US	North America		44.0173	-124.137		2161.5	35.5664	Fluvial		Volumetric	1500	5					0.0391667
Chen et al., 2022	Milliman and Farnsworth 2013	10.1017/CBO9780511781247	Sixes	Sixes	US	North America		42.8549	-124.543		2016.3	22.4559	Fluvial		Volumetric	300	5					0.8125
Chen et al., 2022	Milliman and Farnsworth 2013	10.1017/CBO9780511781247	Smith	Smith	US	North America		41.9396	-124.204		2291.2	57.8152	Fluvial		Volumetric	300	5					3.33333
Chen et al., 2022	Milliman and Farnsworth 2013	10.1017/CBO9780511781247	Snohomish	Snohomish	US	North America		48.0197	-122.212		1053.9	32.2834	Fluvial		Volumetric	3900	5					0.036859
Chen et al., 2022	Milliman and Farnsworth 2013	10.1017/CBO9780511781247	Tijuana	Tijuana	US	North America		32.552	-117.127		262.9	20.4599	Fluvial		Volumetric	4500	5					0.0652778
Chen et al., 2022	Milliman and Farnsworth 2013	10.1017/CBO9780511781247	Tillamook	Tillamook	US	North America		45.4875	-123.902		2845.2	94.2744	Fluvial		Volumetric	610	5					0.0819672
Chen et al., 2022	Milliman and Farnsworth 2013	10.1017/CBO9780511781247	Umpqua	Umpqua	US	North America		43.6698	-124.205		2064.8	36.7855	Fluvial		Volumetric	12000	5					0.0729167
Chen et al., 2022	Milliman and Farnsworth 2013	10.1017/CBO9780511781247	York	York	US	North America		37.2388	-76.3967		1165.9	5.10623	Fluvial		Volumetric	6800	5					0.00459559
Chen et al., 2022	Milliman and Farnsworth 2013	10.1017/CBO9780511781247	Chilkat	Chilkat	US	North America		59.2386	-135.54		1502	350.926	Fluvial		Volumetric	1900	5					0.789474
Chen et al., 2022	Milliman and Farnsworth 2013	10.1017/CBO9780511781247	Knik	Knik	US	North America		61.4826	-149.262		638.9	165.328	Fluvial		Volumetric	2900	5					1.46552
Chen et al., 2022	Milliman and Farnsworth 2013	10.1017/CBO9780511781247	Matanuska	Matanuska	US	North America		61.4903	-149.27		614.4	158.492	Fluvial		Volumetric	5300	5					0.707547
Chen et al., 2022	Milliman and Farnsworth 2013	10.1017/CBO9780511781247	Speel	Speel	US	North America		58.014	-133.758		3255.2	321.879	Fluvial		Volumetric	580	5					2.58621
Chen et al., 2022	Milliman and Farnsworth 2013	10.1017/CBO9780511781247	Wailuku	Wailuku	US	North America		19.7282	-155.088		4718	46.0781	Fluvial		Volumetric	650	5					0.0192308
Chen et al., 2022	Milliman and Farnsworth 2013	10.1017/CBO9780511781247	Rewa	Rewa	Fiji	Pacific		-18.1254	178.53		3015.8	32.0563	Fluvial		Volumetric	2900	5					1.2931
Chen et al., 2022	Milliman and Farnsworth 2013	10.1017/CBO9780511781247	Actopan	Actopan	Mexico	North America		19.4167	-96.3223		1218.6	8.32379	Fluvial		Volumetric	2500	5					0.55
Chen et al., 2022	Milliman and Farnsworth 2013	10.1017/CBO9780511781247	Ameca	Ameca	Mexico	North America		20.6728	-105.281		1144.1	40.5134	Fluvial		Volumetric	12000	5					0.21875
Chen et al., 2022	Milliman and Farnsworth 2013	10.1017/CBO9780511781247	Antigua	Antigua	Mexico	North America		19.3105	-96.285		1305.3	11.1097	Fluvial		Volumetric	3300	5					0.132576
Chen et al., 2022	Milliman and Farnsworth 2013	10.1017/CBO9780511781247	Balsas	Balsas	Mexico	North America		17.9454	-102.135		1015.6	30.1357	Fluvial		Volumetric	120000	5					0.0572917
Chen et al., 2022	Milliman and Farnsworth 2013	10.1017/CBO9780511781247	Coahuayana	Coahuayana	Mexico	North America		18.685	-103.738		749.1	28.0775	Fluvial		Volumetric	7500	5					0.383333
Chen et al., 2022	Milliman and Farnsworth 2013	10.1017/CBO9780511781247	Culiacan	Culiacan	Mexico	North America		24.4936	-107.732		603.9	4.16279	Fluvial		Volumetric	18000	5					0.0555556
Chen et al., 2022	Milliman and Farnsworth 2013	10.1017/CBO9780511781247	Diego	Diego	Mexico	North America		15.5644	-93.2987		2247.7	5.12383	Fluvial		Volumetric	1000	5					0.05
Chen et al., 2022	Milliman and Farnsworth 2013	10.1017/CBO9780511781247	Grijalva	Grijalva	Mexico	North America		18.6005	-92.6929		1524.7	3.15802	Fluvial		Volumetric	50000	5					0.01625
Chen et al., 2022	Milliman and Farnsworth 2013	10.1017/CBO9780511781247	Jamapa	Jamapa	Mexico	North America		19.1012	-96.1019		1639.1	7.9833	Fluvial		Volumetric	3300	5					0.0757576
Chen et al., 2022	Milliman and Farnsworth 2013	10.1017/CBO9780511781247	La Union	La Union	Mexico	North America		17.9117	-101.862		998.8	43.1313	Fluvial		Volumetric	1400	5					0.0267857
Chen et al., 2022	Milliman and Farnsworth 2013	10.1017/CBO9780511781247	Maraquelia	Maraquelia	Mexico	North America		16.555	-98.8147		1307.2	26.9694	Fluvial		Volumetric	1700	5					0.110294
Chen et al., 2022	Milliman and Farnsworth 2013	10.1017/CBO9780511781247	Mayo	Mayo	Mexico	North America		26.7299	-109.794		354.9	5.87009	Fluvial		Volumetric	14000	5					0.0419643
Chen et al., 2022	Milliman and Farnsworth 2013	10.1017/CBO9780511781247	Misantia	Misantia	Mexico	North America		19.8942	-96.4974		1260.4	46.0942	Fluvial		Volumetric	680	5					0.275735
Chen et al., 2022	Milliman and Farnsworth 2013	10.1017/CBO9780511781247	Mocorito	Mocorito	Mexico	North America		25.0845	-108.07		539.1	8.0972	Fluvial		Volumetric	2800	5					0.107143
Chen et al., 2022	Milliman and Farnsworth 2013	10.1017/CBO9780511781247	Panuco	Panuco	Mexico	North America		22.2589	-97.7927		1199.4	7.83482	Fluvial		Volumetric	85000	5					0.0485294
Chen et al., 2022	Milliman and Farnsworth 2013	10.1017/CBO9780511781247	Papaloapan	Papaloapan	Mexico	North America		18.7485	-95.7505		1803.6	10.8372	Fluvial		Volumetric	46000	5					0.09375
Chen et al., 2022	Milliman and Farnsworth 2013	10.1017/CBO9780511781247	Piaxtla	Piaxtla	Mexico	North America		23.7055	-106.812		712.8	26.9928	Fluvial		Volumetric	11000	5					0.227273
Chen et al., 2022	Milliman and Farnsworth 2013	10.1017/CBO9780511781247	San Fernando	San Fernando	Mexico	North America		24.9667	-97.7539		691.4	5.05725	Fluvial		Volumetric	18000	5					0.125
Chen et al., 2022	Milliman and Farnsworth 2013	10.1017/CBO9780511781247	San Lorenzo	San Lorenzo	Mexico	North America		24.2475	-107.415		648.7	14.8629	Fluvial		Volumetric	10000	5					0.15
Chen et al., 2022	Milliman and Farnsworth 2013	10.1017/CBO9780511781247	Suchiate	Suchiate	Mexico	North America		14.5321	-92.2274		1600.1	16.9418	Fluvial		Volumetric	1800	5					0.173611
Chen et al., 2022	Milliman and Farnsworth 2013	10.1017/CBO9780511781247	Tehuantepec	Tehuantepec	Mexico	North America		16.1901	-95.1452		1054.2	17.2483	Fluvial		Volumetric	11000	5					0.261364
Chen et al., 2022	Milliman and Farnsworth 2013	10.1017/CBO9780511781247	Usumacinta	Usumacinta	Mexico	North America		18.6487	-92.4679		1510.4	3.57066	Fluvial		Volumetric	51000	5					0.0759804
Chen et al., 2022	Milliman and Farnsworth 2013	10.1017/CBO9780511781247	Verde	Verde	Mexico	North America		15.9852	-97.7881		1219	71.3877	Fluvial		Volumetric	19000	5					0.266447
Chen et al., 2022	Milliman and Farnsworth 2013	10.1017/CBO9780511781247	Motagua	Motagua	Guatemala	Central America		15.7435	-88.2697		2630.4	15.0063	Fluvial		Volumetric	15000	5					0.3125
Chen et al., 2022	Milliman and Farnsworth 2013	10.1017/CBO9780511781247	Lempa	Lempa	El Salvador	Central America		13.2567	-88.8236		1697.2	6.49719	Fluvial		Volumetric	18000	5					0.243056
Chen et al., 2022	Milliman and Farnsworth 2013	10.1017/CBO9780511781247	Coco	Coco	Honduras	Central America		14.9982	-83.1386		3150	3.30206	Fluvial		Volumetric	27000	5					0.150463
Chen et al., 2022	Milliman and Farnsworth 2013	10.1017/CBO9780511781247	Escondido	Escondido	Nicaragua	Central America		12.0545	-83.7384		3781.5	8.62414	Fluvial		Volumetric	12000	5					0.244792
Chen et al., 2022	Milliman and Farnsworth 2013	10.1017/CBO9780511781247	Grande de Matagalpa	Grande de Matagalpa	Nicaragua	Central America		12.9098	-83.5133		3921.6	5.23265	Fluvial		Volumetric	20000	5					0.164062
Chen et al., 2022	Milliman and Farnsworth 2013	10.1017/CBO9780511781247	Prinza Polka	Prinza Polka	Nicaragua	Central America		13.4115	-83.5609		3552.4	6.22764	Fluvial		Volumetric	11000	5					0.204545
Chen et al., 2022	Milliman and Farnsworth 2013	10.1017/CBO9780511781247	San Juan	San Juan	Nicaragua	Central America		10.9399	-83.6984		4710.4	6.46216	Fluvial		Volumetric	39000	5					0.0785256
Chen et al., 2022	Milliman and Farnsworth 2013	10.1017/CBO9780511781247	Grande de Terraba	Grande de Terraba	Costa Rica	Central America		8.96432	-83.6239		4759.7	24.4778	Fluvial		Volumetric	4800	5					0.247396
Chen et al., 2022	Milliman and Farnsworth 2013	10.1017/CBO9780511781247	Guanajibo	Guanajibo	US	North America		18.1682	-67.1809		1618.7	29.3946	Fluvial		Volumetric	310	5					0.0907258
Chen et al., 2022	Milliman and Farnsworth 2013	10.1017/CBO9780511781247	Ancho	Ancho	Colombia	South America		11.2622	-73.4851		1918.7	31.8918	Fluvial		Volumetric	540	5					0.0347222
Chen et al., 2022	Milliman and Farnsworth 2013	10.1017/CBO9780511781247	Atrato	Atrato	Colombia	South America		8.20143	-76.9228		2152.3	7.6873	Fluvial		Volumetric	36000	5					0.190972
Chen et al., 2022	Milliman and Farnsworth 2013	10.1017/CBO9780511781247	Don Diego	Don Diego	Colombia	South America		11.258	-73.7039		2042	92.7542	Fluvial		Volumetric	520	5					0.0276442
Chen et al., 2022	Milliman and Farnsworth 2013	10.1017/CBO9780511781247	Leon	Leon	Colombia	South America		7.93863	-76.7504		2428.6	4.14447	Fluvial		Volumetric	1200	5					0.729167
Chen et al., 2022	Milliman and Farnsworth 2013	10.1017/CBO9780511781247	Mira	Mira	Colombia	South America		1.63935	-79.0045		2648.1	34.4977	Fluvial		Volumetric	9500	5					0.638158
Chen et al., 2022	Milliman and Farnsworth 2013	10.1017/CBO9780511781247	Mulatos	Mulatos	Colombia	South America		8.64689	-76.7319		2231.1	12.1626	Fluvial		Volumetric	1000	5					0.13125
Chen et al., 2022	Milliman and Farnsworth 2013	10.1017/CBO9780511781247	Patia	Patia	Colombia	South America		2.64496	-78.321		4504.8	38.313	Fluvial		Volumetric	24000	5					0.546875
Chen et al., 2022	Milliman and Farnsworth 2013	10.1017/CBO9780511781247	Rancheria	Rancheria	Colombia	South America		11.5549	-72.9038		806.1	4.06191	Fluvial		Volumetric	2200	5					0.0284091
Chen et al., 2022	Milliman and Farnsworth 2013	10.1017/CBO9780511781247	San Juan	San Juan	Colombia	South America		4.12222	-77.5157		8191.3	10.6174	Fluvial		Volumetric	16000	5					0.625
Chen et al., 2022	Milliman and Farnsworth 2013	10.1017/CBO9780511781247	Sinu	Sinu	Colombia	South America		9.44019	-75.9483		1396.2	3.70607	Fluvial		Volumetric	15000	5					0.175
Chen et al., 2022	Milliman and Farnsworth 2013	10.1017/CBO9780511781247	Turbo	Turbo	Colombia	South America		8.12209	-76.7558		2159.8	18.1501	Fluvial		Volumetric	160	5					0.285156
Chen et al., 2022	Milliman and Farnsworth 2013	10.1017/CBO9780511781247	Aconcagua	Aconcagua	Chile	South America		-32.9149	-71.5081		521.8	50.7294	Fluvial		Volumetric	2100	5					0.14881
Chen et al., 2022	Milliman and Farnsworth 2013	10.1017/CBO9780511781247	Chubut	Chubut	Argentina	South America		-43.3421	-65.0558		248.4	6.44289	Fluvial		Volumetric	40000	5					0.009375
Chen et al., 2022	Milliman and Farnsworth 2013	10.1017/CBO9780511781247	Coig	Coig	Argentina	South America		-50.9421	-69.1659		302.2	18.5401	Fluvial		Volumetric	15000	5					0.00416667
Chen et al., 2022	Milliman and Farnsworth 2013	10.1017/CBO9780511781247	Deseado	Deseado	Argentina	South America		-47.7602	-65.8702		215.1	15.6797	Fluvial		Volumetric	14000	5					0.0223214
Chen et al., 2022	Milliman and Farnsworth 2013	10.1017/CBO9780511781247	Gallegos	Gallegos	Argentina	South America		-51.5954	-68.9707		283.2	16.0655	Fluvial		Volumetric	5100	5					0.0122549
Chen et al., 2022	Milliman and Farnsworth 2013	10.1017/CBO9780511781247	Santa Cruz	Santa Cruz	Argentina	South America		-50.1308	-68.3476		287.2	12.5637	Fluvial		Volumetric	24000	5					0.0182292
Chen et al., 2022	Milliman and Farnsworth 2013	10.1017/CBO9780511781247	Araguari	Araguari	Brazil	South America		1.23659	-49.9028		3434	3.04799	Fluvial		Volumetric	43000	5					0.00726744
Chen et al., 2022	Milliman and Farnsworth 2013	10.1017/CBO9780511781247	Contas	Contas	Brazil	South America		-14.2745	-38.9918		2100.3	34.9356	Fluvial		Volumetric	56000	5					0.00111607
Chen et al., 2022	Milliman and Farnsworth 2013	10.1017/CBO9780511781247	Doce	Doce	Brazil	South America		-19.6432	-39.8125		1300.8	4.23912	Fluvial		Volumetric	76000	5					0.0822368
Chen et al., 2022	Milliman and Farnsworth 2013	10.1017/CBO9780511781247	Gurupi	Gurupi	Brazil	South America		-1.09606	-46.0473		2404.4	18.6476	Fluvial		Volumetric	40000	5					0.15625
Chen et al., 2022	Milliman and Farnsworth 2013	10.1017/CBO9780511781247	Itajai-Acu	Itajai-Acu	Brazil	South America		-26.9129	-48.6418		1801.4	33.0291	Fluvial		Volumetric	15000	5					0.0316667
Chen et al., 2022	Milliman and Farnsworth 2013	10.1017/CBO9780511781247	Itapicuru	Itapicuru	Brazil	South America		-2.77199	-44.1629		1897.2	8.4806	Fluvial		Volumetric	43000	5					0.000145349
Chen et al., 2022	Milliman and Farnsworth 2013	10.1017/CBO9780511781247	Jaguaribe	Jaguaribe	Brazil	South America		-4.42369	-37.7668		1202.3	7.04997	Fluvial		Volumetric	81000	5					0.000462963
Chen et al., 2022	Milliman and Farnsworth 2013	10.1017/CBO9780511781247	Jequitinhonha	Jequitinhonha	Brazil	South America		-15.8444	-38.856		1680	3.55535	Fluvial		Volumetric	68000	5					0.0459559
Chen et al., 2022	Milliman and Farnsworth 2013	10.1017/CBO9780511781247	Mearim	Mearim	Brazil	South America		-2.41174	-44.331		2179.9	10.2058	Fluvial		Volumetric	100000	5					0.004375
Chen et al., 2022	Milliman and Farnsworth 2013	10.1017/CBO9780511781247	Mucuri	Mucuri	Brazil	South America		-18.0955	-39.5495		1461.6	6.29831	Fluvial		Volumetric	15000	5					0.104167
Chen et al., 2022	Milliman and Farnsworth 2013	10.1017/CBO9780511781247	Paraguacu	Paraguacu	Brazil	South America		-12.8336	-38.7951		1633.4	28.0532	Fluvial		Volumetric	60000	5					0.00208333
Chen et al., 2022	Milliman and Farnsworth 2013	10.1017/CBO9780511781247	Paraiba do Sul	Paraiba do Sul	Brazil	South America		-21.6173	-41.0159		884.7	2.91771	Fluvial		Volumetric	57000	5					0.0438596
Chen et al., 2022	Milliman and Farnsworth 2013	10.1017/CBO9780511781247	Parnaiba	Parnaiba	Brazil	South America		-2.73943	-41.7947		1278.6	12.0053	Fluvial		Volumetric	340000	5					0.00551471
Chen et al., 2022	Milliman and Farnsworth 2013	10.1017/CBO9780511781247	Tocantins	Tocantins	Brazil	South America		-0.469972	-48.2315		3207.1	1.74753	Fluvial		Volumetric	760000	5					0.0616776
Chen et al., 2022	Milliman and Farnsworth 2013	10.1017/CBO9780511781247	Approuague	Approuague	French Guiana	South America		4.68237	-51.9562		3686.6	4.61601	Fluvial		Volumetric	11000	5					0.0113636
Chen et al., 2022	Milliman and Farnsworth 2013	10.1017/CBO9780511781247	Mana	Mana	French Guiana	South America		5.7302	-53.8398		2326	7.17136	Fluvial		Volumetric	12000	5					0.00520833
Chen et al., 2022	Milliman and Farnsworth 2013	10.1017/CBO9780511781247	Marowijne	Marowijne	French Guiana	South America		5.7411	-53.9721		2271.8	7.30769	Fluvial		Volumetric	66000	5					0.0132576
Chen et al., 2022	Milliman and Farnsworth 2013	10.1017/CBO9780511781247	Oyapoc	Oyapoc	French Guiana	South America		4.47387	-51.6424		3692.9	2.12952	Fluvial		Volumetric	30000	5					0.0104167
Chen et al., 2022	Milliman and Farnsworth 2013	10.1017/CBO9780511781247	Coppename	Coppename	Suriname	South America		5.83369	-55.95		1961.3	5.89994	Fluvial		Volumetric	20000	5					0.0125
Chen et al., 2022	Milliman and Farnsworth 2013	10.1017/CBO9780511781247	Nickerie	Nickerie	Suriname	South America		5.9703	-57.0151		1676.1	3.31144	Fluvial		Volumetric	9700	5					0.0128866
Chen et al., 2022	Milliman and Farnsworth 2013	10.1017/CBO9780511781247	Saramacca	Saramacca	Suriname	South America		5.83944	-55.9341		1968	5.85053	Fluvial		Volumetric	16000	5					0.0078125
Chen et al., 2022	Milliman and Farnsworth 2013	10.1017/CBO9780511781247	Suriname	Suriname	Suriname	South America		5.92556	-55.1551		2017.2	4.74109	Fluvial		Volumetric	16000	5					0.0117188
Chen et al., 2022	Milliman and Farnsworth 2013	10.1017/CBO9780511781247	Berbice	Berbice	Guyana	South America		6.29787	-57.5275		1875.5	3.13071	Fluvial		Volumetric	11000	5					0.0113636
Chen et al., 2022	Milliman and Farnsworth 2013	10.1017/CBO9780511781247	Corantijn	Corantijn	Guyana	South America		6.01725	-57.0828		1687.3	2.90557	Fluvial		Volumetric	72000	5					0.00954861
Chen et al., 2022	Milliman and Farnsworth 2013	10.1017/CBO9780511781247	Essequibo	Essequibo	Guyana	South America		6.97786	-58.3985		2209.1	3.07942	Fluvial		Volumetric	67000	5					0.0419776
Chen et al., 2022	Milliman and Farnsworth 2013	10.1017/CBO9780511781247	Asi	Asi	Turkey	West Asia		36.0456	35.963		1092	118.329	Fluvial		Volumetric	23000	5					0.00978261
Chen et al., 2022	Milliman and Farnsworth 2013	10.1017/CBO9780511781247	Buyuk Menderes	Buyuk Menderes	Turkey	West Asia		37.5402	27.169		679.7	37.5028	Fluvial		Volumetric	20000	5					0.024375
Chen et al., 2022	Milliman and Farnsworth 2013	10.1017/CBO9780511781247	Devrekani	Devrekani	Turkey	West Asia		41.8813	32.9365		1122.6	138.061	Fluvial		Volumetric	1100	5					0.102273
Chen et al., 2022	Milliman and Farnsworth 2013	10.1017/CBO9780511781247	Gediz	Gediz	Turkey	West Asia		38.5889	26.8159		571.3	28.547	Fluvial		Volumetric	18000	5					0.0451389
Chen et al., 2022	Milliman and Farnsworth 2013	10.1017/CBO9780511781247	Harsit	Harsit	Turkey	West Asia		41.0099	38.8445		1105.7	123.833	Fluvial		Volumetric	2600	5					0.125
Chen et al., 2022	Milliman and Farnsworth 2013	10.1017/CBO9780511781247	Iyidere	Iyidere	Turkey	West Asia		40.9875	40.3297		1758.5	115.61	Fluvial		Volumetric	840	5					0.133929
Chen et al., 2022	Milliman and Farnsworth 2013	10.1017/CBO9780511781247	Karasu	Karasu	Turkey	West Asia		41.8818	35.12		741.1	64.0426	Fluvial		Volumetric	2900	5					0.00862069
Chen et al., 2022	Milliman and Farnsworth 2013	10.1017/CBO9780511781247	Kucuk Menderes	Kucuk Menderes	Turkey	West Asia		37.9588	27.2636		710.4	74.0955	Fluvial		Volumetric	3600	5					0.104167
Chen et al., 2022	Milliman and Farnsworth 2013	10.1017/CBO9780511781247	Melet	Melet	Turkey	West Asia		40.9847	37.9335		995.7	91.3304	Fluvial		Volumetric	1000	5					0.16875
Chen et al., 2022	Milliman and Farnsworth 2013	10.1017/CBO9780511781247	Bzybi	Bzybi	Georgia	West Asia		43.1862	40.2806		1943.9	93.9692	Fluvial		Volumetric	1500	5					0.2
Chen et al., 2022	Milliman and Farnsworth 2013	10.1017/CBO9780511781247	Chorokhi	Chorokhi	Georgia	West Asia		41.6036	41.5743		3125	117.549	Fluvial		Volumetric	22000	5					0.232955
Chen et al., 2022	Milliman and Farnsworth 2013	10.1017/CBO9780511781247	Inguri	Inguri	Georgia	West Asia		42.3916	41.559		2111.5	21.0808	Fluvial		Volumetric	4100	5					0.0198171
Chen et al., 2022	Milliman and Farnsworth 2013	10.1017/CBO9780511781247	Khobi	Khobi	Georgia	West Asia		42.2756	41.6322		2094.8	23.4059	Fluvial		Volumetric	1300	5					0.216346
Chen et al., 2022	Milliman and Farnsworth 2013	10.1017/CBO9780511781247	Kodori	Kodori	Georgia	West Asia		42.8208	41.1321		1758.8	42.8946	Fluvial		Volumetric	2000	5					0.25625
Chen et al., 2022	Milliman and Farnsworth 2013	10.1017/CBO9780511781247	Supsa	Supsa	Georgia	West Asia		42.0193	41.7529		2111.4	22.2598	Fluvial		Volumetric	1100	5					0.142045
Chen et al., 2022	Milliman and Farnsworth 2013	10.1017/CBO9780511781247	Wadi Siham	Wadi Siham	Yemen	West Asia		14.8061	43.1475		170.6	5.34959	Fluvial		Volumetric	4900	5					0.357143
Chen et al., 2022	Milliman and Farnsworth 2013	10.1017/CBO9780511781247	Wadi Tuban	Wadi Tuban	Yemen	West Asia		12.8261	44.9437		85.4	16.4422	Fluvial		Volumetric	6500	5					0.288462
Chen et al., 2022	Milliman and Farnsworth 2013	10.1017/CBO9780511781247	Agrioun	Agrioun	Algeria	Africa		36.6421	5.33937		725.4	182.816	Fluvial		Volumetric	660	5					4.54545
Chen et al., 2022	Milliman and Farnsworth 2013	10.1017/CBO9780511781247	Kebir	Kebir	Algeria	Africa		36.8713	6.08291		931.8	105.764	Fluvial		Volumetric	1100	5					0.125
Chen et al., 2022	Milliman and Farnsworth 2013	10.1017/CBO9780511781247	Mazafran	Mazafran	Algeria	Africa		36.6991	2.80367		633.1	30.5672	Fluvial		Volumetric	1900	5					0.986842
Chen et al., 2022	Milliman and Farnsworth 2013	10.1017/CBO9780511781247	Sebaou	Sebaou	Algeria	Africa		36.9116	3.85506		745.5	135.559	Fluvial		Volumetric	2500	5					0.3
Chen et al., 2022	Milliman and Farnsworth 2013	10.1017/CBO9780511781247	Seybousse	Seybousse	Algeria	Africa		36.8678	7.77328		675.9	36.4155	Fluvial		Volumetric	5500	5					0.136364
Chen et al., 2022	Milliman and Farnsworth 2013	10.1017/CBO9780511781247	Soumman	Soumman	Algeria	Africa		36.7291	5.07676		719.1	129.498	Fluvial		Volumetric	8500	5					0.301471
Chen et al., 2022	Milliman and Farnsworth 2013	10.1017/CBO9780511781247	Tafna	Tafna	Algeria	Africa		35.2978	-1.47177		350.8	46.5908	Fluvial		Volumetric	8800	5					0.0710227
Chen et al., 2022	Milliman and Farnsworth 2013	10.1017/CBO9780511781247	Bou Regreg	Bou Regreg	Morroco	Africa		34.0353	-6.83498		488.7	23.1839	Fluvial		Volumetric	9800	5					0.299745
Chen et al., 2022	Milliman and Farnsworth 2013	10.1017/CBO9780511781247	Draa	Draa	Morroco	Africa		28.6827	-11.1194		124.7	18.1732	Fluvial		Volumetric	114000	5					0.0767544
Chen et al., 2022	Milliman and Farnsworth 2013	10.1017/CBO9780511781247	Loukos	Loukos	Morroco	Africa		35.2022	-6.152		650.1	23.7012	Fluvial		Volumetric	1800	5					0.625
Chen et al., 2022	Milliman and Farnsworth 2013	10.1017/CBO9780511781247	Massa	Massa	Morroco	Africa		30.0781	-9.67268		221.6	22.5601	Fluvial		Volumetric	3800	5					0.263158
Chen et al., 2022	Milliman and Farnsworth 2013	10.1017/CBO9780511781247	Mellah	Mellah	Morroco	Africa		33.704	-7.41126		422.7	14.4141	Fluvial		Volumetric	1800	5					0.347222
Chen et al., 2022	Milliman and Farnsworth 2013	10.1017/CBO9780511781247	Mharhar	Mharhar	Morroco	Africa		35.5704	-5.99479		678.3	17.2998	Fluvial		Volumetric	180	5					0.729167
Chen et al., 2022	Milliman and Farnsworth 2013	10.1017/CBO9780511781247	Nekor	Nekor	Morroco	Africa		35.1994	-3.8238		341.4	49.6426	Fluvial		Volumetric	790	5					2.21519
Chen et al., 2022	Milliman and Farnsworth 2013	10.1017/CBO9780511781247	Oum Er Rbia	Oum Er Rbia	Morroco	Africa		33.3185	-8.33853		387.3	12.4572	Fluvial		Volumetric	30000	5					0.1375
Chen et al., 2022	Milliman and Farnsworth 2013	10.1017/CBO9780511781247	Majardah	Majardah	Tunisia	Africa		37.0122	10.1918		566.9	5.47933	Fluvial		Volumetric	22000	5					0.267045
Chen et al., 2022	Milliman and Farnsworth 2013	10.1017/CBO9780511781247	Miliane	Miliane	Tunisia	Africa		36.7644	10.299		493.4	22.3286	Fluvial		Volumetric	2000	5					0.28125
Chen et al., 2022	Milliman and Farnsworth 2013	10.1017/CBO9780511781247	Gambia	Gambia	Gambia	Africa		13.556	-16.6037		747.1	4.61226	Fluvial		Volumetric	77000	5					0.00162338
Chen et al., 2022	Milliman and Farnsworth 2013	10.1017/CBO9780511781247	Konkoure	Konkoure	Guinea	Africa		9.80857	-13.7547		3330.3	2.98874	Fluvial		Volumetric	16000	5					0.0148437
Chen et al., 2022	Milliman and Farnsworth 2013	10.1017/CBO9780511781247	Cavally	Cavally	Liberia	Africa		4.36401	-7.52764		2278.5	14.689	Fluvial		Volumetric	28000	5					0.118304
Chen et al., 2022	Milliman and Farnsworth 2013	10.1017/CBO9780511781247	Agneby	Agneby	Ivory Coast	Africa		5.30093	-4.335		1616.3	9.10944	Fluvial		Volumetric	8900	5					0.105337
Chen et al., 2022	Milliman and Farnsworth 2013	10.1017/CBO9780511781247	Bandama	Bandama	Ivory Coast	Africa		5.14256	-4.96447		1553.8	9.43902	Fluvial		Volumetric	97000	5					0.00773196
Chen et al., 2022	Milliman and Farnsworth 2013	10.1017/CBO9780511781247	Comoe	Comoe	Ivory Coast	Africa		5.19215	-3.72196		1621.7	5.51282	Fluvial		Volumetric	78000	5					0.0721154
Chen et al., 2022	Milliman and Farnsworth 2013	10.1017/CBO9780511781247	Sassandra	Sassandra	Ivory Coast	Africa		4.95937	-6.07732		1335.8	12.6148	Fluvial		Volumetric	79000	5					0.022943
Chen et al., 2022	Milliman and Farnsworth 2013	10.1017/CBO9780511781247	Ankobra	Ankobra	Ghana	Africa		4.89628	-2.27043		1709.3	16.444	Fluvial		Volumetric	6200	5					0.181452
Chen et al., 2022	Milliman and Farnsworth 2013	10.1017/CBO9780511781247	Ayensu	Ayensu	Ghana	Africa		5.35766	-0.591759		947.3	11.6542	Fluvial		Volumetric	1700	5					0.0551471
Chen et al., 2022	Milliman and Farnsworth 2013	10.1017/CBO9780511781247	Pra	Pra	Ghana	Africa		5.01885	-1.62574		1225.4	13.1645	Fluvial		Volumetric	38000	5					0.0394737
Chen et al., 2022	Milliman and Farnsworth 2013	10.1017/CBO9780511781247	Mono	Mono	Benin	Africa		6.28379	1.83883		957.8	4.54034	Fluvial		Volumetric	29000	5					0.0344828
Chen et al., 2022	Milliman and Farnsworth 2013	10.1017/CBO9780511781247	Oueme	Oueme	Benin	Africa		6.45183	2.52781		1226.6	2.66729	Fluvial		Volumetric	50000	5					0.03
Chen et al., 2022	Milliman and Farnsworth 2013	10.1017/CBO9780511781247	Cross	Cross	Nigeria	Africa		4.76296	8.34479		2813.8	7.43715	Fluvial		Volumetric	60000	5					0.078125
Chen et al., 2022	Milliman and Farnsworth 2013	10.1017/CBO9780511781247	Ogun	Ogun	Nigeria	Africa		6.59373	3.46029		1657	7.22014	Fluvial		Volumetric	47000	5					0.0146277
Chen et al., 2022	Milliman and Farnsworth 2013	10.1017/CBO9780511781247	Nyong	Nyong	Cameroon	Africa		3.26036	9.90585		3028	7.63577	Fluvial		Volumetric	28000	5					0.00223214
Chen et al., 2022	Milliman and Farnsworth 2013	10.1017/CBO9780511781247	Keurbooms	Keurbooms	South Africa	Africa		-34.0206	23.3972		809	53.1178	Fluvial		Volumetric	1100	5					0.113636
Chen et al., 2022	Milliman and Farnsworth 2013	10.1017/CBO9780511781247	Kromme	Kromme	South Africa	Africa		-34.1434	24.8406		655.9	16.3262	Fluvial		Volumetric	900	5					0.125
Chen et al., 2022	Milliman and Farnsworth 2013	10.1017/CBO9780511781247	Matigulu	Matigulu	South Africa	Africa		-29.1124	31.6155		1077.8	18.8872	Fluvial		Volumetric	1000	5					0.1375
Chen et al., 2022	Milliman and Farnsworth 2013	10.1017/CBO9780511781247	Tugela	Tugela	South Africa	Africa		-29.226	31.4975		1031.1	23.2524	Fluvial		Volumetric	29000	5					0.189655
Chen et al., 2022	Milliman and Farnsworth 2013	10.1017/CBO9780511781247	Umfolozi	Umfolozi	South Africa	Africa		-28.6617	32.257		1295.4	16.4661	Fluvial		Volumetric	10000	5					0.15
Chen et al., 2022	Milliman and Farnsworth 2013	10.1017/CBO9780511781247	Umgeni	Umgeni	South Africa	Africa		-29.8124	31.0416		902.2	28.4843	Fluvial		Volumetric	4400	5					0.241477
Chen et al., 2022	Milliman and Farnsworth 2013	10.1017/CBO9780511781247	Umhlantuzi	Umhlantuzi	South Africa	Africa		-28.8093	32.0888		1196.9	15.2399	Fluvial		Volumetric	3700	5					0.185811
Chen et al., 2022	Milliman and Farnsworth 2013	10.1017/CBO9780511781247	Umkomazi	Umkomazi	South Africa	Africa		-30.2003	30.803		988.3	32.804	Fluvial		Volumetric	4300	5					0.232558
Chen et al., 2022	Milliman and Farnsworth 2013	10.1017/CBO9780511781247	Umtamvuna	Umtamvuna	South Africa	Africa		-31.0815	30.1957		1146.7	52.3066	Fluvial		Volumetric	1500	5					0.179167
Chen et al., 2022	Milliman and Farnsworth 2013	10.1017/CBO9780511781247	Umvoti	Umvoti	South Africa	Africa		-29.3867	31.3364		1009.7	24.1675	Fluvial		Volumetric	2800	5					0.180804
Chen et al., 2022	Milliman and Farnsworth 2013	10.1017/CBO9780511781247	Umzimvubu	Umzimvubu	South Africa	Africa		-31.6214	29.5492		1222.2	72.599	Fluvial		Volumetric	16000	5					0.0859375
Chen et al., 2022	Milliman and Farnsworth 2013	10.1017/CBO9780511781247	Ikopa	Ikopa	Madagascar	Africa		-15.7097	46.2834		1489.1	9.00313	Fluvial		Volumetric	30000	5					0.3125
Chen et al., 2022	Milliman and Farnsworth 2013	10.1017/CBO9780511781247	Mangoky	Mangoky	Madagascar	Africa		-21.4393	43.4612		492.7	6.48122	Fluvial		Volumetric	59000	5					0.105932
Chen et al., 2022	Milliman and Farnsworth 2013	10.1017/CBO9780511781247	Tsiribihina	Tsiribihina	Madagascar	Africa		-19.6416	44.4212		853.9	5.54979	Fluvial		Volumetric	45000	5					0.166667
Chen et al., 2022	Milliman and Farnsworth 2013	10.1017/CBO9780511781247	Pasig	Pasig	Philippines	Pacific		14.5956	120.959		1986.4	4.77674	Fluvial		Volumetric	600	5					0.0625
Chen et al., 2022	Milliman and Farnsworth 2013	10.1017/CBO9780511781247	Tagum	Tagum	Philippines	Pacific		7.3438	125.784		2743.5	37.6848	Fluvial		Volumetric	3100	5					0.201613
Chen et al., 2022	Milliman and Farnsworth 2013	10.1017/CBO9780511781247	Seraju	Seraju	Indonesia	Pacific		-7.6853	109.112		3257.6	8.87054	Fluvial		Volumetric	3700	5					1.52027
Chen et al., 2022	Milliman and Farnsworth 2013	10.1017/CBO9780511781247	Serang	Serang	Indonesia	Pacific		-6.6649	111.188		1899.7	2.02251	Fluvial		Volumetric	5700	5					0.822368
Chen et al., 2022	Milliman and Farnsworth 2013	10.1017/CBO9780511781247	Jaba	Jaba	Papua New Guinea	Pacific		-6.39581	155.196		3158	10.3502	Fluvial		Volumetric	460	5					35.3261
Chen et al., 2022	Milliman and Farnsworth 2013	10.1017/CBO9780511781247	Adelaide	Adelaide	Australia	Australia		-12.2197	131.23		1651.4	6.10194	Fluvial		Volumetric	7600	5					0.0411184
Chen et al., 2022	Milliman and Farnsworth 2013	10.1017/CBO9780511781247	Baffle Creek	Baffle Creek	Australia	Australia		-24.515	152.059		1061	7.19261	Fluvial		Volumetric	3900	5					0.0641026
Chen et al., 2022	Milliman and Farnsworth 2013	10.1017/CBO9780511781247	Black	Black	Australia	Australia		-19.1786	146.652		1226.3	6.05963	Fluvial		Volumetric	1100	5					0.113636
Chen et al., 2022	Milliman and Farnsworth 2013	10.1017/CBO9780511781247	Boyne	Boyne	Australia	Australia		-23.9372	151.356		905.9	26.232	Fluvial		Volumetric	2500	5					0.075
Chen et al., 2022	Milliman and Farnsworth 2013	10.1017/CBO9780511781247	Brisbane	Brisbane	Australia	Australia		-27.3966	153.153		1132.8	7.30826	Fluvial		Volumetric	14000	5					0.0129464
Chen et al., 2022	Milliman and Farnsworth 2013	10.1017/CBO9780511781247	Burnett	Burnett	Australia	Australia		-24.7566	152.399		1000.6	5.42278	Fluvial		Volumetric	33000	5					0.0132576
Chen et al., 2022	Milliman and Farnsworth 2013	10.1017/CBO9780511781247	Burrum	Burrum	Australia	Australia		-25.1794	152.615		950.4	4.74597	Fluvial		Volumetric	3300	5					0.0568182
Chen et al., 2022	Milliman and Farnsworth 2013	10.1017/CBO9780511781247	Calliope	Calliope	Australia	Australia		-23.8244	151.218		858.9	22.5027	Fluvial		Volumetric	2300	5					0.0543478
Chen et al., 2022	Milliman and Farnsworth 2013	10.1017/CBO9780511781247	Daintree	Daintree	Australia	Australia		-16.2843	145.454		2643.3	41.99	Fluvial		Volumetric	2100	5					0.357143
Chen et al., 2022	Milliman and Farnsworth 2013	10.1017/CBO9780511781247	Derwent	Derwent	Australia	Australia		-42.9086	147.384		562.6	64.8485	Fluvial		Volumetric	9200	5					0.00747283
Chen et al., 2022	Milliman and Farnsworth 2013	10.1017/CBO9780511781247	East Fitzroy	East Fitzroy	Australia	Australia		-23.5187	150.87		870.6	5.84317	Fluvial		Volumetric	140000	5					0.0133929
Chen et al., 2022	Milliman and Farnsworth 2013	10.1017/CBO9780511781247	Endeavour	Endeavour	Australia	Australia		-15.4607	145.245		1800.7	26.0038	Fluvial		Volumetric	2200	5					0.213068
Chen et al., 2022	Milliman and Farnsworth 2013	10.1017/CBO9780511781247	Finniss	Finniss	Australia	Australia		-12.8843	130.338		1875	3.40588	Fluvial		Volumetric	9000	5					0.395833
Chen et al., 2022	Milliman and Farnsworth 2013	10.1017/CBO9780511781247	Flinders	Flinders	Australia	Australia		-17.5969	140.596		971.9	1.7661	Fluvial		Volumetric	110000	5					0.0528409
Chen et al., 2022	Milliman and Farnsworth 2013	10.1017/CBO9780511781247	Haughton	Haughton	Australia	Australia		-19.4102	147.129		1099.9	5.42695	Fluvial		Volumetric	3600	5					0.0694444
Chen et al., 2022	Milliman and Farnsworth 2013	10.1017/CBO9780511781247	Hawkesbury	Hawkesbury	Australia	Australia		-33.5615	151.308		1209.7	51.5963	Fluvial		Volumetric	22000	5					0.0426136
Chen et al., 2022	Milliman and Farnsworth 2013	10.1017/CBO9780511781247	Herbert	Herbert	Australia	Australia		-18.5072	146.276		1896	58.0356	Fluvial		Volumetric	10000	5					0.1
Chen et al., 2022	Milliman and Farnsworth 2013	10.1017/CBO9780511781247	Hunter	Hunter	Australia	Australia		-32.9194	151.792		1195.3	13.09	Fluvial		Volumetric	22000	5					0.3125
Chen et al., 2022	Milliman and Farnsworth 2013	10.1017/CBO9780511781247	Jardine	Jardine	Australia	Australia		-10.9205	142.211		1751.2	5.28831	Fluvial		Volumetric	3300	5					0.143939
Chen et al., 2022	Milliman and Farnsworth 2013	10.1017/CBO9780511781247	Jeannie	Jeannie	Australia	Australia		-14.6587	144.921		1283.6	6.58412	Fluvial		Volumetric	3800	5					0.164474
Chen et al., 2022	Milliman and Farnsworth 2013	10.1017/CBO9780511781247	Johnson	Johnson	Australia	Australia		-17.5087	146.071		3825.7	24.6135	Fluvial		Volumetric	2300	5					0.516304
Chen et al., 2022	Milliman and Farnsworth 2013	10.1017/CBO9780511781247	Kolan	Kolan	Australia	Australia		-24.6475	152.185		1025.2	5.31544	Fluvial		Volumetric	3000	5					0.0625
Chen et al., 2022	Milliman and Farnsworth 2013	10.1017/CBO9780511781247	Lockhart	Lockhart	Australia	Australia		-12.8813	143.381		1675.2	14.878	Fluvial		Volumetric	2800	5					0.133929
Chen et al., 2022	Milliman and Farnsworth 2013	10.1017/CBO9780511781247	Macleay	Macleay	Australia	Australia		-30.8729	153.024		1317.5	19.7321	Fluvial		Volumetric	11000	5					0.00568182
Chen et al., 2022	Milliman and Farnsworth 2013	10.1017/CBO9780511781247	Mary	Mary	Australia	Australia		-25.4321	152.928		1222.2	9.70997	Fluvial		Volumetric	9600	5					0.0585938
Chen et al., 2022	Milliman and Farnsworth 2013	10.1017/CBO9780511781247	Mitchell	Mitchell	Australia	Australia		-15.1985	141.587		1399.4	2.17073	Fluvial		Volumetric	72000	5					0.00373264
Chen et al., 2022	Milliman and Farnsworth 2013	10.1017/CBO9780511781247	Normanby	Normanby	Australia	Australia		-14.4015	144.145		1070.3	8.5641	Fluvial		Volumetric	14000	5					0.120536
Chen et al., 2022	Milliman and Farnsworth 2013	10.1017/CBO9780511781247	Pascoe	Pascoe	Australia	Australia		-12.4954	143.272		1871.7	39.3427	Fluvial		Volumetric	4300	5					0.174419
Chen et al., 2022	Milliman and Farnsworth 2013	10.1017/CBO9780511781247	Plane Creek	Plane Creek	Australia	Australia		-21.3996	149.281		1420.2	22.2421	Fluvial		Volumetric	2700	5					0.127315
Chen et al., 2022	Milliman and Farnsworth 2013	10.1017/CBO9780511781247	Prosperpine	Prosperpine	Australia	Australia		-20.4828	148.721		1572.7	36.1485	Fluvial		Volumetric	2500	5					0.025
Chen et al., 2022	Milliman and Farnsworth 2013	10.1017/CBO9780511781247	Ross	Ross	Australia	Australia		-19.2689	146.836		1094	26.5695	Fluvial		Volumetric	1800	5					0.104167
Chen et al., 2022	Milliman and Farnsworth 2013	10.1017/CBO9780511781247	Shoalhaven	Shoalhaven	Australia	Australia		-34.8829	150.736		1168	17.3909	Fluvial		Volumetric	8000	5					0.0726563
Chen et al., 2022	Milliman and Farnsworth 2013	10.1017/CBO9780511781247	Shoalwater Creek	Shoalwater Creek	Australia	Australia		-23.2257	150.798		1051.2	13.7776	Fluvial		Volumetric	3700	5					0.0506757
Chen et al., 2022	Milliman and Farnsworth 2013	10.1017/CBO9780511781247	South Alligator	South Alligator	Australia	Australia		-12.1891	132.393		1756.9	5.76923	Fluvial		Volumetric	12000	5					0.00260417
Chen et al., 2022	Milliman and Farnsworth 2013	10.1017/CBO9780511781247	Stewart	Stewart	Australia	Australia		-14.0682	143.693		1392.5	2.81488	Fluvial		Volumetric	2800	5					0.111607
Chen et al., 2022	Milliman and Farnsworth 2013	10.1017/CBO9780511781247	Styx	Styx	Australia	Australia		-22.3839	149.78		860	11.805	Fluvial		Volumetric	3100	5					0.0604839
Chen et al., 2022	Milliman and Farnsworth 2013	10.1017/CBO9780511781247	Tamar	Tamar	Australia	Australia		-41.0751	146.781		820.4	23.4156	Fluvial		Volumetric	12000	5					0.00729167
Chen et al., 2022	Milliman and Farnsworth 2013	10.1017/CBO9780511781247	Tully	Tully	Australia	Australia		-18.0266	146.053		2856.2	11.8699	Fluvial		Volumetric	1700	5					0.441176
Chen et al., 2022	Milliman and Farnsworth 2013	10.1017/CBO9780511781247	Water Park Creek	Water Park Creek	Australia	Australia		-22.9282	150.741		1254.2	23.4896	Fluvial		Volumetric	1900	5					0.0986842
Chen et al., 2022	Milliman and Farnsworth 2013	10.1017/CBO9780511781247	Wildman	Wildman	Australia	Australia		-12.3005	132.066		1748.3	3.03252	Fluvial		Volumetric	4800	5					0.0390625
Chen et al., 2022	Milliman and Farnsworth 2013	10.1017/CBO9780511781247	Yarra	Yarra	Australia	Australia		-37.8502	144.905		599.7	8.74862	Fluvial		Volumetric	4100	5					0.0228659
Chen et al., 2022	Milliman and Farnsworth 2013	10.1017/CBO9780511781247	Hutt	Hutt	New Zealand	Pacific		-41.241	174.899		1190.4	102.317	Fluvial		Volumetric	430	5					0.188953
Chen et al., 2022	Milliman and Farnsworth 2013	10.1017/CBO9780511781247	Kaituna	Kaituna	New Zealand	Pacific		-37.7483	176.416		1625.9	11.1885	Fluvial		Volumetric	1200	5					0.0208333
Chen et al., 2022	Milliman and Farnsworth 2013	10.1017/CBO9780511781247	Manawatu	Manawatu	New Zealand	Pacific		-40.4774	175.214		1195.8	8.59265	Fluvial		Volumetric	6000	5					0.395833
Chen et al., 2022	Milliman and Farnsworth 2013	10.1017/CBO9780511781247	Mokau	Mokau	New Zealand	Pacific		-38.7056	174.615		1936.1	60.7934	Fluvial		Volumetric	1500	5					0.275
Chen et al., 2022	Milliman and Farnsworth 2013	10.1017/CBO9780511781247	Otaki	Otaki	New Zealand	Pacific		-40.7606	175.1		1471.6	31.6826	Fluvial		Volumetric	1300	5					0.0817308
Chen et al., 2022	Milliman and Farnsworth 2013	10.1017/CBO9780511781247	Pahaoa	Pahaoa	New Zealand	Pacific		-41.3968	175.721		1044	137.237	Fluvial		Volumetric	580	5					0.474138
Chen et al., 2022	Milliman and Farnsworth 2013	10.1017/CBO9780511781247	Patea	Patea	New Zealand	Pacific		-39.7735	174.489		1425.7	20.453	Fluvial		Volumetric	1000	5					0.19375
Chen et al., 2022	Milliman and Farnsworth 2013	10.1017/CBO9780511781247	Piako	Piako	New Zealand	Pacific		-37.1929	175.499		1278	20.4704	Fluvial		Volumetric	1500	5					0.0145833
Chen et al., 2022	Milliman and Farnsworth 2013	10.1017/CBO9780511781247	Porangahau	Porangahau	New Zealand	Pacific		-40.2548	176.7		915.5	45.4992	Fluvial		Volumetric	840	5					0.30506
Chen et al., 2022	Milliman and Farnsworth 2013	10.1017/CBO9780511781247	Rangitaiki	Rangitaiki	New Zealand	Pacific		-37.9089	176.882		1482.2	9.07944	Fluvial		Volumetric	2300	5					0.0217391
Chen et al., 2022	Milliman and Farnsworth 2013	10.1017/CBO9780511781247	Rangitikei	Rangitikei	New Zealand	Pacific		-40.3005	175.225		1025.7	7.94419	Fluvial		Volumetric	3900	5					0.176282
Chen et al., 2022	Milliman and Farnsworth 2013	10.1017/CBO9780511781247	Tarawera	Tarawera	New Zealand	Pacific		-37.8898	176.788		1534.6	21.5299	Fluvial		Volumetric	1100	5					0.0397727
Chen et al., 2022	Milliman and Farnsworth 2013	10.1017/CBO9780511781247	Turakina	Turakina	New Zealand	Pacific		-40.0669	175.127		1000.9	13.5284	Fluvial		Volumetric	970	5					0.193299
Chen et al., 2022	Milliman and Farnsworth 2013	10.1017/CBO9780511781247	Uawa	Uawa	New Zealand	Pacific		-38.3753	178.306		1379.5	59.5882	Fluvial		Volumetric	550	5					5.68182
Chen et al., 2022	Milliman and Farnsworth 2013	10.1017/CBO9780511781247	Waihou	Waihou	New Zealand	Pacific		-37.1675	175.538		1323	50.562	Fluvial		Volumetric	2000	5					0.05
Chen et al., 2022	Milliman and Farnsworth 2013	10.1017/CBO9780511781247	Waikato	Waikato	New Zealand	Pacific		-37.3618	174.699		1333.7	34.393	Fluvial		Volumetric	14000	5					0.0165179
Chen et al., 2022	Milliman and Farnsworth 2013	10.1017/CBO9780511781247	Wairoa	Wairoa	New Zealand	Pacific		-39.0628	177.421		1381.6	29.4922	Fluvial		Volumetric	3700	5					0.793919
Chen et al., 2022	Milliman and Farnsworth 2013	10.1017/CBO9780511781247	Wairua	Wairua	New Zealand	Pacific		-36.1838	174.06		1291.7	30.9084	Fluvial		Volumetric	3600	5					0.190972
Chen et al., 2022	Milliman and Farnsworth 2013	10.1017/CBO9780511781247	Waitara	Waitara	New Zealand	Pacific		-38.9883	174.228		2505.6	16.0196	Fluvial		Volumetric	1100	5					0.551136
Chen et al., 2022	Milliman and Farnsworth 2013	10.1017/CBO9780511781247	Waitotara	Waitotara	New Zealand	Pacific		-39.8503	174.685		1256.5	17.8567	Fluvial		Volumetric	1200	5					0.25
Chen et al., 2022	Milliman and Farnsworth 2013	10.1017/CBO9780511781247	Whangaehu	Whangaehu	New Zealand	Pacific		-40.0412	175.1		1023.3	13.6239	Fluvial		Volumetric	1900	5					0.226974
Chen et al., 2022	Milliman and Farnsworth 2013	10.1017/CBO9780511781247	Whareama	Whareama	New Zealand	Pacific		-41.0158	176.107		1069.1	51.0561	Fluvial		Volumetric	400	5					1.04688
Chen et al., 2022	Milliman and Farnsworth 2013	10.1017/CBO9780511781247	Aparima	Aparima	New Zealand	Pacific		-46.3336	168.018		1478.9	17.2596	Fluvial		Volumetric	1600	5					0.0351562
Chen et al., 2022	Milliman and Farnsworth 2013	10.1017/CBO9780511781247	Arawata	Arawata	New Zealand	Pacific		-43.994	168.672		3692.7	133.522	Fluvial		Volumetric	930	5					4.83871
Chen et al., 2022	Milliman and Farnsworth 2013	10.1017/CBO9780511781247	Ashburton	Ashburton	New Zealand	Pacific		-44.0507	171.805		634.6	6.3007	Fluvial		Volumetric	1700	5					0.113971
Chen et al., 2022	Milliman and Farnsworth 2013	10.1017/CBO9780511781247	Ashley	Ashley	New Zealand	Pacific		-43.2767	172.723		662.1	8.23124	Fluvial		Volumetric	1300	5					0.0432692
Chen et al., 2022	Milliman and Farnsworth 2013	10.1017/CBO9780511781247	Awatere	Awatere	New Zealand	Pacific		-41.6077	174.167		701.7	25.8466	Fluvial		Volumetric	1600	5					0.0820312
Chen et al., 2022	Milliman and Farnsworth 2013	10.1017/CBO9780511781247	Clarence	Clarence	New Zealand	Pacific		-42.1684	173.937		777.6	44.1727	Fluvial		Volumetric	3300	5					0.123106
Chen et al., 2022	Milliman and Farnsworth 2013	10.1017/CBO9780511781247	Clutha	Clutha	New Zealand	Pacific		-46.3369	169.824		773	25.6968	Fluvial		Volumetric	21000	5					0.0116071
Chen et al., 2022	Milliman and Farnsworth 2013	10.1017/CBO9780511781247	Grey	Grey	New Zealand	Pacific		-42.4413	171.195		2652.6	48.9216	Fluvial		Volumetric	3900	5					0.336538
Chen et al., 2022	Milliman and Farnsworth 2013	10.1017/CBO9780511781247	Hurunui	Hurunui	New Zealand	Pacific		-42.9048	173.292		789.9	42.4005	Fluvial		Volumetric	740	5					0.447635
Chen et al., 2022	Milliman and Farnsworth 2013	10.1017/CBO9780511781247	Kakanui	Kakanui	New Zealand	Pacific		-45.1888	170.899		650.2	25.9663	Fluvial		Volumetric	890	5					0.0772472
Chen et al., 2022	Milliman and Farnsworth 2013	10.1017/CBO9780511781247	Mataura	Mataura	New Zealand	Pacific		-46.5819	168.797		1003.8	15.7998	Fluvial		Volumetric	5400	5					0.0798611
Chen et al., 2022	Milliman and Farnsworth 2013	10.1017/CBO9780511781247	Mokihinui	Mokihinui	New Zealand	Pacific		-41.5217	171.937		2306.2	82.6493	Fluvial		Volumetric	750	5					0.241667
Chen et al., 2022	Milliman and Farnsworth 2013	10.1017/CBO9780511781247	Motueka	Motueka	New Zealand	Pacific		-41.0804	173.022		1400.9	54.9797	Fluvial		Volumetric	1700	5					0.128676
Chen et al., 2022	Milliman and Farnsworth 2013	10.1017/CBO9780511781247	Opihi	Opihi	New Zealand	Pacific		-44.2801	171.35		641.7	4.8014	Fluvial		Volumetric	2400	5					0.0416667
Chen et al., 2022	Milliman and Farnsworth 2013	10.1017/CBO9780511781247	Orari	Orari	New Zealand	Pacific		-44.2426	171.408		651.5	5.05734	Fluvial		Volumetric	800	5					0.046875
Chen et al., 2022	Milliman and Farnsworth 2013	10.1017/CBO9780511781247	Oreti	Oreti	New Zealand	Pacific		-46.4618	168.301		1231.4	23.004	Fluvial		Volumetric	3500	5					0.0464286
Chen et al., 2022	Milliman and Farnsworth 2013	10.1017/CBO9780511781247	Taieri	Taieri	New Zealand	Pacific		-45.9912	170.145		775.9	70.4525	Fluvial		Volumetric	5700	5					0.0350877
Chen et al., 2022	Milliman and Farnsworth 2013	10.1017/CBO9780511781247	Takaka	Takaka	New Zealand	Pacific		-40.818	172.802		1994.1	61.8108	Fluvial		Volumetric	260	5					0.168269
Chen et al., 2022	Milliman and Farnsworth 2013	10.1017/CBO9780511781247	Taramakau	Taramakau	New Zealand	Pacific		-42.5633	171.126		2855.8	31.2796	Fluvial		Volumetric	1000	5					1.375
Chen et al., 2022	Milliman and Farnsworth 2013	10.1017/CBO9780511781247	Waiho	Waiho	New Zealand	Pacific		-43.2891	170.048		4350.3	58.4704	Fluvial		Volumetric	290	5					7.32759
Chen et al., 2022	Milliman and Farnsworth 2013	10.1017/CBO9780511781247	Waipara	Waipara	New Zealand	Pacific		-43.1541	172.797		647.3	34.91	Fluvial		Volumetric	740	5					0.0506757
Chen et al., 2022	Milliman and Farnsworth 2013	10.1017/CBO9780511781247	Wairau	Wairau	New Zealand	Pacific		-41.505	174.058		834.4	41.8036	Fluvial		Volumetric	4200	5					0.125
Chen et al., 2022	Milliman and Farnsworth 2013	10.1017/CBO9780511781247	Waitaha	Waitaha	New Zealand	Pacific		-42.9562	170.66		3719.5	40.6364	Fluvial		Volumetric	320	5					5.46875
Chen et al., 2022	Milliman and Farnsworth 2013	10.1017/CBO9780511781247	Waitaki	Waitaki	New Zealand	Pacific		-44.9369	171.144		582	6.66247	Fluvial		Volumetric	12000	5					0.0177083
Chen et al., 2022	Milliman and Farnsworth 2013	10.1017/CBO9780511781247	Whataroa	Whataroa	New Zealand	Pacific		-43.1187	170.252		4322.5	19.7445	Fluvial		Volumetric	590	5					5.08475
Chen et al., 2022	Milliman and Farnsworth 2013	10.1017/CBO9780511781247	Austari-Vestari	Austari-Vestari	Iceland	Iceland		65.7485	-19.4138		631.3	39.4154	Fluvial		Volumetric	1900	5					0.131579
Chen et al., 2022	Milliman and Farnsworth 2013	10.1017/CBO9780511781247	Blanda	Blanda	Iceland	Iceland		65.6619	-20.3002		705.5	67.6094	Fluvial		Volumetric	1700	5					0.183824
Chen et al., 2022	Milliman and Farnsworth 2013	10.1017/CBO9780511781247	Hvita	Hvita	Iceland	Iceland		64.5842	-21.7617		1562.8	90.5418	Fluvial		Volumetric	2200	5					0.0710227
Chen et al., 2022	Milliman and Farnsworth 2013	10.1017/CBO9780511781247	Olfusa	Olfusa	Iceland	Iceland		63.8771	-21.2083		1613.8	32.6595	Fluvial		Volumetric	6100	5					0.0922131
Chen et al., 2022	Milliman and Farnsworth 2013	10.1017/CBO9780511781247	Skjalfandafljot	Skjalfandafljot	Iceland	Iceland		65.9841	-17.5928		977.7	83.1219	Fluvial		Volumetric	3300	5					0.0473485
Chen et al., 2022	Milliman and Farnsworth 2013	10.1017/CBO9780511781247	Drammenselva	Drammenselva	Norway	Fennoscandia		59.7318	10.2374		960.5	92.2395	Fluvial		Volumetric	17000	5					0.0661765
Chen et al., 2022	Milliman and Farnsworth 2013	10.1017/CBO9780511781247	Glomma	Glomma	Norway	Fennoscandia		59.1751	10.9549		847.9	37.8501	Fluvial		Volumetric	42000	5					0.223214
Chen et al., 2022	Milliman and Farnsworth 2013	10.1017/CBO9780511781247	Mandalselva	Mandalselva	Norway	Fennoscandia		58.0204	7.45634		1405.1	51.9706	Fluvial		Volumetric	1700	5					0.000367647
Chen et al., 2022	Milliman and Farnsworth 2013	10.1017/CBO9780511781247	Skiensvassdraget	Skiensvassdraget	Norway	Fennoscandia		59.0154	9.77689		926.3	71.9853	Fluvial		Volumetric	10000	5					0.09375
Chen et al., 2022	Milliman and Farnsworth 2013	10.1017/CBO9780511781247	Angerman	Angerman	Sweden	Fennoscandia		62.795	17.9435		690.7	68.1538	Fluvial		Volumetric	32000	5					0.00117187
Chen et al., 2022	Milliman and Farnsworth 2013	10.1017/CBO9780511781247	Dalalven	Dalalven	Sweden	Fennoscandia		60.6435	17.4467		633.4	14.9475	Fluvial		Volumetric	29000	5					0.000646552
Chen et al., 2022	Milliman and Farnsworth 2013	10.1017/CBO9780511781247	Gota alv	Gota alv	Sweden	Fennoscandia		57.6828	11.8513		844.9	21.5838	Fluvial		Volumetric	50000	5					0.001625
Chen et al., 2022	Milliman and Farnsworth 2013	10.1017/CBO9780511781247	Indalsalven	Indalsalven	Sweden	Fennoscandia		62.5066	17.4494		673.1	49.368	Fluvial		Volumetric	25000	5					0.00325
Chen et al., 2022	Milliman and Farnsworth 2013	10.1017/CBO9780511781247	Kalixalven	Kalixalven	Sweden	Fennoscandia		65.8125	23.2148		752.5	17.2907	Fluvial		Volumetric	18000	5					0.00138889
Chen et al., 2022	Milliman and Farnsworth 2013	10.1017/CBO9780511781247	Ljungan	Ljungan	Sweden	Fennoscandia		62.3375	17.3865		686.5	48.4842	Fluvial		Volumetric	13000	5					0.000480769
Chen et al., 2022	Milliman and Farnsworth 2013	10.1017/CBO9780511781247	Lule	Lule	Sweden	Fennoscandia		65.5566	22.1899		683.4	13.6885	Fluvial		Volumetric	25000	5					0.001
Chen et al., 2022	Milliman and Farnsworth 2013	10.1017/CBO9780511781247	Ore	Ore	Sweden	Fennoscandia		63.5221	19.7355		738	16.4875	Fluvial		Volumetric	3000	5					0.00625
Chen et al., 2022	Milliman and Farnsworth 2013	10.1017/CBO9780511781247	Pite	Pite	Sweden	Fennoscandia		65.2271	21.53		771.6	30.9851	Fluvial		Volumetric	11000	5					0.00227273
Chen et al., 2022	Milliman and Farnsworth 2013	10.1017/CBO9780511781247	Rane	Rane	Sweden	Fennoscandia		65.8334	22.3477		741.8	25.4912	Fluvial		Volumetric	4100	5					0.000304878
Chen et al., 2022	Milliman and Farnsworth 2013	10.1017/CBO9780511781247	Skellefte	Skellefte	Sweden	Fennoscandia		64.6836	21.2037		771.1	22.2133	Fluvial		Volumetric	12000	5					0.00046875
Chen et al., 2022	Milliman and Farnsworth 2013	10.1017/CBO9780511781247	Torne	Torne	Sweden	Fennoscandia		65.8103	24.1521		848	10.6321	Fluvial		Volumetric	40000	5					0.0015625
Chen et al., 2022	Milliman and Farnsworth 2013	10.1017/CBO9780511781247	Ahtavanjoki	Ahtavanjoki	Finland	Fennoscandia		63.6701	22.8215		592.1	8.6998	Fluvial		Volumetric	2000	5					0.003125
Chen et al., 2022	Milliman and Farnsworth 2013	10.1017/CBO9780511781247	Iijoki	Iijoki	Finland	Fennoscandia		65.3409	25.26		755.9	13.3587	Fluvial		Volumetric	14000	5					0.000625
Chen et al., 2022	Milliman and Farnsworth 2013	10.1017/CBO9780511781247	Kalajoki	Kalajoki	Finland	Fennoscandia		64.2898	23.9093		641.8	5.43674	Fluvial		Volumetric	4200	5					0.00595238
Chen et al., 2022	Milliman and Farnsworth 2013	10.1017/CBO9780511781247	Karjaanjoki	Karjaanjoki	Finland	Fennoscandia		60.0928	23.5602		760.6	25.2376	Fluvial		Volumetric	2000	5					0.000625
Chen et al., 2022	Milliman and Farnsworth 2013	10.1017/CBO9780511781247	Kemijoki	Kemijoki	Finland	Fennoscandia		65.7676	24.4443		835.7	9.59892	Fluvial		Volumetric	51000	5					0.000857843
Chen et al., 2022	Milliman and Farnsworth 2013	10.1017/CBO9780511781247	Kiiminkijoki	Kiiminkijoki	Finland	Fennoscandia		65.2031	25.2778		713.6	13.3333	Fluvial		Volumetric	3800	5					0.00164474
Chen et al., 2022	Milliman and Farnsworth 2013	10.1017/CBO9780511781247	Kokemanjoki	Kokemanjoki	Finland	Fennoscandia		61.5671	21.6619		663.3	10.7087	Fluvial		Volumetric	27000	5					0.00138889
Chen et al., 2022	Milliman and Farnsworth 2013	10.1017/CBO9780511781247	Kyronjoki	Kyronjoki	Finland	Fennoscandia		63.1854	21.9705		582.9	11.9408	Fluvial		Volumetric	4900	5					0.00637755
Chen et al., 2022	Milliman and Farnsworth 2013	10.1017/CBO9780511781247	Lapuanjoki	Lapuanjoki	Finland	Fennoscandia		63.5737	22.4829		611.2	6.64535	Fluvial		Volumetric	4100	5					0.00457317
Chen et al., 2022	Milliman and Farnsworth 2013	10.1017/CBO9780511781247	Oulujoki	Oulujoki	Finland	Fennoscandia		65.0039	25.3973		626.5	8.90295	Fluvial		Volumetric	25000	5					0.0006
Chen et al., 2022	Milliman and Farnsworth 2013	10.1017/CBO9780511781247	Paimionjoki	Paimionjoki	Finland	Fennoscandia		60.403	22.6434		768.6	27.594	Fluvial		Volumetric	1100	5					0.0511364
Chen et al., 2022	Milliman and Farnsworth 2013	10.1017/CBO9780511781247	Perhonjoki	Perhonjoki	Finland	Fennoscandia		63.8939	23.1389		593.8	7.33189	Fluvial		Volumetric	2700	5					0.00231481
Chen et al., 2022	Milliman and Farnsworth 2013	10.1017/CBO9780511781247	Pyhajoki	Pyhajoki	Finland	Fennoscandia		64.4862	24.2156		632.1	5.43223	Fluvial		Volumetric	3700	5					0.027027
Chen et al., 2022	Milliman and Farnsworth 2013	10.1017/CBO9780511781247	Siikajoki	Siikajoki	Finland	Fennoscandia		64.8574	24.6915		646.1	6.71519	Fluvial		Volumetric	4400	5					0.000284091
Chen et al., 2022	Milliman and Farnsworth 2013	10.1017/CBO9780511781247	Simojoki	Simojoki	Finland	Fennoscandia		65.6203	25.0467		764	8.26154	Fluvial		Volumetric	3200	5					0.00136719
Chen et al., 2022	Milliman and Farnsworth 2013	10.1017/CBO9780511781247	Narva	Narva	Estonia	Europe		59.4719	28.0423		723.3	9.07925	Fluvial		Volumetric	56000	5					0.00625
Chen et al., 2022	Milliman and Farnsworth 2013	10.1017/CBO9780511781247	Daugava	Daugava	Latvia	Europe		57.0618	24.0265		762	5.69406	Fluvial		Volumetric	88000	5					0.00333807
Chen et al., 2022	Milliman and Farnsworth 2013	10.1017/CBO9780511781247	Venta	Venta	Latvia	Europe		57.3958	21.5443		751.4	6.20372	Fluvial		Volumetric	8300	5					0.00451807
Chen et al., 2022	Milliman and Farnsworth 2013	10.1017/CBO9780511781247	Nemanus	Nemanus	Lithuania	Europe		55.3371	21.248		838.6	4.27722	Fluvial		Volumetric	98000	5					0.00420918
Chen et al., 2022	Milliman and Farnsworth 2013	10.1017/CBO9780511781247	Parsenta	Parsenta	Poland	Europe		54.1872	15.5525		726.8	6.68389	Fluvial		Volumetric	3000	5					0.0025
Chen et al., 2022	Milliman and Farnsworth 2013	10.1017/CBO9780511781247	Rega	Rega	Poland	Europe		54.1589	15.3882		707.4	5.90279	Fluvial		Volumetric	2600	5					0.00384615
Chen et al., 2022	Milliman and Farnsworth 2013	10.1017/CBO9780511781247	Slupa	Slupa	Poland	Europe		54.5889	16.8522		727.4	7.58566	Fluvial		Volumetric	1400	5					0.00580357
Chen et al., 2022	Milliman and Farnsworth 2013	10.1017/CBO9780511781247	Maas	Maas	Netherlands	Europe		51.8687	4.00779		867.1	4.08832	Fluvial		Volumetric	36000	5					0.0121528
Chen et al., 2022	Milliman and Farnsworth 2013	10.1017/CBO9780511781247	Rhine	Rhine	Netherlands	Europe		51.9795	4.09265		908.8	4.87968	Fluvial		Volumetric	220000	5					0.000198864
Chen et al., 2022	Milliman and Farnsworth 2013	10.1017/CBO9780511781247	Conon	Conon	UK	British Isles		57.6006	-4.39171		1002.7	91.6909	Fluvial		Volumetric	960	5					0.00390625
Chen et al., 2022	Milliman and Farnsworth 2013	10.1017/CBO9780511781247	Dee	Dee	UK	British Isles		53.2429	-3.09539		820.1	33.501	Fluvial		Volumetric	1800	5					0.0104167
Chen et al., 2022	Milliman and Farnsworth 2013	10.1017/CBO9780511781247	Deveron	Deveron	UK	British Isles		57.6643	-2.51311		902.8	28.6351	Fluvial		Volumetric	950	5					0.00657895
Chen et al., 2022	Milliman and Farnsworth 2013	10.1017/CBO9780511781247	Don	Don	UK	British Isles		57.176	-2.0774		863.6	22.091	Fluvial		Volumetric	1300	5					0.0144231
Chen et al., 2022	Milliman and Farnsworth 2013	10.1017/CBO9780511781247	Earn	Earn	UK	British Isles		56.3533	-3.29885		788.2	57.8534	Fluvial		Volumetric	780	5					0.0480769
Chen et al., 2022	Milliman and Farnsworth 2013	10.1017/CBO9780511781247	Findhorn	Findhorn	UK	British Isles		57.6616	-3.62636		787.1	22.922	Fluvial		Volumetric	780	5					0.0320513
Chen et al., 2022	Milliman and Farnsworth 2013	10.1017/CBO9780511781247	Ness	Ness	UK	British Isles		57.4936	-4.23729		865	67.105	Fluvial		Volumetric	1800	5					0.00694444
Chen et al., 2022	Milliman and Farnsworth 2013	10.1017/CBO9780511781247	Ouse	Ouse	UK	British Isles		53.5621	0.132225		664.7	4.75392	Fluvial		Volumetric	8900	5					0.00772472
Chen et al., 2022	Milliman and Farnsworth 2013	10.1017/CBO9780511781247	Thames	Thames	UK	British Isles		51.4881	0.751108		622.3	11.2161	Fluvial		Volumetric	15000	5					0.00166667
Chen et al., 2022	Milliman and Farnsworth 2013	10.1017/CBO9780511781247	Trent	Trent	UK	British Isles		53.6971	-0.695304		645.4	10.2721	Fluvial		Volumetric	9500	5					0.00526316
Chen et al., 2022	Milliman and Farnsworth 2013	10.1017/CBO9780511781247	Barrow	Barrow	Ireland	British Isles		52.2354	-6.95444		1059.9	28.9365	Fluvial		Volumetric	12000	5					0.00197917
Chen et al., 2022	Milliman and Farnsworth 2013	10.1017/CBO9780511781247	Blackwater	Blackwater	Ireland	British Isles		51.9424	-7.8376		1164.5	28.2884	Fluvial		Volumetric	3300	5					0.00378788
Chen et al., 2022	Milliman and Farnsworth 2013	10.1017/CBO9780511781247	Boyne	Boyne	Ireland	British Isles		53.7223	-6.24664		834	13.721	Fluvial		Volumetric	3300	5					0.00208333
Chen et al., 2022	Milliman and Farnsworth 2013	10.1017/CBO9780511781247	Erne	Erne	Ireland	British Isles		54.5112	-8.2547		1444.2	39.248	Fluvial		Volumetric	5100	5					0.00245098
Chen et al., 2022	Milliman and Farnsworth 2013	10.1017/CBO9780511781247	Lee	Lee	Ireland	British Isles		51.7966	-8.26836		1099.6	27.0236	Fluvial		Volumetric	1200	5					0.00520833
Chen et al., 2022	Milliman and Farnsworth 2013	10.1017/CBO9780511781247	Liffey	Liffey	Ireland	British Isles		53.3433	-6.18881		919.2	27.8389	Fluvial		Volumetric	1400	5					0.00178571
Chen et al., 2022	Milliman and Farnsworth 2013	10.1017/CBO9780511781247	Moy	Moy	Ireland	British Isles		54.1802	-9.1377		1426.9	12.0398	Fluvial		Volumetric	2100	5					0.00297619
Chen et al., 2022	Milliman and Farnsworth 2013	10.1017/CBO9780511781247	Shannon	Shannon	Ireland	British Isles		52.6772	-8.75147		1140.5	26.9968	Fluvial		Volumetric	23000	5					0.0173913
Chen et al., 2022	Milliman and Farnsworth 2013	10.1017/CBO9780511781247	Slaney	Slaney	Ireland	British Isles		52.3384	-6.45607		993.1	15.4544	Fluvial		Volumetric	1800	5					0.00208333
Chen et al., 2022	Milliman and Farnsworth 2013	10.1017/CBO9780511781247	Argens	Argens	France	Europe		43.4098	6.73641		816.4	92.7366	Fluvial		Volumetric	2600	5					0.00721154
Chen et al., 2022	Milliman and Farnsworth 2013	10.1017/CBO9780511781247	Aude	Aude	France	Europe		43.2128	3.24003		615.4	10.1417	Fluvial		Volumetric	5900	5					0.00741525
Chen et al., 2022	Milliman and Farnsworth 2013	10.1017/CBO9780511781247	Charente	Charente	France	Europe		45.9541	-1.07671		788	5.23437	Fluvial		Volumetric	9100	5					0.0137363
Chen et al., 2022	Milliman and Farnsworth 2013	10.1017/CBO9780511781247	Herault	Herault	France	Europe		43.2829	3.44388		619	7.30629	Fluvial		Volumetric	2900	5					0.0193966
Chen et al., 2022	Milliman and Farnsworth 2013	10.1017/CBO9780511781247	Orb	Orb	France	Europe		43.2465	3.29818		618.4	7.30769	Fluvial		Volumetric	1800	5					0.0173611
Chen et al., 2022	Milliman and Farnsworth 2013	10.1017/CBO9780511781247	Tet	Tet	France	Europe		42.715	3.0394		646.3	5.45767	Fluvial		Volumetric	1600	5					0.195312
Chen et al., 2022	Milliman and Farnsworth 2013	10.1017/CBO9780511781247	Var	Var	France	Europe		43.6555	7.19921		825.2	142.552	Fluvial		Volumetric	2800	5					2.23214
Chen et al., 2022	Milliman and Farnsworth 2013	10.1017/CBO9780511781247	Vilaine	Vilaine	France	Europe		47.4966	-2.44513		829.8	13.5837	Fluvial		Volumetric	11000	5					0.0113636
Chen et al., 2022	Milliman and Farnsworth 2013	10.1017/CBO9780511781247	Golo	Golo	France	Europe		42.5225	9.53447		680.8	26.7896	Fluvial		Volumetric	900	5					0.00138889
Chen et al., 2022	Milliman and Farnsworth 2013	10.1017/CBO9780511781247	Adra	Adra	Spain	Europe		36.7389	-2.97869		370.8	74.6756	Fluvial		Volumetric	750	5					0.125
Chen et al., 2022	Milliman and Farnsworth 2013	10.1017/CBO9780511781247	Andarax	Andarax	Spain	Europe		36.8113	-2.42922		233.7	35.145	Fluvial		Volumetric	2200	5					0.0511364
Chen et al., 2022	Milliman and Farnsworth 2013	10.1017/CBO9780511781247	Besaya	Besaya	Spain	Europe		43.4351	-4.03498		1293.7	42.8005	Fluvial		Volumetric	1000	5					0.0625
Chen et al., 2022	Milliman and Farnsworth 2013	10.1017/CBO9780511781247	Bidasoa	Bidasoa	Spain	Europe		43.378	-1.78914		1891.2	73.1445	Fluvial		Volumetric	710	5					0.132042
Chen et al., 2022	Milliman and Farnsworth 2013	10.1017/CBO9780511781247	Deba	Deba	Spain	Europe		43.3001	-2.35519		1493.3	113.572	Fluvial		Volumetric	500	5					0.0375
Chen et al., 2022	Milliman and Farnsworth 2013	10.1017/CBO9780511781247	Deva	Deva	Spain	Europe		43.3934	-4.51235		1408.1	80.9413	Fluvial		Volumetric	1200	5					0.0677083
Chen et al., 2022	Milliman and Farnsworth 2013	10.1017/CBO9780511781247	Guadalfeo	Guadalfeo	Spain	Europe		36.7233	-3.57942		386.8	90.0696	Fluvial		Volumetric	1300	5					0.0384615
Chen et al., 2022	Milliman and Farnsworth 2013	10.1017/CBO9780511781247	Guadalhorce	Guadalhorce	Spain	Europe		36.6656	-4.45451		523.8	38.3443	Fluvial		Volumetric	3200	5					0.0175781
Chen et al., 2022	Milliman and Farnsworth 2013	10.1017/CBO9780511781247	Guadiaro	Guadiaro	Spain	Europe		36.283	-5.27599		847.2	50.1968	Fluvial		Volumetric	1500	5					0.0166667
Chen et al., 2022	Milliman and Farnsworth 2013	10.1017/CBO9780511781247	Jucar	Jucar	Spain	Europe		39.1513	-0.238552		654.8	31.8446	Fluvial		Volumetric	22000	5					0.0227273
Chen et al., 2022	Milliman and Farnsworth 2013	10.1017/CBO9780511781247	Llobregat	Llobregat	Spain	Europe		41.2987	2.13765		595.6	29.6323	Fluvial		Volumetric	5200	5					0.00841346
Chen et al., 2022	Milliman and Farnsworth 2013	10.1017/CBO9780511781247	Narcea	Narcea	Spain	Europe		43.5645	-6.07709		1065.8	70.0844	Fluvial		Volumetric	4900	5					0.0484694
Chen et al., 2022	Milliman and Farnsworth 2013	10.1017/CBO9780511781247	Navia	Navia	Spain	Europe		43.5562	-6.72506		1102.7	81.0131	Fluvial		Volumetric	2600	5					0.03125
Chen et al., 2022	Milliman and Farnsworth 2013	10.1017/CBO9780511781247	Nervion	Nervion	Spain	Europe		43.327	-3.02063		1071.9	103.634	Fluvial		Volumetric	1400	5					0.0267857
Chen et al., 2022	Milliman and Farnsworth 2013	10.1017/CBO9780511781247	Oria	Oria	Spain	Europe		43.2915	-2.13273		1648.6	89.3193	Fluvial		Volumetric	860	5					0.0508721
Chen et al., 2022	Milliman and Farnsworth 2013	10.1017/CBO9780511781247	Segura	Segura	Spain	Europe		38.1113	-0.641605		296.9	11.8306	Fluvial		Volumetric	19000	5					0.0361842
Chen et al., 2022	Milliman and Farnsworth 2013	10.1017/CBO9780511781247	Sella	Sella	Spain	Europe		43.4673	-5.06513		1387	91.0825	Fluvial		Volumetric	1300	5					0.0144231
Chen et al., 2022	Milliman and Farnsworth 2013	10.1017/CBO9780511781247	Douro	Douro	Portugal	Europe		41.1455	-8.67425		1306.4	19.4441	Fluvial		Volumetric	98000	5					0.0114796
Chen et al., 2022	Milliman and Farnsworth 2013	10.1017/CBO9780511781247	Guadiana	Guadiana	Portugal	Europe		37.1744	-7.40102		541.9	10.6013	Fluvial		Volumetric	72000	5					0.000607639
Chen et al., 2022	Milliman and Farnsworth 2013	10.1017/CBO9780511781247	Tagus	Tagus	Portugal	Europe		38.6679	-9.28159		654.2	26.4475	Fluvial		Volumetric	80000	5					0.003125
Chen et al., 2022	Milliman and Farnsworth 2013	10.1017/CBO9780511781247	Agri	Agri	Italy	Europe		40.2223	16.741		504.4	14.0447	Fluvial		Volumetric	280	5					0.15625
Chen et al., 2022	Milliman and Farnsworth 2013	10.1017/CBO9780511781247	Crati	Crati	Italy	Europe		39.7244	16.5298		608.3	27.3308	Fluvial		Volumetric	2400	5					0.3125
Chen et al., 2022	Milliman and Farnsworth 2013	10.1017/CBO9780511781247	Fortore	Fortore	Italy	Europe		41.9199	15.2929		488.1	13.1195	Fluvial		Volumetric	1100	5					0.852273
Chen et al., 2022	Milliman and Farnsworth 2013	10.1017/CBO9780511781247	Magra	Magra	Italy	Europe		44.0481	9.98827		1152.9	62.5744	Fluvial		Volumetric	1200	5					0.260417
Chen et al., 2022	Milliman and Farnsworth 2013	10.1017/CBO9780511781247	Marecchia	Marecchia	Italy	Europe		44.0763	12.5631		710.6	14.7287	Fluvial		Volumetric	600	5					1.66667
Chen et al., 2022	Milliman and Farnsworth 2013	10.1017/CBO9780511781247	Ofanto	Ofanto	Italy	Europe		41.3589	16.1976		462	8.15723	Fluvial		Volumetric	2700	5					0.208333
Chen et al., 2022	Milliman and Farnsworth 2013	10.1017/CBO9780511781247	Ombrone	Ombrone	Italy	Europe		42.6589	11.0134		657.8	14.2603	Fluvial		Volumetric	3200	5					0.371094
Chen et al., 2022	Milliman and Farnsworth 2013	10.1017/CBO9780511781247	Potenza	Potenza	Italy	Europe		43.424	13.6706		653.2	27.6844	Fluvial		Volumetric	800	5					0.273438
Chen et al., 2022	Milliman and Farnsworth 2013	10.1017/CBO9780511781247	Sinni	Sinni	Italy	Europe		40.1528	16.6918		512.1	12.4349	Fluvial		Volumetric	1100	5					1.42045
Chen et al., 2022	Milliman and Farnsworth 2013	10.1017/CBO9780511781247	Tavo	Tavo	Italy	Europe		42.5264	14.1521		707.3	29.5665	Fluvial		Volumetric	250	5					0.1
Chen et al., 2022	Milliman and Farnsworth 2013	10.1017/CBO9780511781247	Trigno	Trigno	Italy	Europe		42.063	14.797		471	28.7175	Fluvial		Volumetric	1200	5					0.21875
Chen et al., 2022	Milliman and Farnsworth 2013	10.1017/CBO9780511781247	Volturno	Volturno	Italy	Europe		41.0238	13.9262		889.1	7.87179	Fluvial		Volumetric	5500	5					0.477273
Chen et al., 2022	Milliman and Farnsworth 2013	10.1017/CBO9780511781247	Gela	Gela	Italy	Europe		37.0581	14.2606		478.2	19.5175	Fluvial		Volumetric	240	5					0.338542
Chen et al., 2022	Milliman and Farnsworth 2013	10.1017/CBO9780511781247	Gornalunga	Gornalunga	Italy	Europe		37.3853	15.0902		535.4	31.8823	Fluvial		Volumetric	230	5					0.0815217
Chen et al., 2022	Milliman and Farnsworth 2013	10.1017/CBO9780511781247	Mat	Mat	Albania	Europe		41.6375	19.5723		1258.6	20.7039	Fluvial		Volumetric	2300	5					0.706522
Chen et al., 2022	Milliman and Farnsworth 2013	10.1017/CBO9780511781247	Vijose	Vijose	Albania	Europe		40.6442	19.3186		869.7	7.01838	Fluvial		Volumetric	6800	5					0.762868
Chen et al., 2022	Milliman and Farnsworth 2013	10.1017/CBO9780511781247	Neretva	Neretva	Croatia	Europe		43.0206	17.4469		1078.9	96.6154	Fluvial		Volumetric	13000	5					0.673077
Chen et al., 2022	Milliman and Farnsworth 2013	10.1017/CBO9780511781247	Acheloos	Acheloos	Greece	Europe		38.3448	21.1077		865.3	31.2966	Fluvial		Volumetric	5400	5					0.381944
Chen et al., 2022	Milliman and Farnsworth 2013	10.1017/CBO9780511781247	Alfios	Alfios	Greece	Europe		37.6129	21.452		860.6	45.2634	Fluvial		Volumetric	3700	5					0.506757
Chen et al., 2022	Milliman and Farnsworth 2013	10.1017/CBO9780511781247	Aliakmon	Aliakmon	Greece	Europe		40.4734	22.652		534.7	8.78907	Fluvial		Volumetric	9500	5					0.289474
Chen et al., 2022	Milliman and Farnsworth 2013	10.1017/CBO9780511781247	Arachthos	Arachthos	Greece	Europe		39.0169	21.0502		1080.8	28.4771	Fluvial		Volumetric	1900	5					2.40132
Chen et al., 2022	Milliman and Farnsworth 2013	10.1017/CBO9780511781247	Axios	Axios	Greece	Europe		40.5041	22.7194		504.3	3.32995	Fluvial		Volumetric	24000	5					0.122396
Chen et al., 2022	Milliman and Farnsworth 2013	10.1017/CBO9780511781247	Evros	Evros	Greece	Europe		40.7385	26.035		567.9	5.4896	Fluvial		Volumetric	35000	5					0.151786
Chen et al., 2022	Milliman and Farnsworth 2013	10.1017/CBO9780511781247	Gallikos	Gallikos	Greece	Europe		40.6306	22.8435		498.2	13.6328	Fluvial		Volumetric	900	5					0.00277778
Chen et al., 2022	Milliman and Farnsworth 2013	10.1017/CBO9780511781247	Kalamas	Kalamas	Greece	Europe		39.5294	20.1449		1139.1	28.7501	Fluvial		Volumetric	1800	5					0.659722
Chen et al., 2022	Milliman and Farnsworth 2013	10.1017/CBO9780511781247	Louros	Louros	Greece	Europe		39.047	20.7784		943.2	27.2036	Fluvial		Volumetric	800	5					0.625
Chen et al., 2022	Milliman and Farnsworth 2013	10.1017/CBO9780511781247	Nestos	Nestos	Greece	Europe		40.8472	24.8043		543.5	11.8641	Fluvial		Volumetric	6200	5					0.100806
Chen et al., 2022	Milliman and Farnsworth 2013	10.1017/CBO9780511781247	Pinios	Pinios	Greece	Europe		39.9352	22.718		582.9	57.4294	Fluvial		Volumetric	11000	5					0.25
Chen et al., 2022	Milliman and Farnsworth 2013	10.1017/CBO9780511781247	Sperchios	Sperchios	Greece	Europe		38.8741	22.5606		412.7	85.5465	Fluvial		Volumetric	1800	5					0.486111
Chen et al., 2022	Milliman and Farnsworth 2013	10.1017/CBO9780511781247	Strimonas	Strimonas	Greece	Europe		40.786	23.8491		466.3	36.7523	Fluvial		Volumetric	17000	5					0.147059
Chen et al., 2022	Milliman and Farnsworth 2013	10.1017/CBO9780511781247	Anabar	Anabar	Russia	Russia		73.5398	113.474		192.4	5.01347	Fluvial		Volumetric	100000	5					0.0025
Chen et al., 2022	Milliman and Farnsworth 2013	10.1017/CBO9780511781247	Anadyr	Anadyr	Russia	Russia		64.5001	178.338		467.2	6.05692	Fluvial		Volumetric	200000	5					0.01125
Chen et al., 2022	Milliman and Farnsworth 2013	10.1017/CBO9780511781247	Gizhiga	Gizhiga	Russia	Russia		61.9426	160.378		394	42.2187	Fluvial		Volumetric	12000	5					0.0171875
Chen et al., 2022	Milliman and Farnsworth 2013	10.1017/CBO9780511781247	Kamchatka	Kamchatka	Russia	Russia		56.2101	162.492		853.6	28.0581	Fluvial		Volumetric	56000	5					0.0345982
Chen et al., 2022	Milliman and Farnsworth 2013	10.1017/CBO9780511781247	Kem	Kem	Russia	Russia		64.9555	34.6753		578.3	9.57816	Fluvial		Volumetric	28000	5					0.0015625
Chen et al., 2022	Milliman and Farnsworth 2013	10.1017/CBO9780511781247	Khatanga	Khatanga	Russia	Russia		73.2445	106.745		206.5	12.5943	Fluvial		Volumetric	360000	5					0.00295139
Chen et al., 2022	Milliman and Farnsworth 2013	10.1017/CBO9780511781247	Mezen	Mezen	Russia	Russia		66.1892	43.9588		547.4	6.58181	Fluvial		Volumetric	78000	5					0.00721154
Chen et al., 2022	Milliman and Farnsworth 2013	10.1017/CBO9780511781247	Mzymta	Mzymta	Russia	Russia		43.4159	39.9237		1955.2	82.9021	Fluvial		Volumetric	1000	5					0.1875
Chen et al., 2022	Milliman and Farnsworth 2013	10.1017/CBO9780511781247	Nadym	Nadym	Russia	Russia		66.2289	72.1035		550.4	9.35263	Fluvial		Volumetric	64000	5					0.00683594
Chen et al., 2022	Milliman and Farnsworth 2013	10.1017/CBO9780511781247	Neva	Neva	Russia	Russia		59.9648	30.2158		685.3	9.20967	Fluvial		Volumetric	74000	5					0.00422297
Chen et al., 2022	Milliman and Farnsworth 2013	10.1017/CBO9780511781247	Niva	Niva	Russia	Russia		67.131	32.4208		724	47.5438	Fluvial		Volumetric	13000	5					0.0336538
Chen et al., 2022	Milliman and Farnsworth 2013	10.1017/CBO9780511781247	Olenyok	Olenyok	Russia	Russia		73.0194	119.747		314.8	22.6606	Fluvial		Volumetric	220000	5					0.003125
Chen et al., 2022	Milliman and Farnsworth 2013	10.1017/CBO9780511781247	Onega	Onega	Russia	Russia		63.9298	37.9933		730.6	14.9697	Fluvial		Volumetric	57000	5					0.00274123
Chen et al., 2022	Milliman and Farnsworth 2013	10.1017/CBO9780511781247	Penzhina	Penzhina	Russia	Russia		62.467	165.109		440.8	68.9237	Fluvial		Volumetric	73000	5					0.00856164
Chen et al., 2022	Milliman and Farnsworth 2013	10.1017/CBO9780511781247	Pyr	Pyr	Russia	Russia		67.5635	77.7806		692.8	7.9166	Fluvial		Volumetric	110000	5					0.00397727
Chen et al., 2022	Milliman and Farnsworth 2013	10.1017/CBO9780511781247	Tauyo	Tauyo	Russia	Russia		59.6339	149.098		1093	49.9654	Fluvial		Volumetric	25000	5					0.012
Chen et al., 2022	Milliman and Farnsworth 2013	10.1017/CBO9780511781247	Taz	Taz	Russia	Russia		67.5557	78.5818		727.1	12.5987	Fluvial		Volumetric	150000	5					0.0025
Chen et al., 2022	Milliman and Farnsworth 2013	10.1017/CBO9780511781247	Tugur	Tugur	Russia	Russia		53.757	136.784		687.8	29.4363	Fluvial		Volumetric	12000	5					0.0078125
Chen et al., 2022	Milliman and Farnsworth 2013	10.1017/CBO9780511781247	Uda	Uda	Russia	Russia		54.723	135.288		810.6	27.8082	Fluvial		Volumetric	61000	5					0.00952869
Chen et al., 2022	Milliman and Farnsworth 2013	10.1017/CBO9780511781247	Achenkovil	Achenkovil	India	Asia		9.31112	76.382		2781.5	5.38962	Fluvial		Volumetric	1500	5					0.0241667
Chen et al., 2022	Milliman and Farnsworth 2013	10.1017/CBO9780511781247	Bharathpuzha	Bharathpuzha	India	Asia		10.7881	75.9134		2853.7	5.52533	Fluvial		Volumetric	6200	5					0.0211694
Chen et al., 2022	Milliman and Farnsworth 2013	10.1017/CBO9780511781247	Brahmani	Brahmani	India	Asia		20.7058	87.0001		1767.4	24.446	Fluvial		Volumetric	52000	5					0.0841346
Chen et al., 2022	Milliman and Farnsworth 2013	10.1017/CBO9780511781247	Cauweri	Cauweri	India	Asia		11.3606	79.831		1421.7	3.96248	Fluvial		Volumetric	88000	5					0.00284091
Chen et al., 2022	Milliman and Farnsworth 2013	10.1017/CBO9780511781247	Chalakudi	Chalakudi	India	Asia		10.1772	76.1644		2906.2	4.3621	Fluvial		Volumetric	1700	5					0.0257353
Chen et al., 2022	Milliman and Farnsworth 2013	10.1017/CBO9780511781247	Chaliyar	Chaliyar	India	Asia		11.1621	75.8026		3072.7	9.79487	Fluvial		Volumetric	2900	5					0.105603
Chen et al., 2022	Milliman and Farnsworth 2013	10.1017/CBO9780511781247	Gundlakamma	Gundlakamma	India	Asia		15.5412	80.2281		1034.9	2.61476	Fluvial		Volumetric	8500	5					0.00735294
Chen et al., 2022	Milliman and Farnsworth 2013	10.1017/CBO9780511781247	Kadalundi	Kadalundi	India	Asia		11.1245	75.8256		3019.2	11.5447	Fluvial		Volumetric	1100	5					0.340909
Chen et al., 2022	Milliman and Farnsworth 2013	10.1017/CBO9780511781247	Kalinadi	Kalinadi	India	Asia		14.8427	74.1214		3521.6	42.3734	Fluvial		Volumetric	5200	5					0.0841346
Chen et al., 2022	Milliman and Farnsworth 2013	10.1017/CBO9780511781247	Kallada	Kallada	India	Asia		8.93441	76.5378		2503.4	6.23327	Fluvial		Volumetric	1700	5					0.0330882
Chen et al., 2022	Milliman and Farnsworth 2013	10.1017/CBO9780511781247	Mahi	Mahi	India	Asia		22.2105	72.7656		922.4	5.58438	Fluvial		Volumetric	35000	5					0.0357143
Chen et al., 2022	Milliman and Farnsworth 2013	10.1017/CBO9780511781247	Muvatupuzha	Muvatupuzha	India	Asia		9.82864	76.3819		3062.2	8.65979	Fluvial		Volumetric	1500	5					0.0154167
Chen et al., 2022	Milliman and Farnsworth 2013	10.1017/CBO9780511781247	Nagavali	Nagavali	India	Asia		18.2119	83.9402		1198.8	6.21701	Fluvial		Volumetric	9400	5					0.0664894
Chen et al., 2022	Milliman and Farnsworth 2013	10.1017/CBO9780511781247	Netravati	Netravati	India	Asia		12.8434	74.8299		3603.4	12.4878	Fluvial		Volumetric	4200	5					0.208333
Chen et al., 2022	Milliman and Farnsworth 2013	10.1017/CBO9780511781247	Pamba	Pamba	India	Asia		9.51728	76.3793		3023.8	3.27017	Fluvial		Volumetric	2200	5					0.0710227
Chen et al., 2022	Milliman and Farnsworth 2013	10.1017/CBO9780511781247	Penner	Penner	India	Asia		14.5816	80.1924		1139.2	4.67355	Fluvial		Volumetric	55000	5					0.0204545
Chen et al., 2022	Milliman and Farnsworth 2013	10.1017/CBO9780511781247	Periyar	Periyar	India	Asia		10.1789	76.1641		2906.2	4.3621	Fluvial		Volumetric	5400	5					0.0289352
Chen et al., 2022	Milliman and Farnsworth 2013	10.1017/CBO9780511781247	Ponnaiyar	Ponnaiyar	India	Asia		11.7737	79.7933		1262.5	4.61351	Fluvial		Volumetric	16000	5					0.00273437
Chen et al., 2022	Milliman and Farnsworth 2013	10.1017/CBO9780511781247	Rushikulya	Rushikulya	India	Asia		19.3797	85.084		1345.2	20.1676	Fluvial		Volumetric	7700	5					0.0974026
Chen et al., 2022	Milliman and Farnsworth 2013	10.1017/CBO9780511781247	Sabarmati	Sabarmati	India	Asia		22.3531	72.4084		868.7	2.54144	Fluvial		Volumetric	21000	5					0.00595238
Chen et al., 2022	Milliman and Farnsworth 2013	10.1017/CBO9780511781247	Shetrunji	Shetrunji	India	Asia		21.3025	72.1108		892.2	5.05665	Fluvial		Volumetric	5500	5					0.0681818
Chen et al., 2022	Milliman and Farnsworth 2013	10.1017/CBO9780511781247	Subarnarekha	Subarnarekha	India	Asia		21.5592	87.3784		1848.8	5.42457	Fluvial		Volumetric	19000	5					0.0986842
Chen et al., 2022	Milliman and Farnsworth 2013	10.1017/CBO9780511781247	Tamraparni	Tamraparni	India	Asia		8.64977	78.1273		722.6	2.84178	Fluvial		Volumetric	6000	5					0.104167
Chen et al., 2022	Milliman and Farnsworth 2013	10.1017/CBO9780511781247	Tapti	Tapti	India	Asia		21.0974	72.6958		1441.8	3.04472	Fluvial		Volumetric	65000	5					0.192308
Chen et al., 2022	Milliman and Farnsworth 2013	10.1017/CBO9780511781247	Valapattanam	Valapattanam	India	Asia		11.9449	75.2961		3431.2	9.70607	Fluvial		Volumetric	1900	5					0.0855263
Chen et al., 2022	Milliman and Farnsworth 2013	10.1017/CBO9780511781247	Vamsadhara	Vamsadhara	India	Asia		18.3425	84.1332		1250.3	6.47405	Fluvial		Volumetric	11000	5					0.386364
Chen et al., 2022	Milliman and Farnsworth 2013	10.1017/CBO9780511781247	Salween	Salween	Myanmar	Asia		16.1538	97.564		4586.6	3.83427	Fluvial		Volumetric	270000	5					0.416667
Chen et al., 2022	Milliman and Farnsworth 2013	10.1017/CBO9780511781247	Kelantan	Kelantan	Malaysia	Pacific		6.21603	102.235		2833.5	3.27767	Fluvial		Volumetric	12000	5					0.130208
Chen et al., 2022	Milliman and Farnsworth 2013	10.1017/CBO9780511781247	Langat	Langat	Malaysia	Pacific		2.80224	101.409		2759.8	5.83498	Fluvial		Volumetric	2500	5					0.15
Chen et al., 2022	Milliman and Farnsworth 2013	10.1017/CBO9780511781247	Muda	Muda	Malaysia	Pacific		5.57712	100.339		2361.5	4.56223	Fluvial		Volumetric	7400	5					0.00760135
Chen et al., 2022	Milliman and Farnsworth 2013	10.1017/CBO9780511781247	Muar	Muar	Malaysia	Pacific		2.05259	102.548		2071	3.60092	Fluvial		Volumetric	3200	5					0.0136719
Chen et al., 2022	Milliman and Farnsworth 2013	10.1017/CBO9780511781247	Pahang	Pahang	Malaysia	Pacific		3.52836	103.469		3131.2	3.88626	Fluvial		Volumetric	19000	5					0.0986842
Chen et al., 2022	Milliman and Farnsworth 2013	10.1017/CBO9780511781247	Perak	Perak	Malaysia	Pacific		4.00095	100.754		2122.4	2.92768	Fluvial		Volumetric	13000	5					0.0432692
Chen et al., 2022	Milliman and Farnsworth 2013	10.1017/CBO9780511781247	Selangor	Selangor	Malaysia	Pacific		3.33721	101.23		2196.5	3.22025	Fluvial		Volumetric	3200	5					0.0175781
Chen et al., 2022	Milliman and Farnsworth 2013	10.1017/CBO9780511781247	Terengganu	Terengganu	Malaysia	Pacific		5.34031	103.147		3015.9	5.5147	Fluvial		Volumetric	3300	5					0.109848
Chen et al., 2022	Milliman and Farnsworth 2013	10.1017/CBO9780511781247	Rajang	Rajang	Malaysia	Pacific		2.42064	111.296		3827.5	6.35963	Fluvial		Volumetric	51000	5					0.367647
Chen et al., 2022	Milliman and Farnsworth 2013	10.1017/CBO9780511781247	Khlong Phum Duang	Khlong Phum Duang	Thailand	Asia		13.489	100.814		1367.5	1.57849	Fluvial		Volumetric	3000	5					0.025
Chen et al., 2022	Milliman and Farnsworth 2013	10.1017/CBO9780511781247	Mae Klong	Mae Klong	Thailand	Asia		13.3614	100.006		1177	4.20638	Fluvial		Volumetric	31000	5					0.163306
Chen et al., 2022	Milliman and Farnsworth 2013	10.1017/CBO9780511781247	Pattani	Pattani	Thailand	Asia		6.90083	101.246		2067.4	2.39587	Fluvial		Volumetric	4000	5					0.0546875
Chen et al., 2022	Milliman and Farnsworth 2013	10.1017/CBO9780511781247	Ba	Ba	Vietnam	Asia		13.088	109.328		2202	9.87742	Fluvial		Volumetric	14000	5					0.0446429
Chen et al., 2022	Milliman and Farnsworth 2013	10.1017/CBO9780511781247	Ca	Ca	Vietnam	Asia		18.7653	105.766		2094.3	4.39654	Fluvial		Volumetric	27000	5					0.0925926
Chen et al., 2022	Milliman and Farnsworth 2013	10.1017/CBO9780511781247	Ma	Ma	Vietnam	Asia		19.7867	105.934		1776.3	4.08945	Fluvial		Volumetric	28000	5					0.0669643
Chen et al., 2022	Milliman and Farnsworth 2013	10.1017/CBO9780511781247	Sai Gon	Sai Gon	Vietnam	Asia		10.4133	106.799		1668.3	3.41588	Fluvial		Volumetric	44000	5					0.0426136
Chen et al., 2022	Milliman and Farnsworth 2013	10.1017/CBO9780511781247	Thai Binh	Thai Binh	Vietnam	Asia		20.6731	106.711		1741.6	5.71199	Fluvial		Volumetric	15000	5					0.0416667
Chen et al., 2022	Milliman and Farnsworth 2013	10.1017/CBO9780511781247	Thu Bon	Thu Bon	Vietnam	Asia		15.873	108.393		2610.6	4.62414	Fluvial		Volumetric	10000	5					0.125
Chen et al., 2022	Milliman and Farnsworth 2013	10.1017/CBO9780511781247	Tutong	Tutong	Brunei	Asia		4.77109	114.596		3270.7	9.53033	Fluvial		Volumetric	2300	5					0.0679348
Chen et al., 2022	Milliman and Farnsworth 2013	10.1017/CBO9780511781247	Guanhe	Guanhe	China	Asia		34.4653	119.791		979.9	1.51805	Fluvial		Volumetric	6400	5					0.0683594
Chen et al., 2022	Milliman and Farnsworth 2013	10.1017/CBO9780511781247	Hanjiang	Hanjiang	China	Asia		23.4482	116.872		1422.4	7.23673	Fluvial		Volumetric	30000	5					0.15
Chen et al., 2022	Milliman and Farnsworth 2013	10.1017/CBO9780511781247	Jianjiang	Jianjiang	China	Asia		21.243	110.647		1725.2	3.38044	Fluvial		Volumetric	9500	5					0.0986842
Chen et al., 2022	Milliman and Farnsworth 2013	10.1017/CBO9780511781247	Jinjiang	Jinjiang	China	Asia		24.8512	118.651		1134.8	17.2093	Fluvial		Volumetric	11000	5					0.136364
Chen et al., 2022	Milliman and Farnsworth 2013	10.1017/CBO9780511781247	Jiulongjiang	Jiulongjiang	China	Asia		24.4241	117.926		1342.6	40.1694	Fluvial		Volumetric	15000	5					0.129167
Chen et al., 2022	Milliman and Farnsworth 2013	10.1017/CBO9780511781247	Luanhe	Luanhe	China	Asia		39.4325	119.3		614	2.71242	Fluvial		Volumetric	54000	5					0.266204
Chen et al., 2022	Milliman and Farnsworth 2013	10.1017/CBO9780511781247	Majiahe	Majiahe	China	Asia		38.204	117.971		567.2	2.30618	Fluvial		Volumetric	8700	5					0.00502874
Chen et al., 2022	Milliman and Farnsworth 2013	10.1017/CBO9780511781247	Minjiang	Minjiang	China	Asia		26.0744	119.683		1355.5	15.71	Fluvial		Volumetric	61000	5					0.0245902
Chen et al., 2022	Milliman and Farnsworth 2013	10.1017/CBO9780511781247	Moyangjiang	Moyangjiang	China	Asia		21.7811	112.039		2634.7	10.6267	Fluvial		Volumetric	6100	5					0.0819672
Chen et al., 2022	Milliman and Farnsworth 2013	10.1017/CBO9780511781247	Nanliujiang	Nanliujiang	China	Asia		21.5955	109.078		2078.2	2.55874	Fluvial		Volumetric	6600	5					0.104167
Chen et al., 2022	Milliman and Farnsworth 2013	10.1017/CBO9780511781247	Oujiang	Oujiang	China	Asia		27.9461	120.919		1649.3	10.1339	Fluvial		Volumetric	18000	5					0.09375
Chen et al., 2022	Milliman and Farnsworth 2013	10.1017/CBO9780511781247	Qiantangjiang	Qiantangjiang	China	Asia		30.4656	121.884		1236.2	0.446263	Fluvial		Volumetric	42000	5					0.0654762
Chen et al., 2022	Milliman and Farnsworth 2013	10.1017/CBO9780511781247	Tuhaihe	Tuhaihe	China	Asia		38.1577	118.078		568.3	2.77577	Fluvial		Volumetric	19000	5					0.0164474
Chen et al., 2022	Milliman and Farnsworth 2013	10.1017/CBO9780511781247	Yalujiang	Yalujiang	China	Asia		39.9136	124.297		1021.4	6.52288	Fluvial		Volumetric	64000	5					0.046875
Chen et al., 2022	Milliman and Farnsworth 2013	10.1017/CBO9780511781247	Changhuajiang	Changhuajiang	China	Asia		19.3021	108.659		1016.4	14.4806	Fluvial		Volumetric	5100	5					0.00980392
Chen et al., 2022	Milliman and Farnsworth 2013	10.1017/CBO9780511781247	Nandujiang	Nandujiang	China	Asia		20.0799	110.382		1694.2	5.90519	Fluvial		Volumetric	6600	5					0.104167
Chen et al., 2022	Milliman and Farnsworth 2013	10.1017/CBO9780511781247	Agano	Agano	Japan	Asia		37.9596	139.13		2090.1	5.90498	Fluvial		Volumetric	7700	5					0.0730519
Chen et al., 2022	Milliman and Farnsworth 2013	10.1017/CBO9780511781247	Goumo	Goumo	Japan	Asia		35.0241	132.227		1672.9	46.2606	Fluvial		Volumetric	3900	5					0.00849359
Chen et al., 2022	Milliman and Farnsworth 2013	10.1017/CBO9780511781247	Iwaki	Iwaki	Japan	Asia		41.0144	140.365		1570.2	35.7508	Fluvial		Volumetric	2500	5					0.14
Chen et al., 2022	Milliman and Farnsworth 2013	10.1017/CBO9780511781247	Jintsu	Jintsu	Japan	Asia		36.7608	137.222		2418.8	56.4945	Fluvial		Volumetric	2700	5					0.00555556
Chen et al., 2022	Milliman and Farnsworth 2013	10.1017/CBO9780511781247	Kiso	Kiso	Japan	Asia		35.0319	136.746		1676.9	4.21298	Fluvial		Volumetric	5000	5					0.15
Chen et al., 2022	Milliman and Farnsworth 2013	10.1017/CBO9780511781247	Kitakami	Kitakami	Japan	Asia		38.5744	141.458		1374.3	99.9925	Fluvial		Volumetric	10000	5					0.06875
Chen et al., 2022	Milliman and Farnsworth 2013	10.1017/CBO9780511781247	Kumano	Kumano	Japan	Asia		33.7267	136.015		3019.5	95.234	Fluvial		Volumetric	2400	5					0.338542
Chen et al., 2022	Milliman and Farnsworth 2013	10.1017/CBO9780511781247	Kurobe	Kurobe	Japan	Asia		36.9205	137.428		2645	84.3485	Fluvial		Volumetric	680	5					0.220588
Chen et al., 2022	Milliman and Farnsworth 2013	10.1017/CBO9780511781247	Kuzuryo	Kuzuryo	Japan	Asia		36.2201	136.134		2323	19.2836	Fluvial		Volumetric	2900	5					0.00840517
Chen et al., 2022	Milliman and Farnsworth 2013	10.1017/CBO9780511781247	Mogami	Mogami	Japan	Asia		38.9249	139.809		2330	8.97034	Fluvial		Volumetric	7000	5					0.285714
Chen et al., 2022	Milliman and Farnsworth 2013	10.1017/CBO9780511781247	Omono	Omono	Japan	Asia		39.6914	140.061		1984.2	16.3358	Fluvial		Volumetric	4700	5					0.00944149
Chen et al., 2022	Milliman and Farnsworth 2013	10.1017/CBO9780511781247	Ooi	Ooi	Japan	Asia		34.7695	138.294		2163.2	49.1423	Fluvial		Volumetric	1300	5					0.913462
Chen et al., 2022	Milliman and Farnsworth 2013	10.1017/CBO9780511781247	Shinano	Shinano	Japan	Asia		37.6674	138.775		1932.3	40.7612	Fluvial		Volumetric	12000	5					0.0833333
Chen et al., 2022	Milliman and Farnsworth 2013	10.1017/CBO9780511781247	Shou	Shou	Japan	Asia		36.7894	137.076		2438.1	48.1931	Fluvial		Volumetric	1200	5					0.572917
Chen et al., 2022	Milliman and Farnsworth 2013	10.1017/CBO9780511781247	Tenryu	Tenryu	Japan	Asia		34.6471	137.8		1871.3	28.5254	Fluvial		Volumetric	5100	5					0.612745
Chen et al., 2022	Milliman and Farnsworth 2013	10.1017/CBO9780511781247	Yura	Yura	Japan	Asia		35.5166	135.289		2001.2	89.3888	Fluvial		Volumetric	1900	5					0.00394737
Chen et al., 2022	Milliman and Farnsworth 2013	10.1017/CBO9780511781247	Chikugo	Chikugo	Japan	Asia		33.143	130.343		1945	4.11348	Fluvial		Volumetric	2900	5					0.387931
Chen et al., 2022	Milliman and Farnsworth 2013	10.1017/CBO9780511781247	Mankyong	Mankyong	South Korea	Asia		35.7869	126.759		1264.3	11.0335	Fluvial		Volumetric	1600	5					0.25
Chen et al., 2022	Milliman and Farnsworth 2013	10.1017/CBO9780511781247	Sapgyo	Sapgyo	South Korea	Asia		36.8838	126.844		1217.1	13.8022	Fluvial		Volumetric	1700	5					0.0477941
Chen et al., 2022	Milliman and Farnsworth 2013	10.1017/CBO9780511781247	Seumjin	Seumjin	South Korea	Asia		34.9395	127.774		1536.5	74.3574	Fluvial		Volumetric	4900	5					0.255102
Chen et al., 2022	Milliman and Farnsworth 2013	10.1017/CBO9780511781247	Yeongsan	Yeongsan	South Korea	Asia		34.7755	126.377		1313.8	34.0686	Fluvial		Volumetric	2800	5					0.15625
Chen et al., 2022	Milliman and Meade 1983	10.1086/628741	Hudson	Hudson	US	North America		40.6097	-74.0466		1227.6	13.0581	Fluvial		Volumetric	20000	5					0.03125
Chen et al., 2022	Milliman and Meade 1983	10.1086/628741	Brazos	Brazos	US	North America		28.9393	-95.2985		1325.9	2.62507	Fluvial		Volumetric	110000	5					0.0909091
Chen et al., 2022	Milliman and Meade 1983	10.1086/628741	Eel	Eel	US	North America		40.648	-124.31		1529.8	24.7857	Fluvial		Volumetric	8000	5					1.09375
Chen et al., 2022	Milliman and Meade 1983	10.1086/628741	Copper	Copper	US	North America		60.3147	-144.996		3530	30.307	Fluvial		Volumetric	60000	5					0.729167
Chen et al., 2022	Milliman and Meade 1983	10.1086/628741	Susitna	Susitna	US	North America		61.2826	-150.576		690.5	6.82083	Fluvial		Volumetric	50000	5					0.3125
Chen et al., 2022	Milliman and Meade 1983	10.1086/628741	Fraser	Fraser	Canada	North America		49.1177	-123.187		1362.7	11.5813	Fluvial		Volumetric	220000	5					0.0568182
Chen et al., 2022	Milliman and Meade 1983	10.1086/628741	Chira	Chira	Peru	South America		-4.90114	-81.1455		124.3	11.1939	Fluvial		Volumetric	20000	5					1.25
Chen et al., 2022	Milliman and Meade 1983	10.1086/628741	Magdalena	Magdalena	Colombia	South America		11.0491	-74.8306		753.7	21.2883	Fluvial		Volumetric	240000	5					0.572917
Chen et al., 2022	Milliman and Meade 1983	10.1086/628741	Negro	Negro	Argentina	South America		-41.0255	-62.7856		401.5	4.51427	Fluvial		Volumetric	100000	5					0.08125
Chen et al., 2022	Milliman and Meade 1983	10.1086/628741	Drini	Drini	Albania	Europe		41.8494	19.3748		1364.7	19.2463	Fluvial		Volumetric	10000	5					0.9375
Chen et al., 2022	Milliman and Meade 1983	10.1086/628741	Severnay Dvina	Severnay Dvina	Russia	Russia		64.6965	40.2395		689.6	11.7971	Fluvial		Volumetric	350000	5					0.00803571
Chen et al., 2022	Milliman and Meade 1983	10.1086/628741	Liaohe	Liaohe	China	Asia		40.8647	121.808		662.5	4.83067	Fluvial		Volumetric	170000	5					0.150735
Chen et al., 2022	Milliman and Meade 1983	10.1086/628741	Daling	Daling	China	Asia		40.8589	121.558		657.5	3.11998	Fluvial		Volumetric	20000	5					1.125
Chen et al., 2022	Milliman and Meade 1983	10.1086/628741	Haihe	Haihe	China	Asia		38.9562	117.802		559.1	2.29663	Fluvial		Volumetric	50000	5					1.0125
Chen et al., 2022	Milliman and Meade 1983	10.1086/628741	Huaihe	Huaihe	China	Asia		33.1955	118.619		1086.9	3.3737	Fluvial		Volumetric	260000	5					0.0336538
Chen et al., 2022	Milliman and Meade 1983	10.1086/628741	Pearl (Zhu Jiang)	Pearl (Zhu Jiang)	China	Asia		22.6564	113.717		1948.6	3.55039	Fluvial		Volumetric	440000	5					0.0980114
Chen et al., 2022	Milliman and Meade 1983	10.1086/628741	Irrawaddy	Irrawaddy	Myanmar	Asia		15.7868	95.0719		3298.5	2.81989	Fluvial		Volumetric	430000	5					0.385174
Chen et al., 2022	Milliman and Meade 1983	10.1086/628741	Mahanadi	Mahanadi	India	Asia		20.2925	86.7061		1832.2	2.44246	Fluvial		Volumetric	130000	5					0.00961538
Chen et al., 2022	Milliman and Meade 1983	10.1086/628741	Damodar	Damodar	India	Asia		22.2153	88.0427		1745.3	4.26476	Fluvial		Volumetric	20000	5					0.875
Chen et al., 2022	Milliman and Meade 1983	10.1086/628741	Godavari	Godavari	India	Asia		16.7237	82.3332		1325.7	5.88243	Fluvial		Volumetric	310000	5					0.193548
Chen et al., 2022	Milliman and Meade 1983	10.1086/628741	Limpopo	Limpopo	Mozambique	Africa		-25.2054	33.5163		1107.2	13.031	Fluvial		Volumetric	410000	5					0.0503049
Chen et al., 2022	Milliman and Meade 1983	10.1086/628741	Rufiji	Rufiji	Tanzania	Africa		-7.75612	39.3187		1320.1	5.71357	Fluvial		Volumetric	180000	5					0.0590278
Chen et al., 2022	Milliman and Meade 1983	10.1086/628741	Tana	Tana	Kenya	Africa		-2.52892	40.5216		1216.3	5.02827	Fluvial		Volumetric	32000	5					0.625
Chen et al., 2022	Milliman and Meade 1983	10.1086/628741	Haast	Haast	New Zealand	Pacific		-43.836	169.034		4242.2	72.3501	Fluvial		Volumetric	1000	5					8.125
Chen et al., 2022	Milliman and Meade 1983	10.1086/628741	Fly	Fly	Papua New Guinea	Pacific		-8.48183	143.491		2000	6.09318	Fluvial		Volumetric	61000	5					0.307377
Chen et al., 2022	Milliman and Meade 1983	10.1086/628741	Purari	Purari	Papua New Guinea	Pacific		-7.83303	145.026		2440	6.21451	Fluvial		Volumetric	31000	5					1.6129
Chen et al., 2022	Milliman and Syvitski 1992	10.1086/629606	Aure	Aure	Papua New Guinea	Pacific		-7.07476	145.314		3420.7	158.357	Fluvial		Volumetric	4500	5					6.875
Chen et al., 2022	Milliman and Syvitski 1992	10.1086/629606	Cleddau	Cleddau	New Zealand	Pacific		-44.6781	167.924		4830	594.862	Fluvial		Volumetric	150	5					8.125
Chen et al., 2022	Milliman and Syvitski 1992	10.1086/629606	Hokitika	Hokitika	New Zealand	Pacific		-42.7217	170.951		3204.2	20.6986	Fluvial		Volumetric	350	5					10.625
Chen et al., 2022	Milliman and Syvitski 1992	10.1086/629606	Cijolang	Cijolang	Indonesia	Pacific		-6.91229	107.945		2732.8	147.392	Fluvial		Volumetric	380	5					1.1875
Chen et al., 2022	Milliman and Syvitski 1992	10.1086/629606	Angat	Angat	Philippines	Pacific		14.7691	120.75		1920.7	2.01814	Fluvial		Volumetric	570	5					5
Chen et al., 2022	Milliman and Syvitski 1992	10.1086/629606	Cimuntur	Cimuntur	Indonesia	Pacific		-6.32263	108.137		1841.1	2.23515	Fluvial		Volumetric	580	5					1.875
Chen et al., 2022	Milliman and Syvitski 1992	10.1086/629606	Cilutung	Cilutung	Indonesia	Pacific		-6.81462	108.162		2342.2	51.5585	Fluvial		Volumetric	600	5					7.5
Chen et al., 2022	Milliman and Syvitski 1992	10.1086/629606	Agno	Agno	Philippines	Pacific		16.0436	120.197		2543.2	21.6473	Fluvial		Volumetric	1200	5					2.71875
Chen et al., 2022	Milliman and Syvitski 1992	10.1086/629606	Citanduy	Citanduy	Indonesia	Pacific		-7.67444	108.802		3041.5	21.6448	Fluvial		Volumetric	2500	5					2.3125
Chen et al., 2022	Milliman and Syvitski 1992	10.1086/629606	Waiau	Waiau	New Zealand	Pacific		-42.7772	173.373		912.3	61.433	Fluvial		Volumetric	2000	5					0.8125
Chen et al., 2022	Milliman and Syvitski 1992	10.1086/629606	Rakaia	Rakaia	New Zealand	Pacific		-43.8983	172.213		641	4.70769	Fluvial		Volumetric	2600	5					1
Chen et al., 2022	Milliman and Syvitski 1992	10.1086/629606	Waimakariri	Waimakariri	New Zealand	Pacific		-43.3908	172.709		673.2	5.78042	Fluvial		Volumetric	3200	5					1.0625
Chen et al., 2022	Milliman and Syvitski 1992	10.1086/629606	Cimanuk	Cimanuk	Indonesia	Pacific		-6.74815	108.152		2216.9	20.1432	Fluvial		Volumetric	3200	5					4.875
Chen et al., 2022	Milliman and Syvitski 1992	10.1086/629606	Kali Brantas	Kali Brantas	Indonesia	Pacific		-7.56423	112.869		1765.6	3.52345	Fluvial		Volumetric	8500	5					0.6
Chen et al., 2022	Milliman and Syvitski 1992	10.1086/629606	Porong	Porong	Indonesia	Pacific		-7.56283	112.868		1765.6	3.53471	Fluvial		Volumetric	12000	5					1.0625
Chen et al., 2022	Milliman and Syvitski 1992	10.1086/629606	Solo	Solo	Indonesia	Pacific		-6.85058	112.575		1680.4	5.66354	Fluvial		Volumetric	16000	5					0.75
Chen et al., 2022	Milliman and Syvitski 1992	10.1086/629606	Narmada	Narmada	India	Asia		21.6193	72.5774		1042.8	3.26893	Fluvial		Volumetric	89000	5					0.875
Chen et al., 2022	Milliman and Syvitski 1992	10.1086/629606	Hungho	Hungho	Vietnam	Asia		20.2739	106.57		1835.3	3.04651	Fluvial		Volumetric	120000	5					0.6875
Chen et al., 2022	Milliman and Syvitski 1992	10.1086/629606	Chao Phraya	Chao Phraya	Thailand	Asia		13.5329	100.598		1372.6	2.65353	Fluvial		Volumetric	160000	5					0.0425
Chen et al., 2022	Milliman and Syvitski 1992	10.1086/629606	Krishna	Krishna	India	Asia		15.7308	80.9273		1163.9	3.76735	Fluvial		Volumetric	250000	5					0.1625
Chen et al., 2022	Milliman and Syvitski 1992	10.1086/629606	Aso	Aso	Italy	Europe		43.1034	13.8413		692.8	41.1664	Fluvial		Volumetric	280	5					0.375
Chen et al., 2022	Milliman and Syvitski 1992	10.1086/629606	Djer	Djer	Algeria	Africa		36.5938	2.74198		649.3	27.5065	Fluvial		Volumetric	390	5					1.0625
Chen et al., 2022	Milliman and Syvitski 1992	10.1086/629606	El Harrach	El Harrach	Algeria	Africa		36.7428	3.13214		643.9	37.4699	Fluvial		Volumetric	390	5					1
Chen et al., 2022	Milliman and Syvitski 1992	10.1086/629606	Tenna	Tenna	Italy	Europe		43.2888	13.7253		651.8	33.6331	Fluvial		Volumetric	490	5					0.5625
Chen et al., 2022	Milliman and Syvitski 1992	10.1086/629606	Lamone	Lamone	Italy	Europe		44.5272	12.2799		646.4	3.338	Fluvial		Volumetric	520	5					1.5
Chen et al., 2022	Milliman and Syvitski 1992	10.1086/629606	Savio	Savio	Italy	Europe		44.3199	12.3421		633.6	3.04848	Fluvial		Volumetric	600	5					1.1875
Chen et al., 2022	Milliman and Syvitski 1992	10.1086/629606	Carmel	Carmel	US	North America		36.5363	-121.928		605.8	105.419	Fluvial		Volumetric	630	5					0.396875
Chen et al., 2022	Milliman and Syvitski 1992	10.1086/629606	Foglia	Foglia	Italy	Europe		43.923	12.9041		745.3	30.069	Fluvial		Volumetric	700	5					0.75
Chen et al., 2022	Milliman and Syvitski 1992	10.1086/629606	Redwood Creek	Redwood Creek	US	North America		41.2926	-124.091		1877.8	76.7228	Fluvial		Volumetric	730	5					1.0625
Chen et al., 2022	Milliman and Syvitski 1992	10.1086/629606	Hii	Hii	Japan	Asia		33.5954	130.357		1742.2	39.1609	Fluvial		Volumetric	920	5					0.6125
Chen et al., 2022	Milliman and Syvitski 1992	10.1086/629606	Mad	Mad	US	North America		40.9726	-124.122		1506.9	35.6459	Fluvial		Volumetric	1200	5					1.25
Chen et al., 2022	Milliman and Syvitski 1992	10.1086/629606	Tronto	Tronto	Italy	Europe		42.894	13.9164		687.5	30.1049	Fluvial		Volumetric	1200	5					0.5625
Chen et al., 2022	Milliman and Syvitski 1992	10.1086/629606	Esino	Esino	Italy	Europe		43.6427	13.3731		682.9	25.5599	Fluvial		Volumetric	1200	5					0.5
Chen et al., 2022	Milliman and Syvitski 1992	10.1086/629606	Biferno	Biferno	Italy	Europe		41.9796	15.0281		489.8	19.7779	Fluvial		Volumetric	1300	5					1.0625
Chen et al., 2022	Milliman and Syvitski 1992	10.1086/629606	Metauro	Metauro	Italy	Europe		43.8291	13.0547		719.9	22.4448	Fluvial		Volumetric	1400	5					0.54375
Chen et al., 2022	Milliman and Syvitski 1992	10.1086/629606	Tarsus	Tarsus	Turkey	West Asia		36.7904	34.831		599.8	5.44008	Fluvial		Volumetric	1400	5					0.058125
Chen et al., 2022	Milliman and Syvitski 1992	10.1086/629606	Simeto	Simeto	Italy	Europe		37.4003	15.0891		534.3	29.6379	Fluvial		Volumetric	1800	5					1.25
Chen et al., 2022	Milliman and Syvitski 1992	10.1086/629606	Shkumbini	Shkumbini	Albania	Europe		41.0401	19.4431		911.6	13.9729	Fluvial		Volumetric	1900	5					2.25
Chen et al., 2022	Milliman and Syvitski 1992	10.1086/629606	Nagara	Nagara	Japan	Asia		35.0326	136.733		1674.5	5.18577	Fluvial		Volumetric	2000	5					0.13125
Chen et al., 2022	Milliman and Syvitski 1992	10.1086/629606	Osumi	Osumi	Albania	Europe		40.8127	19.8586		897.7	69.8742	Fluvial		Volumetric	2000	5					1.75
Chen et al., 2022	Milliman and Syvitski 1992	10.1086/629606	Bou Sellem	Bou Sellem	Morocco	Africa		34.0354	-6.83445		488.7	23.1839	Fluvial		Volumetric	2300	5					0.0625
Chen et al., 2022	Milliman and Syvitski 1992	10.1086/629606	Maticora	Maticora	Venezuela	South America		11.0147	-71.1659		485.2	2.29518	Fluvial		Volumetric	2500	5					1.375
Chen et al., 2022	Milliman and Syvitski 1992	10.1086/629606	Bradano	Bradano	Italy	Europe		40.3864	16.8593		491.4	32.8689	Fluvial		Volumetric	2700	5					0.625
Chen et al., 2022	Milliman and Syvitski 1992	10.1086/629606	Pescara	Pescara	Italy	Europe		42.4682	14.2273		706.9	30.5293	Fluvial		Volumetric	3100	5					0.184375
Chen et al., 2022	Milliman and Syvitski 1992	10.1086/629606	Reno	Reno	Italy	Europe		44.5917	12.28		647.6	3.13986	Fluvial		Volumetric	3400	5					0.5
Chen et al., 2022	Milliman and Syvitski 1992	10.1086/629606	Squamish	Squamish	Canada	North America		49.6883	-123.176		2918.9	299.624	Fluvial		Volumetric	3600	5					0.3625
Chen et al., 2022	Milliman and Syvitski 1992	10.1086/629606	Isser	Isser	Algeria	Africa		36.8392	3.6678		699.4	70.5877	Fluvial		Volumetric	3600	5					1.0625
Chen et al., 2022	Milliman and Syvitski 1992	10.1086/629606	Santa Clara	Santa Clara	US	North America		34.2291	-119.263		466.7	29.2522	Fluvial		Volumetric	4200	5					0.875
Chen et al., 2022	Milliman and Syvitski 1992	10.1086/629606	Morondava	Morondava	Madagascar	Africa		-20.3045	44.2634		764.9	14.3482	Fluvial		Volumetric	4200	5					1
Chen et al., 2022	Milliman and Syvitski 1992	10.1086/629606	Ord	Ord	Australia	Australia		-15.0435	128.147		882.1	26.8049	Fluvial		Volumetric	46000	5					0.39375
Chen et al., 2022	Milliman and Syvitski 1992	10.1086/629606	Semani	Semani	Albania	Europe		40.8236	19.367		849.2	5.46976	Fluvial		Volumetric	5200	5					2.625
Chen et al., 2022	Milliman and Syvitski 1992	10.1086/629606	Homathko	Homathko	Canada	North America		50.931	-124.86		1681.6	424.978	Fluvial		Volumetric	5700	5					0.46875
Chen et al., 2022	Milliman and Syvitski 1992	10.1086/629606	Kliniklim	Kliniklim	Canada	North America		51.0922	-125.626		2382.1	378.884	Fluvial		Volumetric	6500	5					0.48125
Chen et al., 2022	Milliman and Syvitski 1992	10.1086/629606	Tuy	Tuy	Venezuela	South America		10.2366	-66.6453		964.9	86.6967	Fluvial		Volumetric	6600	5					1.125
Chen et al., 2022	Milliman and Syvitski 1992	10.1086/629606	Arno	Arno	Italy	Europe		43.6802	10.2807		897.6	5.68671	Fluvial		Volumetric	8100	5					0.16875
Chen et al., 2022	Milliman and Syvitski 1992	10.1086/629606	Kuem	Kuem	South Korea	Asia		35.999	126.667		1258	14.1005	Fluvial		Volumetric	10000	5					0.35
Chen et al., 2022	Milliman and Syvitski 1992	10.1086/629606	Goksu	Goksu	Turkey	West Asia		36.2981	34.0478		605.9	18.4197	Fluvial		Volumetric	10000	5					0.15625
Chen et al., 2022	Milliman and Syvitski 1992	10.1086/629606	Ishikari	Ishikari	Japan	Asia		43.2703	141.371		1585.9	10.0014	Fluvial		Volumetric	13000	5					0.09375
Chen et al., 2022	Milliman and Syvitski 1992	10.1086/629606	Rioni	Rioni	Georgia	West Asia		42.2002	41.6425		2087.6	28.9555	Fluvial		Volumetric	13000	5					0.39375
Chen et al., 2022	Milliman and Syvitski 1992	10.1086/629606	Filyos	Filyos	Turkey	West Asia		41.5792	32.0488		975.8	104.247	Fluvial		Volumetric	13000	5					0.2
Chen et al., 2022	Milliman and Syvitski 1992	10.1086/629606	Tiber	Tiber	Italy	Europe		41.7407	12.2344		785.9	7.43493	Fluvial		Volumetric	16000	5					0.21875
Chen et al., 2022	Milliman and Syvitski 1992	10.1086/629606	Sous	Sous	Morocco	Africa		30.3648	-9.60423		254.4	23.6263	Fluvial		Volumetric	16000	5					0.1625
Chen et al., 2022	Milliman and Syvitski 1992	10.1086/629606	Stikine	Stikine	US	North America		56.6264	-132.378		3751.1	209.26	Fluvial		Volumetric	18000	5					0.6875
Chen et al., 2022	Milliman and Syvitski 1992	10.1086/629606	Seyhan	Seyhan	Turkey	West Asia		36.7263	34.9082		613.3	2.9686	Fluvial		Volumetric	19000	5					0.16875
Chen et al., 2022	Milliman and Syvitski 1992	10.1086/629606	Ceyhan	Ceyhan	Turkey	West Asia		36.5655	35.5595		916.5	5.25222	Fluvial		Volumetric	20000	5					0.171875
Chen et al., 2022	Milliman and Syvitski 1992	10.1086/629606	Coruh	Coruh	Turkey	West Asia		41.6045	41.5745		3125	117.549	Fluvial		Volumetric	20000	5					0.25
Chen et al., 2022	Milliman and Syvitski 1992	10.1086/629606	Cheliff	Cheliff	Algeria	Africa		36.0392	0.134045		386.3	43.82	Fluvial		Volumetric	22000	5					0.0875
Chen et al., 2022	Milliman and Syvitski 1992	10.1086/629606	Klamath	Klamath	US	North America		41.543	-124.073		2228.4	107.06	Fluvial		Volumetric	22000	5					0.1
Chen et al., 2022	Milliman and Syvitski 1992	10.1086/629606	Colorado	Colorado	Argentina	South America		-39.6874	-62.0897		534.2	2.43288	Fluvial		Volumetric	23000	5					0.1875
Chen et al., 2022	Milliman and Syvitski 1992	10.1086/629606	Nakdong	Nakdong	South Korea	Asia		35.09	128.935		1428.5	40.5269	Fluvial		Volumetric	24000	5					0.25
Chen et al., 2022	Milliman and Syvitski 1992	10.1086/629606	Han	Han	South Korea	Asia		37.7623	126.189		1267.6	8.7994	Fluvial		Volumetric	26000	5					0.25
Chen et al., 2022	Milliman and Syvitski 1992	10.1086/629606	San Juan	San Juan	US	North America		37.1792	-110.895		155.8	114.567	Fluvial		Volumetric	31000	5					0.1
Chen et al., 2022	Milliman and Syvitski 1992	10.1086/629606	Russian	Russian	US	North America		38.4506	-123.129		1175.5	87.3826	Fluvial		Volumetric	36000	5					0.425
Chen et al., 2022	Milliman and Syvitski 1992	10.1086/629606	Yesil-Irmak	Yesil-Irmak	Turkey	West Asia		41.3808	36.6594		817.4	14.5177	Fluvial		Volumetric	34000	5					0.35
Chen et al., 2022	Milliman and Syvitski 1992	10.1086/629606	Sebou	Sebou	Morocco	Africa		34.2638	-6.6731		545.3	15.9927	Fluvial		Volumetric	40000	5					0.58125
Chen et al., 2022	Milliman and Syvitski 1992	10.1086/629606	Skeena	Skeena	Canada	North America		54.1316	-130.095		3355.8	176.584	Fluvial		Volumetric	42000	5					0.1625
Chen et al., 2022	Milliman and Syvitski 1992	10.1086/629606	Sakarya	Sakarya	Turkey	West Asia		41.1267	30.6486		858.5	62.8834	Fluvial		Volumetric	46000	5					0.125
Chen et al., 2022	Milliman and Syvitski 1992	10.1086/629606	Kuban	Kuban	Russia	Russia		45.3496	37.3998		588.9	3.69771	Fluvial		Volumetric	48000	5					0.1
Chen et al., 2022	Milliman and Syvitski 1992	10.1086/629606	Moulouya	Moulouya	Morocco	Africa		35.1226	-2.33906		333.5	14.5714	Fluvial		Volumetric	51000	5					0.08125
Chen et al., 2022	Milliman and Syvitski 1992	10.1086/629606	Kizil-Irmak	Kizil-Irmak	Turkey	West Asia		41.7349	35.9561		749.2	20.8636	Fluvial		Volumetric	74000	5					0.19375
Chen et al., 2022	Milliman and Syvitski 1992	10.1086/629606	Ebro	Ebro	Spain	Europe		40.7225	0.867177		589	5.01597	Fluvial		Volumetric	85000	5					0.13125
Chen et al., 2022	Milliman and Syvitski 1992	10.1086/629606	Kura	Kura	Azerbaijan	Asia		39.3318	49.3632		317.1	0.356963	Fluvial		Volumetric	180000	5					0.125
Chen et al., 2022	Milliman and Syvitski 1992	10.1086/629606	Ardour	Ardour	France	Europe		46.1144	1.43447		1011.6	49.2227	Fluvial		Volumetric	16000	5					0.01125
Chen et al., 2022	Milliman and Syvitski 1992	10.1086/629606	Babbage	Babbage	Canada	North America		69.2118	-138.395		437	12.5976	Fluvial		Volumetric	50000	5					0.04375
Chen et al., 2022	Milliman and Syvitski 1992	10.1086/629606	Garonne	Garonne	France	Europe		45.5941	-1.05857		844.1	9.48223	Fluvial		Volumetric	55000	5					0.0275
Chen et al., 2022	Milliman and Syvitski 1992	10.1086/629606	Kuskokwim	Kuskokwim	US	North America		60.1868	-162.428		641.9	5.25641	Fluvial		Volumetric	80000	5					0.0625
Chen et al., 2022	Milliman and Syvitski 1992	10.1086/629606	Arzilla	Arzilla	Italy	Europe		43.8528	13.0096		737.9	24.5678	Fluvial		Volumetric	100	5					0.8125
Chen et al., 2022	Milliman and Syvitski 1992	10.1086/629606	Tesino	Tesino	Italy	Europe		42.9793	13.8762		715.3	43.0774	Fluvial		Volumetric	110	5					0.6875
Chen et al., 2022	Milliman and Syvitski 1992	10.1086/629606	Gurabo	Gurabo	US	North America		18.2719	-66.0086		1848.2	71.7786	Fluvial		Volumetric	160	5					1.0625
Chen et al., 2022	Milliman and Syvitski 1992	10.1086/629606	Ete Vivo	Ete Vivo	Italy	Europe		43.1627	13.8111		680.3	38.4298	Fluvial		Volumetric	180	5					1
Chen et al., 2022	Milliman and Syvitski 1992	10.1086/629606	Grande	Grande	US	North America		18.4377	-65.8783		2065.4	44.7248	Fluvial		Volumetric	230	5					1.125
Chen et al., 2022	Milliman and Syvitski 1992	10.1086/629606	Esk	Esk	New Zealand	Pacific		-39.3976	176.886		1081.6	47.2504	Fluvial		Volumetric	250	5					0.6875
Chen et al., 2022	Milliman and Syvitski 1992	10.1086/629606	Misa	Misa	Italy	Europe		43.7203	13.2206		708.2	26.4298	Fluvial		Volumetric	380	5					0.8125
Chen et al., 2022	Milliman and Syvitski 1992	10.1086/629606	Waioeka	Waioeka	New Zealand	Pacific		-37.9928	177.268		1779.6	33.8089	Fluvial		Volumetric	640	5					0.36875
Chen et al., 2022	Milliman and Syvitski 1992	10.1086/629606	Ruamahanga	Ruamahanga	New Zealand	Pacific		-41.3719	175.14		1279	64.5849	Fluvial		Volumetric	640	5					0.225
Chen et al., 2022	Milliman and Syvitski 1992	10.1086/629606	Musone	Musone	Italy	Europe		43.474	13.6418		651.1	34.7329	Fluvial		Volumetric	640	5					1.0625
Chen et al., 2022	Milliman and Syvitski 1992	10.1086/629606	Pampanga	Pampanga	Philippines	Pacific		14.7766	120.657		2015.8	2	Fluvial		Volumetric	830	5					0.8125
Chen et al., 2022	Milliman and Syvitski 1992	10.1086/629606	Tutaekuri	Tutaekuri	New Zealand	Pacific		-39.5655	176.914		860.7	10.6601	Fluvial		Volumetric	790	5					0.2625
Chen et al., 2022	Milliman and Syvitski 1992	10.1086/629606	Usk	Usk	UK	British Isles		51.5486	-2.98445		1060.7	26.7875	Fluvial		Volumetric	910	5					0.02875
Chen et al., 2022	Milliman and Syvitski 1992	10.1086/629606	Neveri	Neveri	Venezuela	South America		10.1711	-64.7089		651.2	17.329	Fluvial		Volumetric	980	5					0.1875
Chen et al., 2022	Milliman and Syvitski 1992	10.1086/629606	Karamea	Karamea	New Zealand	Pacific		-41.2531	172.097		2379	44.7397	Fluvial		Volumetric	1200	5					0.2
Chen et al., 2022	Milliman and Syvitski 1992	10.1086/629606	Chienti	Chienti	Italy	Europe		43.2948	13.7428		636	25.8326	Fluvial		Volumetric	1300	5					0.625
Chen et al., 2022	Milliman and Syvitski 1992	10.1086/629606	Motu	Motu	New Zealand	Pacific		-37.8534	177.59		2071.7	92.9643	Fluvial		Volumetric	1400	5					1.25
Chen et al., 2022	Milliman and Syvitski 1992	10.1086/629606	Waiapu	Waiapu	New Zealand	Pacific		-37.7765	178.479		1670	58.3776	Fluvial		Volumetric	1400	5					12.5
Chen et al., 2022	Milliman and Syvitski 1992	10.1086/629606	Waipaoa	Waipaoa	New Zealand	Pacific		-38.7119	177.941		1200.6	33.2589	Fluvial		Volumetric	1600	5					3.625
Chen et al., 2022	Milliman and Syvitski 1992	10.1086/629606	Whakatane	Whakatane	New Zealand	Pacific		-37.9444	177.01		1576	36.6114	Fluvial		Volumetric	1600	5					1.5
Chen et al., 2022	Milliman and Syvitski 1992	10.1086/629606	Ngaruroro	Ngaruroro	New Zealand	Pacific		-39.568	176.926		862.6	10.1197	Fluvial		Volumetric	1900	5					0.29375
Chen et al., 2022	Milliman and Syvitski 1992	10.1086/629606	Skykomish	Skykomish	US	North America		47.822	-122.032		1482	47.8453	Fluvial		Volumetric	2200	5					0.06875
Chen et al., 2022	Milliman and Syvitski 1992	10.1086/629606	Tukituki	Tukituki	New Zealand	Pacific		-39.5971	176.945		856.6	19.3142	Fluvial		Volumetric	2400	5					0.275
Chen et al., 2022	Milliman and Syvitski 1992	10.1086/629606	Mohaka	Mohaka	New Zealand	Pacific		-39.1251	177.192		1394.7	43.9186	Fluvial		Volumetric	2400	5					0.23125
Chen et al., 2022	Milliman and Syvitski 1992	10.1086/629606	Buller	Buller	New Zealand	Pacific		-41.7289	171.589		1979.1	17.9647	Fluvial		Volumetric	6300	5					0.16875
Chen et al., 2022	Milliman and Syvitski 1992	10.1086/629606	Whanganui	Whanganui	New Zealand	Pacific		-43.0356	170.422		4085.1	22.2779	Fluvial		Volumetric	6600	5					0.20625
Chen et al., 2022	Milliman and Syvitski 1992	10.1086/629606	Yodo	Yodo	Japan	Asia		34.681	135.41		1349	6.22554	Fluvial		Volumetric	7100	5					0.16875
Chen et al., 2022	Milliman and Syvitski 1992	10.1086/629606	Sabine	Sabine	US	North America		29.9899	-93.7877		1594.4	2.76695	Fluvial		Volumetric	13000	5					0.03625
Chen et al., 2022	Milliman and Syvitski 1992	10.1086/629606	Romaine	Romaine	Canada	North America		50.3022	-63.8033		1061.9	30.0517	Fluvial		Volumetric	14000	5					0.006875
Chen et al., 2022	Milliman and Syvitski 1992	10.1086/629606	Tone	Tone	Japan	Asia		35.7412	140.846		1671	10.438	Fluvial		Volumetric	12000	5					0.15625
Chen et al., 2022	Milliman and Syvitski 1992	10.1086/629606	Saguanay	Saguanay	Canada	North America		48.125	-69.7074		1068.4	74.0078	Fluvial		Volumetric	78000	5					0.003125
Chen et al., 2022	Milliman and Syvitski 1992	10.1086/629606	Skagit	Skagit	US	North America		48.3125	-122.388		944.1	17.4689	Fluvial		Volumetric	80000	5					0.025625
Chen et al., 2022	Milliman and Syvitski 1992	10.1086/629606	Muonio Alv	Muonio Alv	Sweden	Fennoscandia		67.1808	23.5583		777	25.4664	Fluvial		Volumetric	24000	5					0.009375
Chen et al., 2022	Milliman and Syvitski 1992	10.1086/629606	Savannah	Savannah	US	North America		32.0275	-80.8792		1204.8	4.14621	Fluvial		Volumetric	25000	5					0.06875
Chen et al., 2022	Milliman and Syvitski 1992	10.1086/629606	Dnester	Dnester	Ukraine	Europe		46.3202	30.3163		435	13.6181	Fluvial		Volumetric	62000	5					0.025
Chen et al., 2022	Milliman and Syvitski 1992	10.1086/629606	Oder	Oder	Poland	Europe		53.6731	14.5312		606.4	5.447	Fluvial		Volumetric	110000	5					0.00075
Chen et al., 2022	Milliman and Syvitski 1992	10.1086/629606	Burdekin	Burdekin	Australia	Australia		-19.6865	147.585		922.4	4.47108	Fluvial		Volumetric	130000	5					0.014375
Chen et al., 2022	Milliman and Syvitski 1992	10.1086/629606	Elbe	Elbe	Germany	Europe		53.9051	8.86014		902.8	2.66705	Fluvial		Volumetric	130000	5					0.00375
Chen et al., 2022	Milliman and Syvitski 1992	10.1086/629606	Vistula	Vistula	Poland	Europe		54.3483	18.9475		621.6	4.81286	Fluvial		Volumetric	200000	5					0.008125
Chen et al., 2022	Milliman and Syvitski 1992	10.1086/629606	Uruguay	Uruguay	Uruguay	South America		-34.0162	-58.3303		1157.9	6.51064	Fluvial		Volumetric	240000	5					0.028125
Chen et al., 2022	Milliman and Syvitski 1992	10.1086/629606	Pechora	Pechora	Russia	Russia		68.2679	54.055		527.5	5.99219	Fluvial		Volumetric	250000	5					0.015625
Chen et al., 2022	Milliman and Syvitski 1992	10.1086/629606	Indigirka	Indigirka	Russia	Russia		66.4395	143.147		301.2	52.2572	Fluvial		Volumetric	360000	5					0.024375
Chen et al., 2022	Milliman and Syvitski 1992	10.1086/629606	Volta	Volta	Ghana	Africa		5.78017	0.672739		850.4	3.33021	Fluvial		Volumetric	400000	5					0.03
Chen et al., 2022	Milliman and Syvitski 1992	10.1086/629606	Don	Don	Russia	Russia		47.0906	39.2813		593.9	7.76488	Fluvial		Volumetric	420000	5					0.01125
Chen et al., 2022	Milliman and Syvitski 1992	10.1086/629606	Volga	Volga	Russia	Russia		45.9361	48.7956		191.6	1.13225	Fluvial		Volumetric	1400000	5					0.009375
Chen et al., 2022	Milliman and Syvitski 1992	10.1086/629606	Erhjen	Erhjen	Taiwan	Asia		22.9135	120.176		1765.4	5.15146	Fluvial		Volumetric	350	5					22.5
Chen et al., 2022	Milliman and Syvitski 1992	10.1086/629606	Ystwyth	Ystwyth	UK	British Isles		52.4061	-4.08961		1460.7	46.3491	Fluvial		Volumetric	170	5					0.1025
Chen et al., 2022	Milliman and Syvitski 1992	10.1086/629606	Rangitaiki	Rangitaiki	New Zealand	Pacific		-37.9094	176.882		1482.2	9.07944	Fluvial		Volumetric	230	5					0.051875
Chen et al., 2022	Milliman and Syvitski 1992	10.1086/629606	Avon	Avon	UK	British Isles		51.9839	-2.17663		737.7	14.9602	Fluvial		Volumetric	260	5					0.100625
Chen et al., 2022	Milliman and Syvitski 1992	10.1086/629606	Esk	Esk	UK	British Isles		54.4918	-0.61211		659.4	29.8894	Fluvial		Volumetric	310	5					0.03625
Chen et al., 2022	Milliman and Syvitski 1992	10.1086/629606	Manzanares	Manzanares	Venezuela	South America		10.4709	-64.1918		719	56.5997	Fluvial		Volumetric	830	5					0.15625
Chen et al., 2022	Milliman and Syvitski 1992	10.1086/629606	Clyde	Clyde	UK	British Isles		55.9281	-4.52177		1607.1	42.9874	Fluvial		Volumetric	1900	5					0.0375
Chen et al., 2022	Milliman and Syvitski 1992	10.1086/629606	Tyne	Tyne	UK	British Isles		55.0113	-1.41638		649.1	14.0041	Fluvial		Volumetric	2200	5					0.038125
Chen et al., 2022	Milliman and Syvitski 1992	10.1086/629606	San Pedro	San Pedro	Ivory Coast	Africa		4.7562	-6.59968		1479	12.6917	Fluvial		Volumetric	3300	5					0.01375
Chen et al., 2022	Milliman and Syvitski 1992	10.1086/629606	Chehalis	Chehalis	US	North America		46.9592	-123.836		2073.2	56.6842	Fluvial		Volumetric	3400	5					0.02125
Chen et al., 2022	Milliman and Syvitski 1992	10.1086/629606	Wye	Wye	UK	British Isles		51.6163	-2.66104		952.7	45.4542	Fluvial		Volumetric	4000	5					0.031875
Chen et al., 2022	Milliman and Syvitski 1992	10.1086/629606	St. Jean	St. Jean	Canada	North America		50.2842	-64.3366		1062.3	20.7196	Fluvial		Volumetric	5600	5					0.03
Chen et al., 2022	Milliman and Syvitski 1992	10.1086/629606	Severn	Severn	UK	British Isles		51.5515	-2.72891		961.1	37.5238	Fluvial		Volumetric	6800	5					0.040625
Chen et al., 2022	Milliman and Syvitski 1992	10.1086/629606	Cape Fear	Cape Fear	US	North America		33.8851	-78.0091		1450.9	3.48282	Fluvial		Volumetric	13000	5					0.013125
Chen et al., 2022	Milliman and Syvitski 1992	10.1086/629606	Rappahannock	Rappahannock	US	North America		37.5989	-76.3624		1190.7	8.72901	Fluvial		Volumetric	1600	5					0.035
Chen et al., 2022	Milliman and Syvitski 1992	10.1086/629606	Tano	Tano	Ghana	Africa		5.10354	-2.93669		1538	14.1251	Fluvial		Volumetric	16000	5					0.01375
Chen et al., 2022	Milliman and Syvitski 1992	10.1086/629606	Delaware	Delaware	US	North America		38.8685	-75.0308		1153.6	5.1453	Fluvial		Volumetric	17000	5					0.024375
Chen et al., 2022	Milliman and Syvitski 1992	10.1086/629606	Pearl	Pearl	US	North America		30.1853	-89.5266		1591.8	3.0849	Fluvial		Volumetric	17000	5					0.02875
Chen et al., 2022	Milliman and Syvitski 1992	10.1086/629606	Scheldt	Scheldt	Belgium	Europe		51.3857	4.21361		862.5	4.5523	Fluvial		Volumetric	22000	5					0.028125
Chen et al., 2022	Milliman and Syvitski 1992	10.1086/629606	Abitibi	Abitibi	Canada	North America		51.0615	-80.9091		713.4	4.59503	Fluvial		Volumetric	24000	5					0.00375
Chen et al., 2022	Milliman and Syvitski 1992	10.1086/629606	Potomac	Potomac	US	North America		38.0153	-76.3695		1222.8	5.23881	Fluvial		Volumetric	25000	5					0.0175
Chen et al., 2022	Milliman and Syvitski 1992	10.1086/629606	Roanoke	Roanoke	US	North America		35.9415	-76.6938		1283	5.30403	Fluvial		Volumetric	25000	5					0.05
Chen et al., 2022	Milliman and Syvitski 1992	10.1086/629606	Santee	Santee	US	North America		33.1353	-79.2588		1437	2.95908	Fluvial		Volumetric	27000	5					0.023125
Chen et al., 2022	Milliman and Syvitski 1992	10.1086/629606	Altamaha	Altamaha	US	North America		31.3178	-81.292		1249.8	4.18167	Fluvial		Volumetric	35000	5					0.044375
Chen et al., 2022	Milliman and Syvitski 1992	10.1086/629606	Attawapiskat	Attawapiskat	Canada	North America		52.9657	-82.2586		626.7	4.19053	Fluvial		Volumetric	36000	5					0.00375
Chen et al., 2022	Milliman and Syvitski 1992	10.1086/629606	Weser	Weser	Germany	Europe		53.5282	8.5641		843.3	5.32606	Fluvial		Volumetric	38000	5					0.005
Chen et al., 2022	Milliman and Syvitski 1992	10.1086/629606	Mbam	Mbam	Cameroon	Africa		4.39662	11.272		1234.2	15.6844	Fluvial		Volumetric	42000	5					0.053125
Chen et al., 2022	Milliman and Syvitski 1992	10.1086/629606	Tombigbee	Tombigbee	US	North America		31.1374	-87.9439		1639.9	6.87343	Fluvial		Volumetric	50000	5					0.028125
Chen et al., 2022	Milliman and Syvitski 1992	10.1086/629606	Y. Bug	Y. Bug	Poland	Europe		52.5081	21.0841		563.4	9.60513	Fluvial		Volumetric	34000	5					0.009375
Chen et al., 2022	Milliman and Syvitski 1992	10.1086/629606	Alabama	Alabama	US	North America		31.1374	-87.9439		1639.9	6.87343	Fluvial		Volumetric	57000	5					0.025
Chen et al., 2022	Milliman and Syvitski 1992	10.1086/629606	Susquehanna	Susquehanna	US	North America		39.5494	-76.0804		1161.8	19.6556	Fluvial		Volumetric	62000	5					0.018125
Chen et al., 2022	Milliman and Syvitski 1992	10.1086/629606	Moose	Moose	Canada	North America		51.3516	-80.4024		723	5.96744	Fluvial		Volumetric	60000	5					0.004375
Chen et al., 2022	Milliman and Syvitski 1992	10.1086/629606	Seine	Seine	France	Europe		49.4378	0.168177		843	29.5494	Fluvial		Volumetric	65000	5					0.01125
Chen et al., 2022	Milliman and Syvitski 1992	10.1086/629606	Nottaway	Nottaway	Canada	North America		51.4301	-78.9305		776	8.92308	Fluvial		Volumetric	66000	5					0.009375
Chen et al., 2022	Milliman and Syvitski 1992	10.1086/629606	Sanaga	Sanaga	Cameroon	Africa		3.56737	9.65027		3235.3	11.478	Fluvial		Volumetric	130000	5					0.0125
Chen et al., 2022	Milliman and Syvitski 1992	10.1086/629606	Senegal	Senegal	Senegal	Africa		15.9811	-16.5042		264.9	3.35585	Fluvial		Volumetric	270000	5					0.005
Chen et al., 2022	Milliman and Syvitski 1992	10.1086/629606	Creedy	Creedy	UK	British Isles		50.75	-3.5493		947.2	50.6781	Fluvial		Volumetric	260	5					0.033125
Chen et al., 2022	Milliman and Syvitski 1992	10.1086/629606	Welland	Welland	UK	British Isles		52.9336	0.084021		641.4	2.03195	Fluvial		Volumetric	530	5					0.00875
Chen et al., 2022	Milliman and Syvitski 1992	10.1086/629606	Exe	Exe	UK	British Isles		50.6146	-3.42142		842.2	23.8449	Fluvial		Volumetric	600	5					0.015
Chen et al., 2022	Milliman and Syvitski 1992	10.1086/629606	Bristol Avon	Bristol Avon	UK	British Isles		51.504	-2.71825		938	33.8543	Fluvial		Volumetric	670	5					0.016875
Chen et al., 2022	Milliman and Syvitski 1992	10.1086/629606	Swale	Swale	UK	British Isles		54.0883	-1.34352		692.1	8.61768	Fluvial		Volumetric	1400	5					0.015
Chen et al., 2022	Milliman and Syvitski 1992	10.1086/629606	Nene	Nene	UK	British Isles		52.8258	0.217506		648.1	1.53333	Fluvial		Volumetric	1500	5					0.006875
Chen et al., 2022	Milliman and Syvitski 1992	10.1086/629606	Ely Ouse	Ely Ouse	UK	British Isles		52.8081	0.357039		657.8	2.29665	Fluvial		Volumetric	3600	5					0.005
Chen et al., 2022	Milliman and Syvitski 1992	10.1086/629606	Neuse	Neuse	US	North America		35.0643	-76.5362		1432.4	2.6651	Fluvial		Volumetric	6900	5					0.0075
Chen et al., 2022	Milliman and Syvitski 1992	10.1086/629606	Ogeechee	Ogeechee	US	North America		31.8367	-81.0452		1232.1	6.27878	Fluvial		Volumetric	6700	5					0.005625
Chen et al., 2022	Milliman and Syvitski 1992	10.1086/629606	Pamlico	Pamlico	US	North America		35.3281	-76.4475		1431.8	2.33386	Fluvial		Volumetric	11000	5					0.011875
Chen et al., 2022	Milliman and Syvitski 1992	10.1086/629606	Peedee	Peedee	US	North America		33.3629	-79.2657		1442.4	6.60884	Fluvial		Volumetric	23000	5					0.010625
Chen et al., 2022	Milliman and Syvitski 1992	10.1086/629606	Kymijoki	Kymijoki	Finland	Fennoscandia		60.4771	26.8941		667.2	16.826	Fluvial		Volumetric	37000	5					0.00025
Chen et al., 2022	Milliman and Syvitski 1992	10.1086/629606	Apalachicola	Apalachicola	US	North America		29.7245	-84.979		1433.1	3.02963	Fluvial		Volumetric	44000	5					0.0025
Chen et al., 2022	Milliman and Syvitski 1992	10.1086/629606	Tar	Tar	US	North America		35.5481	-77.081		1263.6	5.5034	Fluvial		Volumetric	57000	5					0.00125
Chen et al., 2022	Nearing et al., 2007	10.1029/2006WR005692	Lucky Hills (102) Walnut Gulch Arizona	Lucky Hills (102) Walnut Gulch Arizona	US	North America		31.7422	-110.053		367.1	29.6798	Fluvial		Volumetric	0.0146	5					0.144375
Chen et al., 2022	Nearing et al., 2007	10.1029/2006WR005692	Lucky Hills (105) Walnut Gulch Arizona	Lucky Hills (105) Walnut Gulch Arizona	US	North America		31.7434	-110.055		367.1	29.6798	Fluvial		Volumetric	0.0018	5					0.046875
Chen et al., 2022	Nearing et al., 2007	10.1029/2006WR005692	Lucky Hills (106) Walnut Gulch Arizona	Lucky Hills (106) Walnut Gulch Arizona	US	North America		31.742	-110.054		367.1	29.6798	Fluvial		Volumetric	0.0034	5					0.05
Chen et al., 2022	Nearing et al., 2007	10.1029/2006WR005692	Lucky Hills (121) Walnut Gulch Arizona	Lucky Hills (121) Walnut Gulch Arizona	US	North America		31.7302	-110.036		371.6	28.7087	Fluvial		Volumetric	0.0542	5					0.09125
Chen et al., 2022	Nichols et al., 2004	0	Upper Rio Chagres (CChC)	Upper Rio Chagres (CChC)	Panama	Central America		9.26751	-79.5054		3021	96.8336	Fluvial		Volumetric	409	5					0.107
Chen et al., 2022	Pan et al., 2010	10.1016/j.epsl.2010.01.030	Danghewan Qilian Shan	Danghewan Qilian Shan	China	Asia		39.65	94.8833		172.4	30.8944	Fluvial		Volumetric	13762	5					0.02
Chen et al., 2022	Pan et al., 2010	10.1016/j.epsl.2010.01.030	Changmabao Qilian Shan	Changmabao Qilian Shan	China	Asia		39.65	96.85		583	172.001	Fluvial		Volumetric	10910	5					0.12
Chen et al., 2022	Pan et al., 2010	10.1016/j.epsl.2010.01.030	Binggou Qilian Shan	Binggou Qilian Shan	China	Asia		39.6	98		354.6	214.706	Fluvial		Volumetric	6896	5					0.05
Chen et al., 2022	Pan et al., 2010	10.1016/j.epsl.2010.01.030	Xindi Qilian Shan	Xindi Qilian Shan	China	Asia		39.65	98.8167		124.9	7.09703	Fluvial		Volumetric	1582	5					0.2
Chen et al., 2022	Pan et al., 2010	10.1016/j.epsl.2010.01.030	Liyuanbao Qilian Shan	Liyuanbao Qilian Shan	China	Asia		38.9667	100		234.9	131.152	Fluvial		Volumetric	2231	5					0.09
Chen et al., 2022	Pan et al., 2010	10.1016/j.epsl.2010.01.030	Zhamashike Qilian Shan	Zhamashike Qilian Shan	China	Asia		38.2167	99.9833		597.7	289.779	Fluvial		Volumetric	4585	5					0.12
Chen et al., 2022	Pan et al., 2010	10.1016/j.epsl.2010.01.030	Qilian Qilian Shan	Qilian Qilian Shan	China	Asia		38.2	100.217		476.9	235.297	Fluvial		Volumetric	2413	5					0.09
Chen et al., 2022	Pan et al., 2010	10.1016/j.epsl.2010.01.030	Yingluoxia Qilian Shan	Yingluoxia Qilian Shan	China	Asia		38.2333	100.183		466.2	241.089	Fluvial		Volumetric	10003	5					0.11
Chen et al., 2022	Pan et al., 2010	10.1016/j.epsl.2010.01.030	Jiutiaoling Qilian Shan	Jiutiaoling Qilian Shan	China	Asia		37.8667	102.05		271	173.187	Fluvial		Volumetric	1082	5					0.09
Chen et al., 2022	Pan et al., 2010	10.1016/j.epsl.2010.01.030	Zamusi Qilian Shan	Zamusi Qilian Shan	China	Asia		37.7	102.567		335.6	152.183	Fluvial		Volumetric	842	5					0.11
Chen et al., 2022	Pan et al., 2010	10.1016/j.epsl.2010.01.030	Shajintai Qilian Shan	Shajintai Qilian Shan	China	Asia		37.4667	102.6		432.8	122.048	Fluvial		Volumetric	455	5					0.12
Chen et al., 2022	Pelletier et al., 2016	10.5194/esurf-4-471-2016	Lucky Hills (103) Walnut Gulch Arizona	Lucky Hills (103) Walnut Gulch Arizona	US	North America		31.7433	-110.055		367.1	29.6798	Fluvial		Volumetric	0.0368264	5					0.377
Chen et al., 2022	Pelletier et al., 2016	10.5194/esurf-4-471-2016	Lucky Hills (104) Walnut Gulch Arizona	Lucky Hills (104) Walnut Gulch Arizona	US	North America		31.7412	-110.052		368.7	29.6798	Fluvial		Volumetric	0.0453248	5					0.091
Chen et al., 2022	Pelletier et al., 2016	10.5194/esurf-4-471-2016	Kendall (112) Walnut Gulch Arizona	Kendall (112) Walnut Gulch Arizona	US	North America		31.7371	-109.944		390.8	43.3241	Fluvial		Volumetric	0.0186156	5					0.005
Chen et al., 2022	Schaller et al., 2001	10.1016/S0012-821X(01)00320-X	Regenstauf Regen	Regenstauf Regen	Germany	Europe		49.1286	12.1294		690.9	48.0471	Fluvial		Volumetric	2658	5					0.007
Chen et al., 2022	Schaller et al., 2001	10.1016/S0012-821X(01)00320-X	Deizisau Neckar	Deizisau Neckar	Germany	Europe		48.7171	9.38186		903.5	62.6841	Fluvial		Volumetric	4010	5					0.025
Chen et al., 2022	Schaller et al., 2001	10.1016/S0012-821X(01)00320-X	Poppenweiler Neckar	Poppenweiler Neckar	Germany	Europe		48.908	9.25879		797.7	41.5418	Fluvial		Volumetric	5005	5					0.027
Chen et al., 2022	Schaller et al., 2001	10.1016/S0012-821X(01)00320-X	Lauffen Neckar	Lauffen Neckar	Germany	Europe		49.0727	9.16058		809.9	36.5183	Fluvial		Volumetric	7916	5					0.023
Chen et al., 2022	Schaller et al., 2001	10.1016/S0012-821X(01)00320-X	Rockenau Neckar	Rockenau Neckar	Germany	Europe		49.4468	9.00149		1000	104.317	Fluvial		Volumetric	12676	5					0.027
Chen et al., 2022	Schaller et al., 2001	10.1016/S0012-821X(01)00320-X	Mannheim Neckar	Mannheim Neckar	Germany	Europe		49.4895	8.44528		715.3	5.36108	Fluvial		Volumetric	13966	5					0.026
Chen et al., 2022	Schaller et al., 2001	10.1016/S0012-821X(01)00320-X	Tailfer Meuse	Tailfer Meuse	Belgium	Europe		50.398	4.88197		878.5	52.7419	Fluvial		Volumetric	12484	5					0.018
Chen et al., 2022	Schaller et al., 2001	10.1016/S0012-821X(01)00320-X	Nameche Meuse	Nameche Meuse	Belgium	Europe		50.4682	4.99475		869.7	32.7546	Fluvial		Volumetric	15328	5					0.018
Chen et al., 2022	Schaller et al., 2001	10.1016/S0012-821X(01)00320-X	Liege Meuse	Liege Meuse	Belgium	Europe		50.6383	5.57646		917.9	44.5637	Fluvial		Volumetric	21254	5					0.017
Chen et al., 2022	Schaller et al., 2001	10.1016/S0012-821X(01)00320-X	Eijsden Meuse	Eijsden Meuse	Netherlands	Europe		50.7829	5.69198		853	27.9231	Fluvial		Volumetric	21649	5					0.017
Chen et al., 2022	Schaller et al., 2001	10.1016/S0012-821X(01)00320-X	Heusden Meuse	Heusden Meuse	Netherlands	Europe		51.7404	5.14295		846.7	3.18112	Fluvial		Volumetric	32711	5					0.013
Chen et al., 2022	Schaller et al., 2001	10.1016/S0012-821X(01)00320-X	Keizersveer Meuse	Keizersveer Meuse	Netherlands	Europe		51.7197	4.89072		880.2	3.1921	Fluvial		Volumetric	33580	5					0.011
Chen et al., 2022	Schaller et al., 2001	10.1016/S0012-821X(01)00320-X	Goudet Loire	Goudet Loire	France	Europe		44.8938	3.91873		935	85.9343	Fluvial		Volumetric	432	5					0.003
Chen et al., 2022	Schaller et al., 2001	10.1016/S0012-821X(01)00320-X	Bas Loire	Bas Loire	France	Europe		45.3091	4.13021		792.6	90.1026	Fluvial		Volumetric	3234	5					0.005
Chen et al., 2022	Schaller et al., 2001	10.1016/S0012-821X(01)00320-X	Feurs Loire	Feurs Loire	France	Europe		45.7424	4.21206		793.2	23.5034	Fluvial		Volumetric	4960	5					0.005
Chen et al., 2022	Schaller et al., 2001	10.1016/S0012-821X(01)00320-X	Villerest Loire	Villerest Loire	France	Europe		45.9959	4.04633		872.8	40.2825	Fluvial		Volumetric	6584	5					0.004
Chen et al., 2022	Schaller et al., 2001	10.1016/S0012-821X(01)00320-X	Decize Loire	Decize Loire	France	Europe		46.828	3.45787		865.3	23.2937	Fluvial		Volumetric	16519	5					0.005
Chen et al., 2022	Schaller et al., 2001	10.1016/S0012-821X(01)00320-X	Nevers Loire	Nevers Loire	France	Europe		46.9837	3.15874		835.5	24.6595	Fluvial		Volumetric	18208	5					0.007
Chen et al., 2022	Schaller et al., 2001	10.1016/S0012-821X(01)00320-X	Gien Loire	Gien Loire	France	Europe		47.6828	2.63147		750.1	13.9783	Fluvial		Volumetric	35500	5					0.01
Chen et al., 2022	Schaller et al., 2001	10.1016/S0012-821X(01)00320-X	Orleans Loire	Orleans Loire	France	Europe		47.8966	1.90385		726.8	7.16775	Fluvial		Volumetric	36966	5					0.008
Chen et al., 2022	Schaller et al., 2001	10.1016/S0012-821X(01)00320-X	Chaumont Loire	Chaumont Loire	France	Europe		47.4858	1.19019		682.8	15.1	Fluvial		Volumetric	40600	5					0.01
Chen et al., 2022	Schaller et al., 2001	10.1016/S0012-821X(01)00320-X	Langogne Allier	Langogne Allier	France	Europe		44.7348	3.85772		985.9	72.6014	Fluvial		Volumetric	324	5					0.003
Chen et al., 2022	Schaller et al., 2001	10.1016/S0012-821X(01)00320-X	Langeac Allier	Langeac Allier	France	Europe		45.1008	3.49869		716.4	100.468	Fluvial		Volumetric	1781	5					0.004
Chen et al., 2022	Schaller et al., 2001	10.1016/S0012-821X(01)00320-X	Chatel Allier	Chatel Allier	France	Europe		46.4021	3.31761		765	20.2537	Fluvial		Volumetric	12430	5					0.006
Chen et al., 2022	Schaller et al., 2001	10.1016/S0012-821X(01)00320-X	Villeneuve Allier	Villeneuve Allier	France	Europe		46.6592	3.22899		797.9	16.2362	Fluvial		Volumetric	13348	5					0.008
Chen et al., 2022	Schaller et al., 2001	10.1016/S0012-821X(01)00320-X	Cuffy Allier	Cuffy Allier	France	Europe		46.9478	3.07319		824.7	18.5403	Fluvial		Volumetric	14320	5					0.008
Chen et al., 2022	Siame et al., 2011	10.1016/j.quageo.2010.11.003	Lanyang River (H001)	Lanyang River (H001)	Taiwan	Asia		24.6423	121.568		4468.3	249.67	Fluvial		Volumetric	446.7	5					4.5
Chen et al., 2022	Siame et al., 2011	10.1016/j.quageo.2010.11.003	Lanyang River (H006)	Lanyang River (H006)	Taiwan	Asia		24.7146	121.772		3950.6	25.4204	Fluvial		Volumetric	820.69	5					10.45
Chen et al., 2022	Siame et al., 2011	10.1016/j.quageo.2010.11.003	Lanyang River (H019)	Lanyang River (H019)	Taiwan	Asia		24.7581	121.744		3985.4	66.5564	Fluvial		Volumetric	101.35	5					4.1
Chen et al., 2022	Summerfield and Hulton 1994	10.1029/94JB00715	Amazon	Amazon	Brazil	South America		0.384879	-50.0265		3414.4	4.66732	Fluvial		Volumetric	5980000	5					0.082
Chen et al., 2022	Summerfield and Hulton 1994	10.1029/94JB00715	Sao Francisco	Sao Francisco	Brazil	South America		-10.4978	-36.3945		1282.7	3.32958	Fluvial		Volumetric	620000	5					0.004
Chen et al., 2022	Summerfield and Hulton 1994	10.1029/94JB00715	La Plata (Parana)	La Plata (Parana)	Argentina	South America		-35.2364	-56.7097		1082.2	0.789639	Fluvial		Volumetric	2860000	5					0.011
Chen et al., 2022	Summerfield and Hulton 1994	10.1029/94JB00715	Orinoco	Orinoco	Venezuela	South America		8.84281	-60.7558		2482.1	5.90619	Fluvial		Volumetric	920000	5					0.066
Chen et al., 2022	Summerfield and Hulton 1994	10.1029/94JB00715	Colorado	Colorado	Mexico	North America		31.6992	-114.711		53.5	7.83142	Fluvial		Volumetric	700000	5					0.089
Chen et al., 2022	Summerfield and Hulton 1994	10.1029/94JB00715	Columbia	Columbia	US	North America		46.2576	-124.022		2191.4	13.6721	Fluvial		Volumetric	670000	5					0.018
Chen et al., 2022	Summerfield and Hulton 1994	10.1029/94JB00715	Mississippi	Mississippi	US	North America		29.4304	-89.6037		1540.9	3.83476	Fluvial		Volumetric	3200000	5					0.07
Chen et al., 2022	Summerfield and Hulton 1994	10.1029/94JB00715	Rio Grande	Rio Grande	US	North America		25.9533	-97.1491		736.8	3.56809	Fluvial		Volumetric	630000	5					0.018
Chen et al., 2022	Summerfield and Hulton 1994	10.1029/94JB00715	Yukon	Yukon	US	North America		62.6042	-164.815		666.6	12.1116	Fluvial		Volumetric	840000	5					0.035
Chen et al., 2022	Summerfield and Hulton 1994	10.1029/94JB00715	Mackenzie	Mackenzie	Canada	North America		69.3178	-133.98		294.9	21.4752	Fluvial		Volumetric	1770000	5					0.023
Chen et al., 2022	Summerfield and Hulton 1994	10.1029/94JB00715	St. Lawrence	St. Lawrence	Canada	North America		49.3874	-66.7342		1003.7	3.36234	Fluvial		Volumetric	1050000	5					0.001
Chen et al., 2022	Summerfield and Hulton 1994	10.1029/94JB00715	Amur	Amur	Russia	Russia		52.9561	141.135		717.1	42.5704	Fluvial		Volumetric	2040000	5					0.01
Chen et al., 2022	Summerfield and Hulton 1994	10.1029/94JB00715	Lena	Lena	Russia	Russia		72.3185	126.581		426.3	31.5987	Fluvial		Volumetric	2450000	5					0.003
Chen et al., 2022	Summerfield and Hulton 1994	10.1029/94JB00715	Danube	Danube	Romania	Europe		45.2339	29.7188		304.4	3.34278	Fluvial		Volumetric	790000	5					0.035
Chen et al., 2022	Summerfield and Hulton 1994	10.1029/94JB00715	Dnieper	Dnieper	Ukraine	Europe		46.4984	32.3017		419.4	6.21457	Fluvial		Volumetric	540000	5					0.001
Chen et al., 2022	Summerfield and Hulton 1994	10.1029/94JB00715	Shatt-Al-Arab	Shatt-Al-Arab	Iraq	West Asia		29.9327	48.6148		149.8	3.47009	Fluvial		Volumetric	890000	5					0.021
Chen et al., 2022	Summerfield and Hulton 1994	10.1029/94JB00715	Brahmaputra	Brahmaputra	Bangladesh	Asia		23.8044	89.7737		1872.4	3.80501	Fluvial		Volumetric	640000	5					0.67
Chen et al., 2022	Summerfield and Hulton 1994	10.1029/94JB00715	Ganges	Ganges	Bangladesh	Asia		22.3911	91.0027		3256.5	4.47883	Fluvial		Volumetric	980000	5					0.257
Chen et al., 2022	Summerfield and Hulton 1994	10.1029/94JB00715	Chiang Jiang (Yangtze River)	Chiang Jiang (Yangtze River)	China	Asia		31.4335	121.857		1281.3	2.80306	Fluvial		Volumetric	1730000	5					0.104
Chen et al., 2022	Summerfield and Hulton 1994	10.1029/94JB00715	Huang He (Yellow River)	Huang He (Yellow River)	China	Asia		37.7637	119.156		565.5	1.9457	Fluvial		Volumetric	790000	5					0.047
Chen et al., 2022	Summerfield and Hulton 1994	10.1029/94JB00715	Indus	Indus	Pakistan	Asia		24.0185	67.4689		208.8	3.19261	Fluvial		Volumetric	930000	5					0.12
Chen et al., 2022	Summerfield and Hulton 1994	10.1029/94JB00715	Mekong	Mekong	Vietnam	Asia		9.77558	106.483		1633	3.62539	Fluvial		Volumetric	760000	5					0.086
Chen et al., 2022	Summerfield and Hulton 1994	10.1029/94JB00715	Nile	Nile	Egypt	Africa		31.4524	30.3771		190	3.27714	Fluvial		Volumetric	3630000	5					0.01
Chen et al., 2022	Summerfield and Hulton 1994	10.1029/94JB00715	Zaire	Zaire	Democratic Republic of the Congo	Africa		-6.06531	12.4387		798.7	30.6648	Fluvial		Volumetric	3630000	5					0.005
Chen et al., 2022	Summerfield and Hulton 1994	10.1029/94JB00715	Zambezi	Zambezi	Mozambique	Africa		-18.8527	36.2995		1333.5	4.15802	Fluvial		Volumetric	1410000	5					0.013
Chen et al., 2022	Summerfield and Hulton 1994	10.1029/94JB00715	Orange	Orange	South Africa	Africa		-28.6319	16.454		54.2	10.3858	Fluvial		Volumetric	890000	5					0.024
Chen et al., 2022	Summerfield and Hulton 1994	10.1029/94JB00715	Niger	Niger	Nigeria	Africa		5.13795	5.38494		2538.8	4.98874	Fluvial		Volumetric	2160000	5					0.007
Chen et al., 2022	Summerfield and Hulton 1994	10.1029/94JB00715	Murray	Murray	Australia	Australia		-35.3642	139.364		393.4	4.13553	Fluvial		Volumetric	1140000	5					0.011
Chen et al., 2022	USGS	https://waterdata.usgs.gov/nwis.	YANTIC RIVER AT YANTIC CT	YANTIC RIVER AT YANTIC CT	US	North America	1127500	41.5586	-72.1219		1378.8	41.9129	Fluvial		Volumetric	231.286	5					0.00959805
Chen et al., 2022	USGS	https://waterdata.usgs.gov/nwis.	COGINCHAUG RIVER AT MIDDLEFIELD CT	COGINCHAUG RIVER AT MIDDLEFIELD CT	US	North America	1192883	41.5202	-72.7065		1466.4	40.0537	Fluvial		Volumetric	77.1816	5					0.00569841
Chen et al., 2022	USGS	https://waterdata.usgs.gov/nwis.	SALMON RIVER NEAR EAST HAMPTON CT	SALMON RIVER NEAR EAST HAMPTON CT	US	North America	1193500	41.5522	-72.4497		1355.8	45.134	Fluvial		Volumetric	258.999	5					0.041158
Chen et al., 2022	USGS	https://waterdata.usgs.gov/nwis.	Passaic River near Chatham NJ	Passaic River near Chatham NJ	US	North America	1379500	40.7261	-74.3897		1343.7	25.6231	Fluvial		Volumetric	258.999	5					0.0138896
Chen et al., 2022	USGS	https://waterdata.usgs.gov/nwis.	Baldwins Creek at Baldwin Lake nr Pennington NJ	Baldwins Creek at Baldwin Lake nr Pennington NJ	US	North America	1400932	40.3406	-74.7806		1294.1	20.6483	Fluvial		Volumetric	6.52677	5					0.0107587
Chen et al., 2022	USGS	https://waterdata.usgs.gov/nwis.	Great Egg Harbor River at Folsom NJ	Great Egg Harbor River at Folsom NJ	US	North America	1411000	39.5947	-74.8517		1158	5.03972	Fluvial		Volumetric	147.888	5					0.00170423
Chen et al., 2022	USGS	https://waterdata.usgs.gov/nwis.	Crosswicks Creek at Extonville NJ	Crosswicks Creek at Extonville NJ	US	North America	1464500	40.1372	-74.6		1198.4	8.13273	Fluvial		Volumetric	211.084	5					0.0130448
Chen et al., 2022	USGS	https://waterdata.usgs.gov/nwis.	Schuylkill River at Port Carbon PA	Schuylkill River at Port Carbon PA	US	North America	1467470	40.6944	-76.1639		1282.6	65.0876	Fluvial		Volumetric	70.1887	5					0.141505
Chen et al., 2022	USGS	https://waterdata.usgs.gov/nwis.	Schuylkill River at Berne PA	Schuylkill River at Berne PA	US	North America	1470500	40.5226	-75.9983		1180.8	52.6018	Fluvial		Volumetric	919.446	5					0.0480396
Chen et al., 2022	USGS	https://waterdata.usgs.gov/nwis.	French Creek near Phoenixville PA	French Creek near Phoenixville PA	US	North America	1472157	40.1514	-75.6017		1210.4	30.371	Fluvial		Volumetric	153.068	5					0.0159551
Chen et al., 2022	USGS	https://waterdata.usgs.gov/nwis.	Perkiomen Creek at Graterford PA	Perkiomen Creek at Graterford PA	US	North America	1473000	40.2295	-75.4516		1172	25.3253	Fluvial		Volumetric	722.607	5					0.0429874
Chen et al., 2022	USGS	https://waterdata.usgs.gov/nwis.	Valley Creek at PA Turnpike Br near Valley Forge	Valley Creek at PA Turnpike Br near Valley Forge	US	North America	1473169	40.0792	-75.4611		1217.2	29.3022	Fluvial		Volumetric	53.8718	5					0.0221218
Chen et al., 2022	USGS	https://waterdata.usgs.gov/nwis.	West Branch Brandywine Creek near Honey Brook PA	West Branch Brandywine Creek near Honey Brook PA	US	North America	1480300	40.0728	-75.8611		1276.5	34.1649	Fluvial		Volumetric	48.4328	5					0.036898
Chen et al., 2022	USGS	https://waterdata.usgs.gov/nwis.	West Branch Brandywine Creek at Modena PA	West Branch Brandywine Creek at Modena PA	US	North America	1480617	39.9617	-75.8017		1198.6	31.5043	Fluvial		Volumetric	142.449	5					0.0234275
Chen et al., 2022	USGS	https://waterdata.usgs.gov/nwis.	East Branch Brandywine Creek below Downingtown PA	East Branch Brandywine Creek below Downingtown PA	US	North America	1480870	39.9686	-75.6736		1172	31.6898	Fluvial		Volumetric	232.84	5					0.0216472
Chen et al., 2022	USGS	https://waterdata.usgs.gov/nwis.	Brandywine Creek at Chadds Ford PA	Brandywine Creek at Chadds Ford PA	US	North America	1481000	39.8698	-75.5933		1187.6	25.9286	Fluvial		Volumetric	743.327	5					0.0395898
Chen et al., 2022	USGS	https://waterdata.usgs.gov/nwis.	BRANDYWINE CREEK AT WILMINGTON DE	BRANDYWINE CREEK AT WILMINGTON DE	US	North America	1481500	39.7695	-75.5767		1201.1	19.2966	Fluvial		Volumetric	813.256	5					0.041924
Chen et al., 2022	USGS	https://waterdata.usgs.gov/nwis.	CHOPTANK RIVER NEAR GREENSBORO MD	CHOPTANK RIVER NEAR GREENSBORO MD	US	North America	1491000	38.9972	-75.7858		1129.3	5.77878	Fluvial		Volumetric	292.669	5					0.00388827
Chen et al., 2022	USGS	https://waterdata.usgs.gov/nwis.	Corey Creek near Mainesburg PA	Corey Creek near Mainesburg PA	US	North America	1516500	41.7909	-77.0147		948.3	75.7634	Fluvial		Volumetric	31.5979	5					0.0235663
Chen et al., 2022	USGS	https://waterdata.usgs.gov/nwis.	Elk Run near Mainesburg PA	Elk Run near Mainesburg PA	US	North America	1517000	41.8151	-76.965		984.5	69.956	Fluvial		Volumetric	26.4179	5					0.0304812
Chen et al., 2022	USGS	https://waterdata.usgs.gov/nwis.	Blockhouse Creek Tributary at Liberty PA	Blockhouse Creek Tributary at Liberty PA	US	North America	1549100	41.5678	-77.1017		1135.9	73.1838	Fluvial		Volumetric	2.79719	5					0.0641818
Chen et al., 2022	USGS	https://waterdata.usgs.gov/nwis.	Blockhouse Creek at Buttonwood PA	Blockhouse Creek at Buttonwood PA	US	North America	1549300	41.4953	-77.1506		1219.4	82.1272	Fluvial		Volumetric	71.4837	5					0.0509268
Chen et al., 2022	USGS	https://waterdata.usgs.gov/nwis.	Steam Valley Run at Buttonwood PA	Steam Valley Run at Buttonwood PA	US	North America	1549350	41.4942	-77.1508		1219.4	82.1272	Fluvial		Volumetric	13.8305	5					0.028702
Chen et al., 2022	USGS	https://waterdata.usgs.gov/nwis.	Blockhouse Creek near English Center PA	Blockhouse Creek near English Center PA	US	North America	1549500	41.4736	-77.2311		1101.7	96.8287	Fluvial		Volumetric	97.6425	5					0.0595633
Chen et al., 2022	USGS	https://waterdata.usgs.gov/nwis.	Conodoguinet Creek Trib No. 1 near Enola PA	Conodoguinet Creek Trib No. 1 near Enola PA	US	North America	1570100	40.2908	-76.9939		1079.6	50.7114	Fluvial		Volumetric	1.99429	5					0.0377483
Chen et al., 2022	USGS	https://waterdata.usgs.gov/nwis.	Conodoguinet Creek Trib No. 3 near Enola PA	Conodoguinet Creek Trib No. 3 near Enola PA	US	North America	1570300	40.3014	-76.9492		1119.2	53.2725	Fluvial		Volumetric	0.984195	5					0.0854388
Chen et al., 2022	USGS	https://waterdata.usgs.gov/nwis.	PATAPSCO RIVER AT HOLLOFIELD MD	PATAPSCO RIVER AT HOLLOFIELD MD	US	North America	1589000	39.3103	-76.7924		1144	24.1121	Fluvial		Volumetric	738.147	5					0.0461183
Chen et al., 2022	USGS	https://waterdata.usgs.gov/nwis.	PATAPSCO RIVER NEAR CATONSVILLE MD	PATAPSCO RIVER NEAR CATONSVILLE MD	US	North America	1589025	39.2512	-76.7638		1200.9	23.4857	Fluvial		Volumetric	779.586	5					0.0696535
Chen et al., 2022	USGS	https://waterdata.usgs.gov/nwis.	PATAPSCO RIVER NEAR ELKRIDGE MD	PATAPSCO RIVER NEAR ELKRIDGE MD	US	North America	1589035	39.2273	-76.723		1191.7	23.2112	Fluvial		Volumetric	808.076	5					0.0685327
Chen et al., 2022	USGS	https://waterdata.usgs.gov/nwis.	PATUXENT RIVER NEAR BOWIE MD	PATUXENT RIVER NEAR BOWIE MD	US	North America	1594440	38.9559	-76.6937		1160.6	13.7039	Fluvial		Volumetric	901.316	5					0.0141934
Chen et al., 2022	USGS	https://waterdata.usgs.gov/nwis.	NORTH BRANCH POTOMAC RIVER NEAR CUMBERLAND MD	NORTH BRANCH POTOMAC RIVER NEAR CUMBERLAND MD	US	North America	1603000	39.6218	-78.7734		887.2	97.1805	Fluvial		Volumetric	2271.42	5					0.0377536
Chen et al., 2022	USGS	https://waterdata.usgs.gov/nwis.	CONOCOCHEAGUE CREEK AT FAIRVIEW MD	CONOCOCHEAGUE CREEK AT FAIRVIEW MD	US	North America	1614500	39.7164	-77.8248		992.8	17.8155	Fluvial		Volumetric	1279.45	5					0.0287194
Chen et al., 2022	USGS	https://waterdata.usgs.gov/nwis.	MONOCACY R AT REICHS FORD BRIDGE NR FREDERICKMD	MONOCACY R AT REICHS FORD BRIDGE NR FREDERICKMD	US	North America	1643020	39.3879	-77.3775		999.8	24.1086	Fluvial		Volumetric	2116.02	5					0.0438378
Chen et al., 2022	USGS	https://waterdata.usgs.gov/nwis.	SNAKEDEN BRANCH AT RESTON VA	SNAKEDEN BRANCH AT RESTON VA	US	North America	1645784	38.93	-77.3453		1131.4	16.0995	Fluvial		Volumetric	2.04609	5					0.250238
Chen et al., 2022	USGS	https://waterdata.usgs.gov/nwis.	NORTH BRANCH ROCK CREEK NEAR ROCKVILLE MD	NORTH BRANCH ROCK CREEK NEAR ROCKVILLE MD	US	North America	1647740	39.1026	-77.1197		1149.8	16.8989	Fluvial		Volumetric	32.3749	5					0.0105398
Chen et al., 2022	USGS	https://waterdata.usgs.gov/nwis.	NORTHWEST BRANCH ANACOSTIA RIVER NR COLESVILLE MD	NORTHWEST BRANCH ANACOSTIA RIVER NR COLESVILLE MD	US	North America	1650500	39.0657	-77.0293		1154.3	19.3263	Fluvial		Volumetric	54.3897	5					0.154467
Chen et al., 2022	USGS	https://waterdata.usgs.gov/nwis.	S F QUANTICO CREEK NEAR INDEPENDENT HILL VA	S F QUANTICO CREEK NEAR INDEPENDENT HILL VA	US	North America	1658500	38.5873	-77.4286		1143.9	18.1091	Fluvial		Volumetric	19.7357	5					0.0198614
Chen et al., 2022	USGS	https://waterdata.usgs.gov/nwis.	N BRANCH CHOPAWAMSIC CR NR INDEPENDENT HILL VA	N BRANCH CHOPAWAMSIC CR NR INDEPENDENT HILL VA	US	North America	1659000	38.565	-77.4261		1142.5	18.2348	Fluvial		Volumetric	14.737	5					0.0141574
Chen et al., 2022	USGS	https://waterdata.usgs.gov/nwis.	RAPPAHANNOCK RIVER AT REMINGTON VA	RAPPAHANNOCK RIVER AT REMINGTON VA	US	North America	1664000	38.5307	-77.8136		1091.1	14.7888	Fluvial		Volumetric	1603.2	5					0.0349561
Chen et al., 2022	USGS	https://waterdata.usgs.gov/nwis.	RAPIDAN RIVER NEAR CULPEPER VA	RAPIDAN RIVER NEAR CULPEPER VA	US	North America	1667500	38.3503	-77.9753		1125.7	20.7944	Fluvial		Volumetric	1212.11	5					0.0349581
Chen et al., 2022	USGS	https://waterdata.usgs.gov/nwis.	CHICOD CR AT SR1760 NEAR SIMPSON NC	CHICOD CR AT SR1760 NEAR SIMPSON NC	US	North America	2084160	35.5617	-77.2308		1272.9	5.06593	Fluvial		Volumetric	116.549	5					0.0126169
Chen et al., 2022	USGS	https://waterdata.usgs.gov/nwis.	SOUTH YADKIN RIVER NEAR MOCKSVILLE NC	SOUTH YADKIN RIVER NEAR MOCKSVILLE NC	US	North America	2118000	35.845	-80.6589		1151.5	17.5269	Fluvial		Volumetric	792.536	5					0.0503959
Chen et al., 2022	USGS	https://waterdata.usgs.gov/nwis.	THIRD CREEK NR STONY POINT NC	THIRD CREEK NR STONY POINT NC	US	North America	2119400	35.8679	-81.0665		1244.5	23.5761	Fluvial		Volumetric	12.5355	5					0.0205305
Chen et al., 2022	USGS	https://waterdata.usgs.gov/nwis.	SHAVERS FORK ABOVE BOWDEN WV	SHAVERS FORK ABOVE BOWDEN WV	US	North America	3068600	38.9028	-79.6947		1567.9	136.365	Fluvial		Volumetric	357.418	5					0.0218748
Chen et al., 2022	USGS	https://waterdata.usgs.gov/nwis.	TAYLOR RUN AT BOWDEN WV	TAYLOR RUN AT BOWDEN WV	US	North America	3068610	38.9075	-79.6969		1567.9	137.039	Fluvial		Volumetric	13.1053	5					0.0168918
Chen et al., 2022	USGS	https://waterdata.usgs.gov/nwis.	SHAVERS FORK BELOW BOWDEN WV	SHAVERS FORK BELOW BOWDEN WV	US	North America	3068800	38.9131	-79.7706		1592.1	128.535	Fluvial		Volumetric	391.088	5					0.0312347
Chen et al., 2022	USGS	https://waterdata.usgs.gov/nwis.	Stony Fork Tributary near Gibbon Glade PA	Stony Fork Tributary near Gibbon Glade PA	US	North America	3070420	39.7642	-79.587		1237.4	51.1508	Fluvial		Volumetric	2.40869	5					0.0652874
Chen et al., 2022	USGS	https://waterdata.usgs.gov/nwis.	Stony Fork near Elliottsville PA	Stony Fork near Elliottsville PA	US	North America	3070455	39.7689	-79.6094		1200.4	56.4454	Fluvial		Volumetric	19.2695	5					0.051627
Chen et al., 2022	USGS	https://waterdata.usgs.gov/nwis.	Wheeling Creek below Blaine OH	Wheeling Creek below Blaine OH	US	North America	3111548	40.0669	-80.8086		1031.1	57.1719	Fluvial		Volumetric	253.042	5					0.0729209
Chen et al., 2022	USGS	https://waterdata.usgs.gov/nwis.	Enlow Fork near West Finley PA	Enlow Fork near West Finley PA	US	North America	3111585	39.9683	-80.4481		1068.1	54.6727	Fluvial		Volumetric	98.6785	5					0.0830893
Chen et al., 2022	USGS	https://waterdata.usgs.gov/nwis.	Killbuck Creek at Killbuck OH	Killbuck Creek at Killbuck OH	US	North America	3139000	40.4814	-81.9861		970.1	50.5559	Fluvial		Volumetric	1201.75	5					0.0388764
Chen et al., 2022	USGS	https://waterdata.usgs.gov/nwis.	Hocking River at Athens OH	Hocking River at Athens OH	US	North America	3159500	39.3289	-82.0878		1046.4	37.6295	Fluvial		Volumetric	2442.36	5					0.042398
Chen et al., 2022	USGS	https://waterdata.usgs.gov/nwis.	BIG COAL RIVER NEAR ALUM CREEK WV	BIG COAL RIVER NEAR ALUM CREEK WV	US	North America	3198550	38.25	-81.7983		1128.5	66.8034	Fluvial		Volumetric	1152.54	5					0.122794
Chen et al., 2022	USGS	https://waterdata.usgs.gov/nwis.	LITTLE COAL RIVER AT DANVILLE WV	LITTLE COAL RIVER AT DANVILLE WV	US	North America	3199000	38.0798	-81.8362		1140.8	108.08	Fluvial		Volumetric	696.707	5					0.134103
Chen et al., 2022	USGS	https://waterdata.usgs.gov/nwis.	LITTLE COAL RIVER AT JULIAN WV	LITTLE COAL RIVER AT JULIAN WV	US	North America	3199400	38.1547	-81.8525		1150.9	79.0412	Fluvial		Volumetric	823.616	5					0.134371
Chen et al., 2022	USGS	https://waterdata.usgs.gov/nwis.	COAL RIVER AT ALUM CREEK WV	COAL RIVER AT ALUM CREEK WV	US	North America	3199700	38.2867	-81.8067		1116.5	60.5254	Fluvial		Volumetric	2167.82	5					0.130901
Chen et al., 2022	USGS	https://waterdata.usgs.gov/nwis.	COAL RIVER AT TORNADO WV	COAL RIVER AT TORNADO WV	US	North America	3200500	38.339	-81.8415		1103	55.7838	Fluvial		Volumetric	2232.57	5					0.109872
Chen et al., 2022	USGS	https://waterdata.usgs.gov/nwis.	GUYANDOTTE RIVER NEAR BAILEYSVILLE WV	GUYANDOTTE RIVER NEAR BAILEYSVILLE WV	US	North America	3202400	37.6039	-81.6453		1103.7	126.245	Fluvial		Volumetric	792.536	5					0.091994
Chen et al., 2022	USGS	https://waterdata.usgs.gov/nwis.	LEVISA FORK AT BIG ROCK VA	LEVISA FORK AT BIG ROCK VA	US	North America	3207800	37.3537	-82.1957		1081	136.567	Fluvial		Volumetric	769.226	5					0.327453
Chen et al., 2022	USGS	https://waterdata.usgs.gov/nwis.	DICKS FORK AT PHYLLIS KY	DICKS FORK AT PHYLLIS KY	US	North America	3207962	37.4492	-82.3378		1212.9	134.166	Fluvial		Volumetric	2.12379	5					0.065379
Chen et al., 2022	USGS	https://waterdata.usgs.gov/nwis.	GRAPEVINE CREEK NEAR PHYLLIS KY	GRAPEVINE CREEK NEAR PHYLLIS KY	US	North America	3207965	37.4325	-82.3539		1129.9	134.733	Fluvial		Volumetric	16.0579	5					0.305931
Chen et al., 2022	USGS	https://waterdata.usgs.gov/nwis.	JOHNS CREEK NEAR META KY	JOHNS CREEK NEAR META KY	US	North America	3210000	37.5669	-82.4581		1157.9	114.904	Fluvial		Volumetric	145.816	5					0.258739
Chen et al., 2022	USGS	https://waterdata.usgs.gov/nwis.	TYGARTS CREEK NEAR GREENUP KY	TYGARTS CREEK NEAR GREENUP KY	US	North America	3217000	38.5642	-82.9521		1086.3	50.9437	Fluvial		Volumetric	626.777	5					0.0582604
Chen et al., 2022	USGS	https://waterdata.usgs.gov/nwis.	Little Darby Creek at West Jefferson OH	Little Darby Creek at West Jefferson OH	US	North America	3230310	39.9511	-83.2694		1030.7	5.42283	Fluvial		Volumetric	419.578	5					0.0283559
Chen et al., 2022	USGS	https://waterdata.usgs.gov/nwis.	Hellbranch Run near Harrisburg OH	Hellbranch Run near Harrisburg OH	US	North America	3230450	39.8478	-83.1573		1057.8	7.65158	Fluvial		Volumetric	92.7216	5					0.0323375
Chen et al., 2022	USGS	https://waterdata.usgs.gov/nwis.	Big Darby Creek at Darbyville OH	Big Darby Creek at Darbyville OH	US	North America	3230500	39.7006	-83.1103		1038.8	8.03117	Fluvial		Volumetric	1383.05	5					0.0447666
Chen et al., 2022	USGS	https://waterdata.usgs.gov/nwis.	Paint Creek near Bourneville OH	Paint Creek near Bourneville OH	US	North America	3234000	39.2636	-83.1669		1009.8	54.3298	Fluvial		Volumetric	2090.12	5					0.0781727
Chen et al., 2022	USGS	https://waterdata.usgs.gov/nwis.	Little Miami River near Selma OH	Little Miami River near Selma OH	US	North America	3239000	39.81	-83.7392		1064.8	6.95928	Fluvial		Volumetric	126.65	5					0.0205886
Chen et al., 2022	USGS	https://waterdata.usgs.gov/nwis.	North Fork Little Miami River near Pitchin OH	North Fork Little Miami River near Pitchin OH	US	North America	3239500	39.8278	-83.7772		1068.5	8.77376	Fluvial		Volumetric	74.8507	5					0.0091113
Chen et al., 2022	USGS	https://waterdata.usgs.gov/nwis.	Little Miami River near Oldtown OH	Little Miami River near Oldtown OH	US	North America	3240000	39.7483	-83.9314		1034.3	13.6828	Fluvial		Volumetric	334.108	5					0.0211348
Chen et al., 2022	USGS	https://waterdata.usgs.gov/nwis.	Massies Creek at Wilberforce OH	Massies Creek at Wilberforce OH	US	North America	3241500	39.7224	-83.8823		1052.2	11.5928	Fluvial		Volumetric	163.687	5					0.0324461
Chen et al., 2022	USGS	https://waterdata.usgs.gov/nwis.	Todd Fork near Roachester OH	Todd Fork near Roachester OH	US	North America	3244000	39.3353	-84.0867		1044	14.7119	Fluvial		Volumetric	567.207	5					0.121648
Chen et al., 2022	USGS	https://waterdata.usgs.gov/nwis.	LICKING RIVER AT FARMERS KY	LICKING RIVER AT FARMERS KY	US	North America	3249500	38.1153	-83.5433		1205.8	52.5405	Fluvial		Volumetric	2141.92	5					0.0487778
Chen et al., 2022	USGS	https://waterdata.usgs.gov/nwis.	Great Miami River at Sidney OH	Great Miami River at Sidney OH	US	North America	3261500	40.2869	-84.15		1044.4	7.728	Fluvial		Volumetric	1401.18	5					0.0364083
Chen et al., 2022	USGS	https://waterdata.usgs.gov/nwis.	Loramie Creek near Newport OH	Loramie Creek near Newport OH	US	North America	3261950	40.3069	-84.3839		1031.1	5.30518	Fluvial		Volumetric	393.678	5					0.0390844
Chen et al., 2022	USGS	https://waterdata.usgs.gov/nwis.	Stillwater River at Pleasant Hill OH	Stillwater River at Pleasant Hill OH	US	North America	3265000	40.0578	-84.3561		1023.4	6.35897	Fluvial		Volumetric	1302.76	5					0.0371837
Chen et al., 2022	USGS	https://waterdata.usgs.gov/nwis.	MIDDLE FORK KENTUCKY RIVER NEAR HYDEN KY	MIDDLE FORK KENTUCKY RIVER NEAR HYDEN KY	US	North America	3280600	37.1463	-83.3816		1182	89.8315	Fluvial		Volumetric	523.178	5					0.105138
Chen et al., 2022	USGS	https://waterdata.usgs.gov/nwis.	EAGLE CREEK AT GLENCOE KY	EAGLE CREEK AT GLENCOE KY	US	North America	3291500	38.705	-84.8239		1131.5	35.7174	Fluvial		Volumetric	1131.82	5					0.19168
Chen et al., 2022	USGS	https://waterdata.usgs.gov/nwis.	PLUM CREEK AT WATERFORD KY	PLUM CREEK AT WATERFORD KY	US	North America	3297500	38.0514	-85.4319		1202.9	24.64	Fluvial		Volumetric	82.3616	5					0.319714
Chen et al., 2022	USGS	https://waterdata.usgs.gov/nwis.	EEL RIVER NEAR LOGANSPORT IN	EEL RIVER NEAR LOGANSPORT IN	US	North America	3328500	40.7819	-86.2639		1055.2	8.94533	Fluvial		Volumetric	2043.5	5					0.0400379
Chen et al., 2022	USGS	https://waterdata.usgs.gov/nwis.	BIG RACCOON CREEK NEAR FINCASTLE IN	BIG RACCOON CREEK NEAR FINCASTLE IN	US	North America	3340800	39.8125	-86.9539		1162.9	10.2142	Fluvial		Volumetric	360.008	5					0.419074
Chen et al., 2022	USGS	https://waterdata.usgs.gov/nwis.	TRADEWATER RIVER AT OLNEY KY	TRADEWATER RIVER AT OLNEY KY	US	North America	3383000	37.2239	-87.7806		1244.2	27.6818	Fluvial		Volumetric	637.137	5					0.0139012
Chen et al., 2022	USGS	https://waterdata.usgs.gov/nwis.	CLOVER FORK AT HARLAN KY	CLOVER FORK AT HARLAN KY	US	North America	3400990	36.8473	-83.3252		1140.4	161.021	Fluvial		Volumetric	574.977	5					0.130169
Chen et al., 2022	USGS	https://waterdata.usgs.gov/nwis.	YELLOW CREEK NEAR MIDDLESBORO KY	YELLOW CREEK NEAR MIDDLESBORO KY	US	North America	3402000	36.6681	-83.6885		1265.2	122.271	Fluvial		Volumetric	156.953	5					0.256715
Chen et al., 2022	USGS	https://waterdata.usgs.gov/nwis.	CUMBERLAND RIVER NEAR PINEVILLE KY	CUMBERLAND RIVER NEAR PINEVILLE KY	US	North America	3403000	36.8134	-83.766		1185.7	124.4	Fluvial		Volumetric	2095.3	5					0.0192298
Chen et al., 2022	USGS	https://waterdata.usgs.gov/nwis.	CUMBERLAND RIVER AT BARBOURVILLE KY	CUMBERLAND RIVER AT BARBOURVILLE KY	US	North America	3403500	36.8623	-83.8874		1281.1	79.315	Fluvial		Volumetric	2486.39	5					0.112204
Chen et al., 2022	USGS	https://waterdata.usgs.gov/nwis.	CANE BRANCH NEAR PARKERS LAKE KY	CANE BRANCH NEAR PARKERS LAKE KY	US	North America	3407100	36.8681	-84.4492		1380.4	47.259	Fluvial		Volumetric	1.73529	5					0.327798
Chen et al., 2022	USGS	https://waterdata.usgs.gov/nwis.	SMOKY CREEK AT HEMBREE TN	SMOKY CREEK AT HEMBREE TN	US	North America	3407876	36.2395	-84.413		1570.9	173.239	Fluvial		Volumetric	44.5478	5					0.517169
Chen et al., 2022	USGS	https://waterdata.usgs.gov/nwis.	SOUTH FORK CUMBERLAND RIVER NEAR STEARNS KY	SOUTH FORK CUMBERLAND RIVER NEAR STEARNS KY	US	North America	3410500	36.6269	-84.5333		1272.3	50.2533	Fluvial		Volumetric	2470.85	5					0.0626889
Chen et al., 2022	USGS	https://waterdata.usgs.gov/nwis.	NOLICHUCKY RIVER AT EMBREEVILLE TN	NOLICHUCKY RIVER AT EMBREEVILLE TN	US	North America	3465500	36.1764	-82.4575		1171.5	116.791	Fluvial		Volumetric	2084.94	5					0.165797
Chen et al., 2022	USGS	https://waterdata.usgs.gov/nwis.	POWELL RIVER NEAR ARTHUR TN	POWELL RIVER NEAR ARTHUR TN	US	North America	3532000	36.5421	-83.6304		1246.5	77.1162	Fluvial		Volumetric	1774.14	5					0.0645244
Chen et al., 2022	USGS	https://waterdata.usgs.gov/nwis.	EMORY RIVER AT OAKDALE TN	EMORY RIVER AT OAKDALE TN	US	North America	3540500	35.9831	-84.5581		1284.6	69.5563	Fluvial		Volumetric	1978.75	5					0.0426582
Chen et al., 2022	USGS	https://waterdata.usgs.gov/nwis.	SEQUATCHIE RIVER NEAR WHITWELL TN	SEQUATCHIE RIVER NEAR WHITWELL TN	US	North America	3571000	35.2065	-85.4971		1395.9	88.8974	Fluvial		Volumetric	994.555	5					0.057727
Chen et al., 2022	USGS	https://waterdata.usgs.gov/nwis.	MICHIGAMME RIVER NEAR WITCH LAKE MI	MICHIGAMME RIVER NEAR WITCH LAKE MI	US	North America	4062400	46.2467	-88.0125		791.7	13.6257	Fluvial		Volumetric	818.436	5					0.00504671
Chen et al., 2022	USGS	https://waterdata.usgs.gov/nwis.	SILVER CREEK AT SPAULDING ROAD NEAR GREEN LAKE WI	SILVER CREEK AT SPAULDING ROAD NEAR GREEN LAKE WI	US	North America	4073466	43.8397	-88.9083		839.8	15.317	Fluvial		Volumetric	116.808	5					0.00473093
Chen et al., 2022	USGS	https://waterdata.usgs.gov/nwis.	MENOMONEE RIVER AT WAUWATOSA WI	MENOMONEE RIVER AT WAUWATOSA WI	US	North America	4087120	43.0456	-87.9997		889.3	11.6438	Fluvial		Volumetric	318.569	5					0.0168145
Chen et al., 2022	USGS	https://waterdata.usgs.gov/nwis.	CASS RIVER AT FRANKENMUTH MI	CASS RIVER AT FRANKENMUTH MI	US	North America	4151500	43.3278	-83.7481		970.8	4.87879	Fluvial		Volumetric	2178.18	5					0.00856545
Chen et al., 2022	USGS	https://waterdata.usgs.gov/nwis.	FISH CREEK NEAR ARTIC IN	FISH CREEK NEAR ARTIC IN	US	North America	4177810	41.465	-84.8142		987.2	5.94146	Fluvial		Volumetric	253.819	5					0.00867117
Chen et al., 2022	USGS	https://waterdata.usgs.gov/nwis.	Eagle Creek above Findlay OH	Eagle Creek above Findlay OH	US	North America	4188496	40.9792	-83.6533		935.4	5.15917	Fluvial		Volumetric	132.089	5					0.0553199
Chen et al., 2022	USGS	https://waterdata.usgs.gov/nwis.	Portage River at Woodville OH	Portage River at Woodville OH	US	North America	4195500	41.4494	-83.3614		1012.8	4.08515	Fluvial		Volumetric	1108.51	5					0.0461313
Chen et al., 2022	USGS	https://waterdata.usgs.gov/nwis.	Rocky River near Berea OH	Rocky River near Berea OH	US	North America	4201500	41.4075	-81.8828		1015.2	9.18094	Fluvial		Volumetric	691.527	5					0.060239
Chen et al., 2022	USGS	https://waterdata.usgs.gov/nwis.	Cuyahoga River at Old Portage OH	Cuyahoga River at Old Portage OH	US	North America	4206000	41.1356	-81.5472		950.4	24.6894	Fluvial		Volumetric	1046.36	5					0.0205197
Chen et al., 2022	USGS	https://waterdata.usgs.gov/nwis.	Tinkers Creek at Bedford OH	Tinkers Creek at Bedford OH	US	North America	4207200	41.3844	-81.5275		1010.5	20.1451	Fluvial		Volumetric	217.3	5					0.0882333
Chen et al., 2022	USGS	https://waterdata.usgs.gov/nwis.	Cuyahoga River at Independence OH	Cuyahoga River at Independence OH	US	North America	4208000	41.3953	-81.6298		964.1	23.9376	Fluvial		Volumetric	1831.12	5					0.0722701
Chen et al., 2022	USGS	https://waterdata.usgs.gov/nwis.	Chagrin River at Willoughby OH	Chagrin River at Willoughby OH	US	North America	4209000	41.6308	-81.4036		1062.8	16.5249	Fluvial		Volumetric	637.137	5					0.17464
Chen et al., 2022	USGS	https://waterdata.usgs.gov/nwis.	Grand River near Painesville OH	Grand River near Painesville OH	US	North America	4212100	41.7189	-81.2279		1100.2	15.7837	Fluvial		Volumetric	1774.14	5					0.0506668
Chen et al., 2022	USGS	https://waterdata.usgs.gov/nwis.	SIXMILE CREEK AT BROOKTONDALE NY	SIXMILE CREEK AT BROOKTONDALE NY	US	North America	4233286	42.3814	-76.3944		1052.7	73.0571	Fluvial		Volumetric	69.9297	5					0.0871042
Chen et al., 2022	USGS	https://waterdata.usgs.gov/nwis.	SIXMILE CREEK AT BETHEL GROVE NY	SIXMILE CREEK AT BETHEL GROVE NY	US	North America	4233300	42.4031	-76.435		1029.7	66.5917	Fluvial		Volumetric	101.01	5					0.0996523
Chen et al., 2022	USGS	https://waterdata.usgs.gov/nwis.	WHETSTONE RIVER NEAR BIG STONE CITY SD	WHETSTONE RIVER NEAR BIG STONE CITY SD	US	North America	5291000	45.2916	-96.4876		624.9	10.4777	Fluvial		Volumetric	1030.82	5					0.00605925
Chen et al., 2022	USGS	https://waterdata.usgs.gov/nwis.	YELLOW BANK RIVER NEAR ODESSA MN	YELLOW BANK RIVER NEAR ODESSA MN	US	North America	5293000	45.2269	-96.3537		621.1	8.49078	Fluvial		Volumetric	1188.8	5					0.00694184
Chen et al., 2022	USGS	https://waterdata.usgs.gov/nwis.	WILLOW RIVER @ WILLOW R STATE PARK NR BURKHARDTWI	WILLOW RIVER @ WILLOW R STATE PARK NR BURKHARDTWI	US	North America	5341752	45.0117	-92.7083		817	24.0993	Fluvial		Volumetric	756.276	5					0.0101669
Chen et al., 2022	USGS	https://waterdata.usgs.gov/nwis.	WHITEWATER RIVER NEAR BEAVER MN	WHITEWATER RIVER NEAR BEAVER MN	US	North America	5376800	44.1508	-92.0047		879.4	56.9175	Fluvial		Volumetric	701.887	5					0.0756864
Chen et al., 2022	USGS	https://waterdata.usgs.gov/nwis.	SOUTH FORK ROOT RIVER NEAR HOUSTON MN	SOUTH FORK ROOT RIVER NEAR HOUSTON MN	US	North America	5385500	43.7386	-91.5639		855.7	61.5981	Fluvial		Volumetric	712.247	5					0.0926609
Chen et al., 2022	USGS	https://waterdata.usgs.gov/nwis.	Upper Iowa River at Decorah IA	Upper Iowa River at Decorah IA	US	North America	5387500	43.3049	-91.7954		863.2	30.352	Fluvial		Volumetric	1323.48	5					0.077214
Chen et al., 2022	USGS	https://waterdata.usgs.gov/nwis.	Upper Iowa River near Dorchester IA	Upper Iowa River near Dorchester IA	US	North America	5388250	43.4211	-91.5086		864.7	43.8853	Fluvial		Volumetric	1994.29	5					0.0962399
Chen et al., 2022	USGS	https://waterdata.usgs.gov/nwis.	Bloody Run Creek near Marquette IA	Bloody Run Creek near Marquette IA	US	North America	5389400	43.0408	-91.2065		931.5	46.4462	Fluvial		Volumetric	88.3963	5					0.0276402
Chen et al., 2022	USGS	https://waterdata.usgs.gov/nwis.	DELL CREEK NEAR LAKE DELTON WI	DELL CREEK NEAR LAKE DELTON WI	US	North America	5403700	43.5522	-89.8675		911.8	24.6037	Fluvial		Volumetric	116.29	5					0.00377283
Chen et al., 2022	USGS	https://waterdata.usgs.gov/nwis.	BREWERY CREEK AT CROSS PLAINS WI	BREWERY CREEK AT CROSS PLAINS WI	US	North America	5406470	43.1192	-89.6403		891.9	34.4788	Fluvial		Volumetric	19.9429	5					0.0246781
Chen et al., 2022	USGS	https://waterdata.usgs.gov/nwis.	GARFOOT CREEK NEAR CROSS PLAINS WI	GARFOOT CREEK NEAR CROSS PLAINS WI	US	North America	5406491	43.1103	-89.6794		874.8	35.9277	Fluvial		Volumetric	13.96	5					0.0215371
Chen et al., 2022	USGS	https://waterdata.usgs.gov/nwis.	BLACK EARTH CREEK AT BLACK EARTH WI	BLACK EARTH CREEK AT BLACK EARTH WI	US	North America	5406500	43.1342	-89.7322		871	36.9441	Fluvial		Volumetric	110.851	5					0.0161481
Chen et al., 2022	USGS	https://waterdata.usgs.gov/nwis.	KICKAPOO RIVER AT LA FARGE WI	KICKAPOO RIVER AT LA FARGE WI	US	North America	5408000	43.5742	-90.6431		889.2	57.2182	Fluvial		Volumetric	688.937	5					0.0345652
Chen et al., 2022	USGS	https://waterdata.usgs.gov/nwis.	Sny Magill Creek near Clayton IA	Sny Magill Creek near Clayton IA	US	North America	5411400	42.9486	-91.1862		936.5	41.9688	Fluvial		Volumetric	71.4837	5					0.0365525
Chen et al., 2022	USGS	https://waterdata.usgs.gov/nwis.	GRANT RIVER AT BURTON WI	GRANT RIVER AT BURTON WI	US	North America	5413500	42.7203	-90.8192		879.5	36.7271	Fluvial		Volumetric	696.707	5					0.058154
Chen et al., 2022	USGS	https://waterdata.usgs.gov/nwis.	YAHARA RIVER AT WINDSOR WI	YAHARA RIVER AT WINDSOR WI	US	North America	5427718	43.2089	-89.3525		910.6	12.5706	Fluvial		Volumetric	95.8296	5					0.00750391
Chen et al., 2022	USGS	https://waterdata.usgs.gov/nwis.	YAHARA RIVER AT STATE HIGHWAY 113 AT MADISON WI	YAHARA RIVER AT STATE HIGHWAY 113 AT MADISON WI	US	North America	5427850	43.1508	-89.402		889.6	13.2438	Fluvial		Volumetric	200.465	5					0.00486626
Chen et al., 2022	USGS	https://waterdata.usgs.gov/nwis.	PHEASANT BRANCH AT AIRPORT ROAD NEAR MIDDLETON WI	PHEASANT BRANCH AT AIRPORT ROAD NEAR MIDDLETON WI	US	North America	5427943	43.1111	-89.5361		954.6	23.7338	Fluvial		Volumetric	25.1229	5					0.0147981
Chen et al., 2022	USGS	https://waterdata.usgs.gov/nwis.	PHEASANT BRANCH AT MIDDLETON WI	PHEASANT BRANCH AT MIDDLETON WI	US	North America	5427948	43.1033	-89.5117		937.8	20.9762	Fluvial		Volumetric	44.237	5					0.0236569
Chen et al., 2022	USGS	https://waterdata.usgs.gov/nwis.	WILLOW CREEK AT MADISON WI	WILLOW CREEK AT MADISON WI	US	North America	5427970	43.0742	-89.4225		927	15.2107	Fluvial		Volumetric	8.15846	5					0.0472467
Chen et al., 2022	USGS	https://waterdata.usgs.gov/nwis.	RIDGEWAY BRANCH NEAR HOLLANDALE WI	RIDGEWAY BRANCH NEAR HOLLANDALE WI	US	North America	5432695	42.9406	-89.9211		942.2	34.6191	Fluvial		Volumetric	49.2098	5					0.0161081
Chen et al., 2022	USGS	https://waterdata.usgs.gov/nwis.	PLEASANT VALLEY CREEK @ CTH H NR BLANCHARDVILLEWI	PLEASANT VALLEY CREEK @ CTH H NR BLANCHARDVILLEWI	US	North America	5432927	42.8747	-89.7992		946.6	29.5217	Fluvial		Volumetric	49.9868	5					0.0135472
Chen et al., 2022	USGS	https://waterdata.usgs.gov/nwis.	MOUNT VERNON CREEK NEAR MOUNT VERNON WI	MOUNT VERNON CREEK NEAR MOUNT VERNON WI	US	North America	5436000	42.9208	-89.6203		915.3	27.2606	Fluvial		Volumetric	42.4758	5					0.0227063
Chen et al., 2022	USGS	https://waterdata.usgs.gov/nwis.	SUGAR RIVER NEAR BRODHEAD WI	SUGAR RIVER NEAR BRODHEAD WI	US	North America	5436500	42.6123	-89.398		918.9	15.5496	Fluvial		Volumetric	1354.56	5					0.00983911
Chen et al., 2022	USGS	https://waterdata.usgs.gov/nwis.	Iowa River near Rowan IA	Iowa River near Rowan IA	US	North America	5449500	42.76	-93.6216		904.4	6.55152	Fluvial		Volumetric	1111.1	5					0.00564068
Chen et al., 2022	USGS	https://waterdata.usgs.gov/nwis.	Ralston Creek at Iowa City IA	Ralston Creek at Iowa City IA	US	North America	5455000	41.6639	-91.5135		942.9	14.5888	Fluvial		Volumetric	7.79586	5					0.264346
Chen et al., 2022	USGS	https://waterdata.usgs.gov/nwis.	Fourmile Creek near Lincoln IA	Fourmile Creek near Lincoln IA	US	North America	5464130	42.2256	-92.6108		953.2	12.7794	Fluvial		Volumetric	35.69	5					0.14468
Chen et al., 2022	USGS	https://waterdata.usgs.gov/nwis.	Halfmile Creek near Gladbrook IA	Halfmile Creek near Gladbrook IA	US	North America	5464133	42.2111	-92.6108		945.2	12.7271	Fluvial		Volumetric	3.44468	5					0.04314
Chen et al., 2022	USGS	https://waterdata.usgs.gov/nwis.	Fourmile Creek near Traer IA	Fourmile Creek near Traer IA	US	North America	5464137	42.2019	-92.5622		944.5	12.9865	Fluvial		Volumetric	50.5307	5					0.094832
Chen et al., 2022	USGS	https://waterdata.usgs.gov/nwis.	Squaw Creek near Colfax IA	Squaw Creek near Colfax IA	US	North America	5471040	41.6592	-93.2708		934	14.8965	Fluvial		Volumetric	47.6558	5					0.0926985
Chen et al., 2022	USGS	https://waterdata.usgs.gov/nwis.	South Skunk River at Colfax IA	South Skunk River at Colfax IA	US	North America	5471050	41.6814	-93.2464		923.6	15.1461	Fluvial		Volumetric	2079.76	5					0.107209
Chen et al., 2022	USGS	https://waterdata.usgs.gov/nwis.	East Fork Hardin Creek near Churdan IA	East Fork Hardin Creek near Churdan IA	US	North America	5483000	42.1075	-94.37		890.2	6.28641	Fluvial		Volumetric	62.1597	5					0.00768333
Chen et al., 2022	USGS	https://waterdata.usgs.gov/nwis.	Middle Raccoon River near Bayard IA	Middle Raccoon River near Bayard IA	US	North America	5483450	41.7791	-94.4929		921.5	17.4001	Fluvial		Volumetric	971.245	5					0.164517
Chen et al., 2022	USGS	https://waterdata.usgs.gov/nwis.	Middle Raccoon River at Panora IA	Middle Raccoon River at Panora IA	US	North America	5483600	41.6872	-94.3708		924	18.0489	Fluvial		Volumetric	1139.59	5					0.0104844
Chen et al., 2022	USGS	https://waterdata.usgs.gov/nwis.	Middle River near Indianola IA	Middle River near Indianola IA	US	North America	5486490	41.4242	-93.5872		926.9	17.8345	Fluvial		Volumetric	1267.54	5					0.367817
Chen et al., 2022	USGS	https://waterdata.usgs.gov/nwis.	Walnut Creek near Prairie City IA	Walnut Creek near Prairie City IA	US	North America	5487540	41.6009	-93.296		973.1	15.5815	Fluvial		Volumetric	17.5601	5					0.0408332
Chen et al., 2022	USGS	https://waterdata.usgs.gov/nwis.	Walnut Creek near Vandalia IA	Walnut Creek near Vandalia IA	US	North America	5487550	41.537	-93.259		953.2	15.7252	Fluvial		Volumetric	52.5768	5					0.0961726
Chen et al., 2022	USGS	https://waterdata.usgs.gov/nwis.	White Breast Creek near Dallas IA	White Breast Creek near Dallas IA	US	North America	5487980	41.2466	-93.2902		967.3	18.0247	Fluvial		Volumetric	862.466	5					0.283742
Chen et al., 2022	USGS	https://waterdata.usgs.gov/nwis.	Middle Fabius River near Monticello MO	Middle Fabius River near Monticello MO	US	North America	5498000	40.0936	-91.7355		1073.3	13.274	Fluvial		Volumetric	1017.87	5					0.262549
Chen et al., 2022	USGS	https://waterdata.usgs.gov/nwis.	North Fork Salt River near Shelbina MO	North Fork Salt River near Shelbina MO	US	North America	5502500	39.7413	-92.041		1093.7	7.89643	Fluvial		Volumetric	1245.78	5					0.109701
Chen et al., 2022	USGS	https://waterdata.usgs.gov/nwis.	Middle Fork Salt River at Paris MO	Middle Fork Salt River at Paris MO	US	North America	5506500	39.4835	-92.0137		1092.3	11.2338	Fluvial		Volumetric	922.036	5					0.0995622
Chen et al., 2022	USGS	https://waterdata.usgs.gov/nwis.	IROQUOIS RIVER AT IROQUOIS IL	IROQUOIS RIVER AT IROQUOIS IL	US	North America	5525000	40.8228	-87.5814		1003.9	3.75423	Fluvial		Volumetric	1776.73	5					0.0180946
Chen et al., 2022	USGS	https://waterdata.usgs.gov/nwis.	NORTH MILL CREEK AT HICKORY CORNERS IL	NORTH MILL CREEK AT HICKORY CORNERS IL	US	North America	5527900	42.4658	-88.0092		950.7	9.93275	Fluvial		Volumetric	52.3178	5					0.0226462
Chen et al., 2022	USGS	https://waterdata.usgs.gov/nwis.	HASTINGS CREEK NEAR LINDENHURST IL	HASTINGS CREEK NEAR LINDENHURST IL	US	North America	5527905	42.4481	-88.0247		952.3	9.55975	Fluvial		Volumetric	12.147	5					0.0657692
Chen et al., 2022	USGS	https://waterdata.usgs.gov/nwis.	NORTH MILL CREEK NEAR MILBURN IL	NORTH MILL CREEK NEAR MILBURN IL	US	North America	5527910	42.4442	-88.0006		951.8	9.84664	Fluvial		Volumetric	73.5557	5					0.0297864
Chen et al., 2022	USGS	https://waterdata.usgs.gov/nwis.	DES PLAINES RIVER AT RIVERSIDE IL	DES PLAINES RIVER AT RIVERSIDE IL	US	North America	5532500	41.8217	-87.822		1170.2	5.9105	Fluvial		Volumetric	1631.69	5					0.0184964
Chen et al., 2022	USGS	https://waterdata.usgs.gov/nwis.	MUSKEGO (BIG MUSKEGO) LAKE OUTLET NR WIND LAKE WI	MUSKEGO (BIG MUSKEGO) LAKE OUTLET NR WIND LAKE WI	US	North America	5544385	42.8525	-88.1306		895.4	10.524	Fluvial		Volumetric	87.8006	5					0.00247238
Chen et al., 2022	USGS	https://waterdata.usgs.gov/nwis.	NIPPERSINK CREEK ABOVE WONDER LAKE IL	NIPPERSINK CREEK ABOVE WONDER LAKE IL	US	North America	5548105	42.3853	-88.3695		931.3	11.984	Fluvial		Volumetric	218.854	5					0.0222963
Chen et al., 2022	USGS	https://waterdata.usgs.gov/nwis.	SENACHWINE CREEK AT CHILLICOTHE IL	SENACHWINE CREEK AT CHILLICOTHE IL	US	North America	5559700	40.9403	-89.5006		913.2	16.9419	Fluvial		Volumetric	218.854	5					0.209682
Chen et al., 2022	USGS	https://waterdata.usgs.gov/nwis.	BIG CREEK AT ST. DAVID IL	BIG CREEK AT ST. DAVID IL	US	North America	5570350	40.4975	-90.0533		1021.1	8.93807	Fluvial		Volumetric	72.5197	5					0.139613
Chen et al., 2022	USGS	https://waterdata.usgs.gov/nwis.	BIG CREEK NEAR BRYANT IL	BIG CREEK NEAR BRYANT IL	US	North America	5570370	40.4589	-90.1335		1014.5	11.1601	Fluvial		Volumetric	106.708	5					0.119578
Chen et al., 2022	USGS	https://waterdata.usgs.gov/nwis.	SLUG RUN NEAR BRYANTIL	SLUG RUN NEAR BRYANTIL	US	North America	5570380	40.4733	-90.1436		1017.5	10.6144	Fluvial		Volumetric	18.4407	5					0.0243206
Chen et al., 2022	USGS	https://waterdata.usgs.gov/nwis.	KICKAPOO CREEK AT 2100E ROAD NEAR BLOOMINGTON IL	KICKAPOO CREEK AT 2100E ROAD NEAR BLOOMINGTON IL	US	North America	5579610	40.4678	-88.8639		1029.6	6.73682	Fluvial		Volumetric	18.9069	5					0.0453967
Chen et al., 2022	USGS	https://waterdata.usgs.gov/nwis.	KICKAPOO CREEK TRIBUTARY NEAR BLOOMINGTON IL	KICKAPOO CREEK TRIBUTARY NEAR BLOOMINGTON IL	US	North America	5579620	40.4728	-88.8797		1036.6	6.83406	Fluvial		Volumetric	9.84195	5					0.136783
Chen et al., 2022	USGS	https://waterdata.usgs.gov/nwis.	KICKAPOO CREEK NEAR BLOOMINGTON IL	KICKAPOO CREEK NEAR BLOOMINGTON IL	US	North America	5579630	40.4583	-88.8775		1041.6	7.00581	Fluvial		Volumetric	38.3318	5					0.0861438
Chen et al., 2022	USGS	https://waterdata.usgs.gov/nwis.	MCKEE CREEK AT CHAMBERSBURG IL	MCKEE CREEK AT CHAMBERSBURG IL	US	North America	5585830	39.8178	-90.6544		993	14.7466	Fluvial		Volumetric	883.186	5					0.127242
Chen et al., 2022	USGS	https://waterdata.usgs.gov/nwis.	PIASA CREEK NEAR MELVILLE IL	PIASA CREEK NEAR MELVILLE IL	US	North America	5587480	38.9578	-90.2717		1085.3	15.179	Fluvial		Volumetric	265.577	5					0.578017
Chen et al., 2022	USGS	https://waterdata.usgs.gov/nwis.	JUDYS BRANCH AT RTE 157 AT GLEN CARBON IL	JUDYS BRANCH AT RTE 157 AT GLEN CARBON IL	US	North America	5588720	38.7408	-90.002		1112	8.77174	Fluvial		Volumetric	21.5746	5					0.570403
Chen et al., 2022	USGS	https://waterdata.usgs.gov/nwis.	KASKASKIA RIVER AT COOKS MILLS IL	KASKASKIA RIVER AT COOKS MILLS IL	US	North America	5591200	39.5834	-88.4134		991.4	3.25993	Fluvial		Volumetric	1225.06	5					0.0223379
Chen et al., 2022	USGS	https://waterdata.usgs.gov/nwis.	L Prickly Pear C at Sieben Rnch nr Wolf Cr MT	L Prickly Pear C at Sieben Rnch nr Wolf Cr MT	US	North America	6071100	46.8928	-112.128		331.9	148.763	Fluvial		Volumetric	701.887	5					0.00562626
Chen et al., 2022	USGS	https://waterdata.usgs.gov/nwis.	Muddy Creek near Vaughn MT	Muddy Creek near Vaughn MT	US	North America	6088300	47.625	-111.635		327.2	24.0422	Fluvial		Volumetric	580.157	5					0.0867725
Chen et al., 2022	USGS	https://waterdata.usgs.gov/nwis.	Muddy Creek at Vaughn MT	Muddy Creek at Vaughn MT	US	North America	6088500	47.5613	-111.542		328.7	23.5919	Fluvial		Volumetric	663.037	5					0.20309
Chen et al., 2022	USGS	https://waterdata.usgs.gov/nwis.	Bluewater Creek near Bridger MT	Bluewater Creek near Bridger MT	US	North America	6207800	45.3314	-108.801		357.3	59.206	Fluvial		Volumetric	72.7787	5					0.023072
Chen et al., 2022	USGS	https://waterdata.usgs.gov/nwis.	Bluewater C at Sanford Ranch nr Bridger MT	Bluewater C at Sanford Ranch nr Bridger MT	US	North America	6207850	45.3375	-108.835		337	50.4705	Fluvial		Volumetric	113.7	5					0.0584861
Chen et al., 2022	USGS	https://waterdata.usgs.gov/nwis.	Bluewater Creek near Fromberg MT	Bluewater Creek near Fromberg MT	US	North America	6207870	45.365	-108.867		332.2	46.7998	Fluvial		Volumetric	120.693	5					0.0583507
Chen et al., 2022	USGS	https://waterdata.usgs.gov/nwis.	FIVEMILE CREEK AB WYOMING CANAL NR PAVILLION WY	FIVEMILE CREEK AB WYOMING CANAL NR PAVILLION WY	US	North America	6244500	43.3013	-108.703		203.6	25.2061	Fluvial		Volumetric	305.619	5					0.0485351
Chen et al., 2022	USGS	https://waterdata.usgs.gov/nwis.	FIVEMILE CREEK NEAR RIVERTON WY	FIVEMILE CREEK NEAR RIVERTON WY	US	North America	6250000	43.2038	-108.399		208.6	25.0531	Fluvial		Volumetric	922.036	5					0.364571
Chen et al., 2022	USGS	https://waterdata.usgs.gov/nwis.	FIVEMILE CREEK NEAR SHOSHONI WY	FIVEMILE CREEK NEAR SHOSHONI WY	US	North America	6253000	43.2219	-108.22		199.2	19.5967	Fluvial		Volumetric	1082.61	5					0.441696
Chen et al., 2022	USGS	https://waterdata.usgs.gov/nwis.	BADWATER C AT LYSITE WY	BADWATER C AT LYSITE WY	US	North America	6256650	43.2647	-107.696		234.3	25.0662	Fluvial		Volumetric	1074.85	5					0.143993
Chen et al., 2022	USGS	https://waterdata.usgs.gov/nwis.	BRIDGER CREEK NEAR LYSITE WYO.	BRIDGER CREEK NEAR LYSITE WYO.	US	North America	6256800	43.2894	-107.721		231.6	27.9744	Fluvial		Volumetric	471.378	5					0.0583175
Chen et al., 2022	USGS	https://waterdata.usgs.gov/nwis.	BADWATER CREEK AT BONNEVILLE WY	BADWATER CREEK AT BONNEVILLE WY	US	North America	6257000	43.2691	-108.08		207.2	27.4023	Fluvial		Volumetric	2092.71	5					0.181864
Chen et al., 2022	USGS	https://waterdata.usgs.gov/nwis.	MUDDY CREEK NEAR PAVILLION WY	MUDDY CREEK NEAR PAVILLION WY	US	North America	6257500	43.3627	-108.603		202.2	26.7012	Fluvial		Volumetric	691.527	5					0.109437
Chen et al., 2022	USGS	https://waterdata.usgs.gov/nwis.	MUDDY CREEK NEAR SHOSHONI WY	MUDDY CREEK NEAR SHOSHONI WY	US	North America	6258000	43.2861	-108.276		196.6	18.3869	Fluvial		Volumetric	859.876	5					0.180722
Chen et al., 2022	USGS	https://waterdata.usgs.gov/nwis.	FIFTEEN MILE CREEK NEAR WORLAND WY	FIFTEEN MILE CREEK NEAR WORLAND WY	US	North America	6268500	44.0206	-108.014		237.8	24.1921	Fluvial		Volumetric	1341.61	5					0.285566
Chen et al., 2022	USGS	https://waterdata.usgs.gov/nwis.	CROW CREEK AT MOUTH AT PAHASKA WY	CROW CREEK AT MOUTH AT PAHASKA WY	US	North America	6279795	44.5133	-109.973		598.2	270.773	Fluvial		Volumetric	49.4688	5					0.0189483
Chen et al., 2022	USGS	https://waterdata.usgs.gov/nwis.	MIDDLE FORK POWDER RIVER ABOVE KAYCEE WY	MIDDLE FORK POWDER RIVER ABOVE KAYCEE WY	US	North America	6309500	43.6475	-106.808		320.5	69.3664	Fluvial		Volumetric	1165.49	5					0.0668149
Chen et al., 2022	USGS	https://waterdata.usgs.gov/nwis.	BELLE FOURCHE R BL RATTLESNAKE C NR PINEY WY	BELLE FOURCHE R BL RATTLESNAKE C NR PINEY WY	US	North America	6425720	43.9844	-105.388		378.1	20.0667	Fluvial		Volumetric	1282.04	5					0.000535412
Chen et al., 2022	USGS	https://waterdata.usgs.gov/nwis.	BELLE FOURCHE R AB DRY C NR PINEY WY	BELLE FOURCHE R AB DRY C NR PINEY WY	US	North America	6425780	44.025	-105.326		382	26.0643	Fluvial		Volumetric	1538.45	5					0.00377135
Chen et al., 2022	USGS	https://waterdata.usgs.gov/nwis.	PLUM CREEK BELOW HAYES SD	PLUM CREEK BELOW HAYES SD	US	North America	6441110	44.2106	-100.726		452.8	34.1557	Fluvial		Volumetric	766.636	5					0.204636
Chen et al., 2022	USGS	https://waterdata.usgs.gov/nwis.	Floyd River at James IA	Floyd River at James IA	US	North America	6600500	42.5767	-96.3111		746.6	23.1156	Fluvial		Volumetric	2294.73	5					0.0998056
Chen et al., 2022	USGS	https://waterdata.usgs.gov/nwis.	West Fork Ditch at Hornick IA	West Fork Ditch at Hornick IA	US	North America	6602020	42.2269	-96.0781		773.2	11.5743	Fluvial		Volumetric	1043.77	5					0.209291
Chen et al., 2022	USGS	https://waterdata.usgs.gov/nwis.	Monona-Harrison Ditch near Turin IA	Monona-Harrison Ditch near Turin IA	US	North America	6602400	41.9644	-95.992		778.4	16.2206	Fluvial		Volumetric	2330.99	5					0.924373
Chen et al., 2022	USGS	https://waterdata.usgs.gov/nwis.	Maple River at Mapleton IA	Maple River at Mapleton IA	US	North America	6607200	42.1569	-95.81		801.9	25.4282	Fluvial		Volumetric	1732.7	5					0.626243
Chen et al., 2022	USGS	https://waterdata.usgs.gov/nwis.	Soldier River at Pisgah IA	Soldier River at Pisgah IA	US	North America	6608500	41.8305	-95.9314		825.4	33.2109	Fluvial		Volumetric	1054.13	5					2.49563
Chen et al., 2022	USGS	https://waterdata.usgs.gov/nwis.	Steer Creek near Magnolia IA	Steer Creek near Magnolia IA	US	North America	6609200	41.7503	-95.9339		810.5	30.4103	Fluvial		Volumetric	23.9833	5					0.342281
Chen et al., 2022	USGS	https://waterdata.usgs.gov/nwis.	Boyer River at Deloit IA	Boyer River at Deloit IA	US	North America	6609280	42.0944	-95.3117		819.6	23.8403	Fluvial		Volumetric	751.097	5					0.463553
Chen et al., 2022	USGS	https://waterdata.usgs.gov/nwis.	East Boyer River at Denison IA	East Boyer River at Denison IA	US	North America	6609350	42.0108	-95.3653		830	25.9119	Fluvial		Volumetric	336.698	5					0.689737
Chen et al., 2022	USGS	https://waterdata.usgs.gov/nwis.	Boyer River at Logan IA	Boyer River at Logan IA	US	North America	6609500	41.6416	-95.7822		824.7	26.5448	Fluvial		Volumetric	2255.88	5					1.87364
Chen et al., 2022	USGS	https://waterdata.usgs.gov/nwis.	Thompson Creek near Woodbine IA	Thompson Creek near Woodbine IA	US	North America	6609590	41.7353	-95.8086		832.7	30.4833	Fluvial		Volumetric	18.0522	5					0.433814
Chen et al., 2022	USGS	https://waterdata.usgs.gov/nwis.	Big Papillion Creek at Fort Street at Omaha Nebr.	Big Papillion Creek at Fort Street at Omaha Nebr.	US	North America	6610732	41.3067	-96.1039		805.5	22.925	Fluvial		Volumetric	334.108	5					0.483126
Chen et al., 2022	USGS	https://waterdata.usgs.gov/nwis.	Little Papillion Creek at Irvington Nebr.	Little Papillion Creek at Irvington Nebr.	US	North America	6610750	41.3106	-96.0475		824.4	24.6038	Fluvial		Volumetric	82.8796	5					0.351499
Chen et al., 2022	USGS	https://waterdata.usgs.gov/nwis.	ROCK CREEK AT ATLANTIC CITY WYO	ROCK CREEK AT ATLANTIC CITY WYO	US	North America	6637910	42.513	-108.747		589.2	67.7223	Fluvial		Volumetric	55.1667	5					0.0273318
Chen et al., 2022	USGS	https://waterdata.usgs.gov/nwis.	CHERRY CREEK NEAR FRANKTOWN CO	CHERRY CREEK NEAR FRANKTOWN CO	US	North America	6712000	39.3558	-104.763		506.3	35.8215	Fluvial		Volumetric	437.708	5					0.0165734
Chen et al., 2022	USGS	https://waterdata.usgs.gov/nwis.	CHERRY CREEK NEAR MELVIN CO	CHERRY CREEK NEAR MELVIN CO	US	North America	6712500	39.605	-104.822		439.3	22.3585	Fluvial		Volumetric	932.396	5					0.016596
Chen et al., 2022	USGS	https://waterdata.usgs.gov/nwis.	KIOWA CREEK AT KIOWA CO	KIOWA CREEK AT KIOWA CO	US	North America	6758200	39.3372	-104.475		487	27.5696	Fluvial		Volumetric	287.489	5					0.142101
Chen et al., 2022	USGS	https://waterdata.usgs.gov/nwis.	SHELL CR .5 MI SW OF PLATTE CENTER NE	SHELL CR .5 MI SW OF PLATTE CENTER NE	US	North America	6795250	41.5289	-97.4959		727.5	10.582	Fluvial		Volumetric	590.517	5					0.0875899
Chen et al., 2022	USGS	https://waterdata.usgs.gov/nwis.	Mule Creek near Malvern IA	Mule Creek near Malvern IA	US	North America	6808000	40.9433	-95.595		908	17.0624	Fluvial		Volumetric	27.4539	5					0.365368
Chen et al., 2022	USGS	https://waterdata.usgs.gov/nwis.	Davids Creek near Hamlin IA	Davids Creek near Hamlin IA	US	North America	6809000	41.6736	-94.8058		913.3	20.119	Fluvial		Volumetric	67.3397	5					0.350951
Chen et al., 2022	USGS	https://waterdata.usgs.gov/nwis.	East Nishnabotna River at Red Oak IA	East Nishnabotna River at Red Oak IA	US	North America	6809500	41.0086	-95.2417		880.4	18.1432	Fluvial		Volumetric	2315.45	5					0.562058
Chen et al., 2022	USGS	https://waterdata.usgs.gov/nwis.	BROWNELL C SUBWATERSHED 1A NR SYRACUSE NEBR	BROWNELL C SUBWATERSHED 1A NR SYRACUSE NEBR	US	North America	6810900	40.6711	-96.1253		839.9	15.8205	Fluvial		Volumetric	0.492098	5					0.10399
Chen et al., 2022	USGS	https://waterdata.usgs.gov/nwis.	BROWNELL C SUBWATERSHED 1 NR SYRACUSE NEBR	BROWNELL C SUBWATERSHED 1 NR SYRACUSE NEBR	US	North America	6811000	40.6725	-96.1278		839.9	15.7417	Fluvial		Volumetric	1.99429	5					0.0274317
Chen et al., 2022	USGS	https://waterdata.usgs.gov/nwis.	TURKEY C NR SENECA KS	TURKEY C NR SENECA KS	US	North America	6814000	39.9478	-96.1083		875.9	16.8763	Fluvial		Volumetric	714.837	5					0.904862
Chen et al., 2022	USGS	https://waterdata.usgs.gov/nwis.	Nodaway River at Clarinda IA	Nodaway River at Clarinda IA	US	North America	6817000	40.7433	-95.0142		898.3	18.3295	Fluvial		Volumetric	1973.57	5					0.655539
Chen et al., 2022	USGS	https://waterdata.usgs.gov/nwis.	Little Platte River at Smithville MO	Little Platte River at Smithville MO	US	North America	6821150	39.3881	-94.5789		1020.9	15.1719	Fluvial		Volumetric	606.057	5					0.226153
Chen et al., 2022	USGS	https://waterdata.usgs.gov/nwis.	MEDICINE CREEK AT MAYWOOD NEBR.	MEDICINE CREEK AT MAYWOOD NEBR.	US	North America	6839000	40.6567	-100.612		562	24.3991	Fluvial		Volumetric	598.287	5					0.0300525
Chen et al., 2022	USGS	https://waterdata.usgs.gov/nwis.	BRUSHY CREEK NEAR MAYWOOD NEBR.	BRUSHY CREEK NEAR MAYWOOD NEBR.	US	North America	6839500	40.6308	-100.63		580.3	23.6333	Fluvial		Volumetric	336.698	5					0.133618
Chen et al., 2022	USGS	https://waterdata.usgs.gov/nwis.	FOX CREEK AT CURTIS NEBR.	FOX CREEK AT CURTIS NEBR.	US	North America	6840000	40.6347	-100.49		564.9	22.6894	Fluvial		Volumetric	192.954	5					0.228461
Chen et al., 2022	USGS	https://waterdata.usgs.gov/nwis.	MEDICINE CREEK ABOVE HARRY STRUNK LAKE NE	MEDICINE CREEK ABOVE HARRY STRUNK LAKE NE	US	North America	6841000	40.5006	-100.323		576.8	20.5385	Fluvial		Volumetric	1372.69	5					0.26451
Chen et al., 2022	USGS	https://waterdata.usgs.gov/nwis.	MEDICINE CREEK AT CAMBRIDGE NEBR.	MEDICINE CREEK AT CAMBRIDGE NEBR.	US	North America	6843000	40.2983	-100.177		590.3	16.9206	Fluvial		Volumetric	2354.3	5					0.210679
Chen et al., 2022	USGS	https://waterdata.usgs.gov/nwis.	PRAIRIE DOG C AT NORTON KS	PRAIRIE DOG C AT NORTON KS	US	North America	6848000	39.81	-99.9217		605.9	15.4077	Fluvial		Volumetric	1771.55	5					0.106989
Chen et al., 2022	USGS	https://waterdata.usgs.gov/nwis.	LYON C NR WOODBINE KS	LYON C NR WOODBINE KS	US	North America	6878500	38.8847	-96.9097		884.3	16.2237	Fluvial		Volumetric	595.697	5					0.247331
Chen et al., 2022	USGS	https://waterdata.usgs.gov/nwis.	LINCOLN CREEK NEAR SEWARD NEBR.	LINCOLN CREEK NEAR SEWARD NEBR.	US	North America	6880000	40.9161	-97.1456		757.8	9.41122	Fluvial		Volumetric	1134.41	5					0.0164951
Chen et al., 2022	USGS	https://waterdata.usgs.gov/nwis.	VERMILLION C NR WAMEGO KS	VERMILLION C NR WAMEGO KS	US	North America	6888000	39.3478	-96.2172		865.6	20.9558	Fluvial		Volumetric	629.367	5					0.334388
Chen et al., 2022	USGS	https://waterdata.usgs.gov/nwis.	DELAWARE R NR MUSCOTAH KS	DELAWARE R NR MUSCOTAH KS	US	North America	6890100	39.5214	-95.5325		914.8	15.6637	Fluvial		Volumetric	1116.28	5					0.54374
Chen et al., 2022	USGS	https://waterdata.usgs.gov/nwis.	DELAWARE R AT VALLEY FALLS KS	DELAWARE R AT VALLEY FALLS KS	US	North America	6890500	39.3508	-95.4544		926.6	16.5038	Fluvial		Volumetric	2387.97	5					0.853415
Chen et al., 2022	USGS	https://waterdata.usgs.gov/nwis.	WAKARUSA R NR LAWRENCE KS	WAKARUSA R NR LAWRENCE KS	US	North America	6891500	38.9114	-95.2608		989.6	18.9482	Fluvial		Volumetric	1100.74	5					0.197684
Chen et al., 2022	USGS	https://waterdata.usgs.gov/nwis.	STRANGER C NR TONGANOXIE KS	STRANGER C NR TONGANOXIE KS	US	North America	6892000	39.1164	-95.0106		1027.8	15.3333	Fluvial		Volumetric	1051.54	5					0.273895
Chen et al., 2022	USGS	https://waterdata.usgs.gov/nwis.	Blue River at Kansas City MO	Blue River at Kansas City MO	US	North America	6893500	38.957	-94.5589		1043.6	21.2524	Fluvial		Volumetric	486.918	5					0.265622
Chen et al., 2022	USGS	https://waterdata.usgs.gov/nwis.	LITTLE BLUE R. AT LONGVIEW ROAD IN KANS. CITY M	LITTLE BLUE R. AT LONGVIEW ROAD IN KANS. CITY M	US	North America	6893790	38.9136	-94.4658		1108.4	18.8728	Fluvial		Volumetric	122.765	5					0.228017
Chen et al., 2022	USGS	https://waterdata.usgs.gov/nwis.	East Fork Big Creek near Bethany MO	East Fork Big Creek near Bethany MO	US	North America	6897000	40.2972	-94.0262		996.4	16.9628	Fluvial		Volumetric	246.049	5					7.16777
Chen et al., 2022	USGS	https://waterdata.usgs.gov/nwis.	Thompson River at Davis City IA	Thompson River at Davis City IA	US	North America	6898000	40.6403	-93.8083		950.2	19.4925	Fluvial		Volumetric	1815.58	5					0.354754
Chen et al., 2022	USGS	https://waterdata.usgs.gov/nwis.	Thompson River at Mount Moriah MO	Thompson River at Mount Moriah MO	US	North America	6898100	40.3363	-93.7685		990.4	15.567	Fluvial		Volumetric	2307.68	5					0.440723
Chen et al., 2022	USGS	https://waterdata.usgs.gov/nwis.	Weldon River at Mill Grove MO	Weldon River at Mill Grove MO	US	North America	6899000	40.3099	-93.5949		1030.5	19.8487	Fluvial		Volumetric	1279.45	5					0.742211
Chen et al., 2022	USGS	https://waterdata.usgs.gov/nwis.	Shoal Creek near Braymer MO	Shoal Creek near Braymer MO	US	North America	6899700	39.6995	-93.7959		1020.3	16.7426	Fluvial		Volumetric	1012.69	5					1.05166
Chen et al., 2022	USGS	https://waterdata.usgs.gov/nwis.	Locust Creek near Linneus MO	Locust Creek near Linneus MO	US	North America	6901500	39.8959	-93.2365		1072.4	12.6083	Fluvial		Volumetric	1424.49	5					0.307452
Chen et al., 2022	USGS	https://waterdata.usgs.gov/nwis.	West Yellow Creek near Brookfield MO	West Yellow Creek near Brookfield MO	US	North America	6902200	39.8444	-93.0267		1075.9	15.2433	Fluvial		Volumetric	349.648	5					0.198744
Chen et al., 2022	USGS	https://waterdata.usgs.gov/nwis.	Chariton River near Rathbun IA	Chariton River near Rathbun IA	US	North America	6903900	40.8219	-92.8913		978.1	12.8084	Fluvial		Volumetric	1421.9	5					0.0297931
Chen et al., 2022	USGS	https://waterdata.usgs.gov/nwis.	Chariton River near Centerville IA	Chariton River near Centerville IA	US	North America	6904000	40.7389	-92.8014		1000.7	14.5573	Fluvial		Volumetric	1833.71	5					0.095023
Chen et al., 2022	USGS	https://waterdata.usgs.gov/nwis.	Mussel Fork near Musselfork MO	Mussel Fork near Musselfork MO	US	North America	6906000	39.5235	-92.9496		1098.1	13.453	Fluvial		Volumetric	691.527	5					0.215961
Chen et al., 2022	USGS	https://waterdata.usgs.gov/nwis.	East Fork Little Chariton R. near Huntsville MO	East Fork Little Chariton R. near Huntsville MO	US	North America	6906300	39.4549	-92.5685		1077.6	15.5173	Fluvial		Volumetric	569.797	5					0.130554
Chen et al., 2022	USGS	https://waterdata.usgs.gov/nwis.	Moreau River near Jefferson City MO	Moreau River near Jefferson City MO	US	North America	6910750	38.529	-92.192		1209.7	28.1543	Fluvial		Volumetric	1452.98	5					0.109052
Chen et al., 2022	USGS	https://waterdata.usgs.gov/nwis.	MARAIS DES CYGNES R AT MELVERN KS	MARAIS DES CYGNES R AT MELVERN KS	US	North America	6911000	38.5161	-95.6961		1016.9	14.5118	Fluvial		Volumetric	909.086	5					0.157377
Chen et al., 2022	USGS	https://waterdata.usgs.gov/nwis.	DRAGOON C NR BURLINGAME KS	DRAGOON C NR BURLINGAME KS	US	North America	6911900	38.7092	-95.8381		968	11.3645	Fluvial		Volumetric	295.259	5					0.182625
Chen et al., 2022	USGS	https://waterdata.usgs.gov/nwis.	HUNDRED AND TEN MILE C NR QUENEMO KS	HUNDRED AND TEN MILE C NR QUENEMO KS	US	North America	6912500	38.645	-95.5594		1020.5	16.1629	Fluvial		Volumetric	833.976	5					0.18961
Chen et al., 2022	USGS	https://waterdata.usgs.gov/nwis.	POTTAWATOMIE C NR GARNETT KS	POTTAWATOMIE C NR GARNETT KS	US	North America	6914000	38.3336	-95.2486		1050.3	14.4902	Fluvial		Volumetric	865.056	5					0.150704
Chen et al., 2022	USGS	https://waterdata.usgs.gov/nwis.	BIG BULL C NR HILLSDALE KS	BIG BULL C NR HILLSDALE KS	US	North America	6915000	38.6564	-94.8961		1028.8	17.2634	Fluvial		Volumetric	370.368	5					0.305309
Chen et al., 2022	USGS	https://waterdata.usgs.gov/nwis.	MARMATON R NR FORT SCOTT KS	MARMATON R NR FORT SCOTT KS	US	North America	6917500	37.8489	-94.7025		1192.1	11.9688	Fluvial		Volumetric	1004.92	5					0.137193
Chen et al., 2022	USGS	https://waterdata.usgs.gov/nwis.	Sac River near Dadeville MO	Sac River near Dadeville MO	US	North America	6918440	37.4431	-93.6849		1179	20.2386	Fluvial		Volumetric	665.627	5					0.0273279
Chen et al., 2022	USGS	https://waterdata.usgs.gov/nwis.	Pomme de Terre River near Bolivar MO	Pomme de Terre River near Bolivar MO	US	North America	6921000	37.6054	-93.31		1147.1	18.9165	Fluvial		Volumetric	582.747	5					0.0582511
Chen et al., 2022	USGS	https://waterdata.usgs.gov/nwis.	Pomme de Terre River near Polk MO	Pomme de Terre River near Polk MO	US	North America	6921070	37.6827	-93.3703		1142.3	19.9321	Fluvial		Volumetric	714.837	5					0.0055753
Chen et al., 2022	USGS	https://waterdata.usgs.gov/nwis.	NORTH REELFOOT CREEK AT HWY 22 NEAR CLAYTON TN	NORTH REELFOOT CREEK AT HWY 22 NEAR CLAYTON TN	US	North America	7026370	36.4639	-89.2536		1349.6	14.9529	Fluvial		Volumetric	145.816	5					0.283299
Chen et al., 2022	USGS	https://waterdata.usgs.gov/nwis.	St. Francis River near Saco MO	St. Francis River near Saco MO	US	North America	7036100	37.3845	-90.4739		1162.8	55.2868	Fluvial		Volumetric	1719.75	5					0.0342483
Chen et al., 2022	USGS	https://waterdata.usgs.gov/nwis.	Cross County Ditch near Birdeye AR	Cross County Ditch near Birdeye AR	US	North America	7047815	35.3606	-90.6514		1303.7	8.47148	Fluvial		Volumetric	81.3256	5					5.84841
Chen et al., 2022	USGS	https://waterdata.usgs.gov/nwis.	Straight Slough near Birdeye AR	Straight Slough near Birdeye AR	US	North America	7047882	35.3625	-90.6572		1303.7	9.19885	Fluvial		Volumetric	1186.21	5					0.0752161
Chen et al., 2022	USGS	https://waterdata.usgs.gov/nwis.	Clark Corner Cut-Off near Colt AR	Clark Corner Cut-Off near Colt AR	US	North America	7047904	35.145	-90.6558		1324	8.75196	Fluvial		Volumetric	1424.49	5					0.434599
Chen et al., 2022	USGS	https://waterdata.usgs.gov/nwis.	Little Black River below Fairdealing MO	Little Black River below Fairdealing MO	US	North America	7068510	36.6317	-90.5753		1210.9	12.1193	Fluvial		Volumetric	502.458	5					0.0178651
Chen et al., 2022	USGS	https://waterdata.usgs.gov/nwis.	Little Black River at Success AR	Little Black River at Success AR	US	North America	7068600	36.4567	-90.7256		1211.9	6.68394	Fluvial		Volumetric	999.735	5					0.016734
Chen et al., 2022	USGS	https://waterdata.usgs.gov/nwis.	BADGER CREEK UPPER STATION NEAR HOWARD CO	BADGER CREEK UPPER STATION NEAR HOWARD CO	US	North America	7093740	38.6589	-105.814		295.5	102.629	Fluvial		Volumetric	274.539	5					0.0110588
Chen et al., 2022	USGS	https://waterdata.usgs.gov/nwis.	BADGER CREEK LOWER STATION NEAR HOWARD CO.	BADGER CREEK LOWER STATION NEAR HOWARD CO.	US	North America	7093775	38.4672	-105.859		238.8	164.267	Fluvial		Volumetric	546.487	5					0.022109
Chen et al., 2022	USGS	https://waterdata.usgs.gov/nwis.	MONUMENT CR ABV WOODMEN RD AT COLORADO SPRINGS CO	MONUMENT CR ABV WOODMEN RD AT COLORADO SPRINGS CO	US	North America	7103970	38.9339	-104.817		451.6	46.8989	Fluvial		Volumetric	466.198	5					0.046326
Chen et al., 2022	USGS	https://waterdata.usgs.gov/nwis.	COTTONWOOD CREEK AT MOUTH AT PIKEVIEW CO	COTTONWOOD CREEK AT MOUTH AT PIKEVIEW CO	US	North America	7103990	38.9272	-104.814		444.6	43.6315	Fluvial		Volumetric	48.9508	5					0.352315
Chen et al., 2022	USGS	https://waterdata.usgs.gov/nwis.	MONUMENT CREEK AT BIJOU ST. AT COLO. SPRINGS CO	MONUMENT CREEK AT BIJOU ST. AT COLO. SPRINGS CO	US	North America	7104905	38.8372	-104.829		429.8	78.4082	Fluvial		Volumetric	608.647	5					0.0738774
Chen et al., 2022	USGS	https://waterdata.usgs.gov/nwis.	FOUNTAIN CREEK AT COLORADO SPRINGS CO	FOUNTAIN CREEK AT COLORADO SPRINGS CO	US	North America	7105500	38.8164	-104.822		429.5	74.8175	Fluvial		Volumetric	1015.28	5					0.128087
Chen et al., 2022	USGS	https://waterdata.usgs.gov/nwis.	SAND CREEK ABOVE MOUTH AT COLORADO SPRINGS CO	SAND CREEK ABOVE MOUTH AT COLORADO SPRINGS CO	US	North America	7105600	38.7883	-104.773		404.7	39.8557	Fluvial		Volumetric	135.715	5					0.221014
Chen et al., 2022	USGS	https://waterdata.usgs.gov/nwis.	FOUNTAIN CREEK AT SECURITY CO	FOUNTAIN CREEK AT SECURITY CO	US	North America	7105800	38.7294	-104.734		397	24.5435	Fluvial		Volumetric	1294.99	5					0.146411
Chen et al., 2022	USGS	https://waterdata.usgs.gov/nwis.	FOUNTAIN CREEK AT PUEBLO CO.	FOUNTAIN CREEK AT PUEBLO CO.	US	North America	7106500	38.2878	-104.601		329.3	19.2971	Fluvial		Volumetric	2395.74	5					0.120169
Chen et al., 2022	USGS	https://waterdata.usgs.gov/nwis.	PURGATOIRE RIVER BELOW TRINIDAD LAKE CO.	PURGATOIRE RIVER BELOW TRINIDAD LAKE CO.	US	North America	7124410	37.1439	-104.547		461.5	74.5772	Fluvial		Volumetric	1743.06	5					0.010755
Chen et al., 2022	USGS	https://waterdata.usgs.gov/nwis.	Double Creek Sws 5 near Ramona OK	Double Creek Sws 5 near Ramona OK	US	North America	7175000	36.5139	-95.9403		1141.2	16.2308	Fluvial		Volumetric	6.19007	5					0.0128978
Chen et al., 2022	USGS	https://waterdata.usgs.gov/nwis.	SIXMILE C SWS 6 NR CHISMVILLE ARK	SIXMILE C SWS 6 NR CHISMVILLE ARK	US	North America	7252500	35.209	-93.8782		1345	30.1397	Fluvial		Volumetric	10.9556	5					0.0153223
Chen et al., 2022	USGS	https://waterdata.usgs.gov/nwis.	HOTOPHA CREEK NR BATESVILLE MS	HOTOPHA CREEK NR BATESVILLE MS	US	North America	7273100	34.3639	-89.8786		1411.4	13.3626	Fluvial		Volumetric	90.9086	5					0.429298
Chen et al., 2022	USGS	https://waterdata.usgs.gov/nwis.	OTOUCALOFA CREEK CANAL NR WATER VALLEY MS	OTOUCALOFA CREEK CANAL NR WATER VALLEY MS	US	North America	7274252	34.1442	-89.6525		1446.3	16.9394	Fluvial		Volumetric	251.488	5					0.526792
Chen et al., 2022	USGS	https://waterdata.usgs.gov/nwis.	PETERS (LONG) CREEK NR POPE MS	PETERS (LONG) CREEK NR POPE MS	US	North America	7275530	34.2139	-89.982		1461.1	13.7153	Fluvial		Volumetric	205.127	5					0.693709
Chen et al., 2022	USGS	https://waterdata.usgs.gov/nwis.	HICKAHALA CREEK NR SENATOBIA MS	HICKAHALA CREEK NR SENATOBIA MS	US	North America	7277700	34.632	-89.9245		1406.8	11.5578	Fluvial		Volumetric	313.389	5					0.350535
Chen et al., 2022	USGS	https://waterdata.usgs.gov/nwis.	NORTH FORK TILLATOBA CREEK NR TEASDALE MS	NORTH FORK TILLATOBA CREEK NR TEASDALE MS	US	North America	7280460	34.0578	-90.0247		1495.5	14.7703	Fluvial		Volumetric	79.7716	5					0.926632
Chen et al., 2022	USGS	https://waterdata.usgs.gov/nwis.	YALOBUSHA RIVER AT DERMA MS	YALOBUSHA RIVER AT DERMA MS	US	North America	7281977	33.8381	-89.2758		1414.1	12.9389	Fluvial		Volumetric	414.398	5					0.265468
Chen et al., 2022	USGS	https://waterdata.usgs.gov/nwis.	TOPASHAW CREEK CANAL NR DERMA MS	TOPASHAW CREEK CANAL NR DERMA MS	US	North America	7282090	33.78	-89.2469		1425.1	14.3213	Fluvial		Volumetric	163.169	5					0.411273
Chen et al., 2022	USGS	https://waterdata.usgs.gov/nwis.	BATUPAN BOGUE AT GRENADA MS	BATUPAN BOGUE AT GRENADA MS	US	North America	7285400	33.774	-89.7876		1421.1	14.4004	Fluvial		Volumetric	621.597	5					0.446247
Chen et al., 2022	USGS	https://waterdata.usgs.gov/nwis.	ABIACA CREEK NR SEVEN PINES MS	ABIACA CREEK NR SEVEN PINES MS	US	North America	7287150	33.34	-90.1514		1397.7	12.4048	Fluvial		Volumetric	246.567	5					0.216373
Chen et al., 2022	USGS	https://waterdata.usgs.gov/nwis.	ABIACA CREEK AT CRUGER MS	ABIACA CREEK AT CRUGER MS	US	North America	7287160	33.3417	-90.2372		1418.2	3.45008	Fluvial		Volumetric	247.862	5					0.140898
Chen et al., 2022	USGS	https://waterdata.usgs.gov/nwis.	HARLAND CREEK NR HOWARD MS	HARLAND CREEK NR HOWARD MS	US	North America	7287404	33.1018	-90.1734		1437.2	16.3813	Fluvial		Volumetric	160.838	5					0.692412
Chen et al., 2022	USGS	https://waterdata.usgs.gov/nwis.	Big Sandy Ck nr Bridgeport TX	Big Sandy Ck nr Bridgeport TX	US	North America	8044000	33.2317	-97.6944		904.7	12.7572	Fluvial		Volumetric	862.466	5					0.01715
Chen et al., 2022	USGS	https://waterdata.usgs.gov/nwis.	Elm Fk Trinity Rv nr Muenster TX	Elm Fk Trinity Rv nr Muenster TX	US	North America	8050300	33.6101	-97.3828		1000.3	13.9656	Fluvial		Volumetric	119.139	5					0.0847113
Chen et al., 2022	USGS	https://waterdata.usgs.gov/nwis.	Clear Ck nr Sanger TX	Clear Ck nr Sanger TX	US	North America	8051500	33.3361	-97.1792		991.8	10.084	Fluvial		Volumetric	764.046	5					0.11712
Chen et al., 2022	USGS	https://waterdata.usgs.gov/nwis.	Little Elm Ck nr Celina TX	Little Elm Ck nr Celina TX	US	North America	8052650	33.3653	-96.8236		1038.2	8.19858	Fluvial		Volumetric	120.952	5					0.149175
Chen et al., 2022	USGS	https://waterdata.usgs.gov/nwis.	Little Elm Ck nr Aubrey TX	Little Elm Ck nr Aubrey TX	US	North America	8052700	33.2833	-96.8925		1021.8	7.8096	Fluvial		Volumetric	195.544	5					0.134832
Chen et al., 2022	USGS	https://waterdata.usgs.gov/nwis.	Pin Oak Ck nr Hubbard TX	Pin Oak Ck nr Hubbard TX	US	North America	8063200	31.8004	-96.7175		1029.9	7.93126	Fluvial		Volumetric	45.5838	5					0.235297
Chen et al., 2022	USGS	https://waterdata.usgs.gov/nwis.	GALISTEO CREEK BELOW GALISTEO DAM NM	GALISTEO CREEK BELOW GALISTEO DAM NM	US	North America	8317950	35.4647	-106.213		313.8	41.8854	Fluvial		Volumetric	1543.63	5					0.133363
Chen et al., 2022	USGS	https://waterdata.usgs.gov/nwis.	GALISTEO C AT DOMINGO NM	GALISTEO C AT DOMINGO NM	US	North America	8318000	35.5119	-106.317		314.3	25.3705	Fluvial		Volumetric	1657.59	5					0.453931
Chen et al., 2022	USGS	https://waterdata.usgs.gov/nwis.	RIO PUERCO ABV ARROYO CHICO NR GUADALUPE NM	RIO PUERCO ABV ARROYO CHICO NR GUADALUPE NM	US	North America	8334000	35.6009	-107.167		284.5	54.9199	Fluvial		Volumetric	1087.79	5					0.386676
Chen et al., 2022	USGS	https://waterdata.usgs.gov/nwis.	WEST TENMILE CREEK AT COPPER MOUNTAIN CO.	WEST TENMILE CREEK AT COPPER MOUNTAIN CO.	US	North America	9049200	39.5011	-106.168		756.7	217.675	Fluvial		Volumetric	54.3897	5					0.0293088
Chen et al., 2022	USGS	https://waterdata.usgs.gov/nwis.	BLACK GORE CREEK NEAR VAIL CO.	BLACK GORE CREEK NEAR VAIL CO.	US	North America	9066050	39.6233	-106.28		727.3	245.061	Fluvial		Volumetric	50.7638	5					0.0178259
Chen et al., 2022	USGS	https://waterdata.usgs.gov/nwis.	GORE CREEK AT VAIL CO.	GORE CREEK AT VAIL CO.	US	North America	9066250	39.6431	-106.346		665.6	239.106	Fluvial		Volumetric	148.406	5					0.0101722
Chen et al., 2022	USGS	https://waterdata.usgs.gov/nwis.	PARACHUTE CREEK AT PARACHUTE CO.	PARACHUTE CREEK AT PARACHUTE CO.	US	North America	9093500	39.4531	-108.059		321.6	191.49	Fluvial		Volumetric	512.818	5					0.0857635
Chen et al., 2022	USGS	https://waterdata.usgs.gov/nwis.	ROAN CREEK NEAR DE BEQUE CO.	ROAN CREEK NEAR DE BEQUE CO.	US	North America	9095000	39.4533	-108.316		302	193.126	Fluvial		Volumetric	831.386	5					0.107402
Chen et al., 2022	USGS	https://waterdata.usgs.gov/nwis.	DRY PINEY CREEK NEAR BIG PINEY WYO.	DRY PINEY CREEK NEAR BIG PINEY WYO.	US	North America	9207700	42.3903	-110.252		248.9	69.5477	Fluvial		Volumetric	173.529	5					0.00848717
Chen et al., 2022	USGS	https://waterdata.usgs.gov/nwis.	RED CREEK NEAR DUTCH JOHN UTAH	RED CREEK NEAR DUTCH JOHN UTAH	US	North America	9234700	40.9697	-109.237		236.5	118.295	Fluvial		Volumetric	362.598	5					0.129638
Chen et al., 2022	USGS	https://waterdata.usgs.gov/nwis.	STEWART GULCH AB WEST FORK NR RIO BLANCO CO	STEWART GULCH AB WEST FORK NR RIO BLANCO CO	US	North America	9306022	39.8133	-108.183		373.9	85.7677	Fluvial		Volumetric	113.959	5					0.000778173
Chen et al., 2022	USGS	https://waterdata.usgs.gov/nwis.	WILLOW CREEK NEAR RIO BLANCO CO.	WILLOW CREEK NEAR RIO BLANCO CO.	US	North America	9306058	39.8372	-108.244		369.7	74.1207	Fluvial		Volumetric	125.355	5					0.00226277
Chen et al., 2022	USGS	https://waterdata.usgs.gov/nwis.	PICEANCE CREEK AB HUNTER C NEAR RIO BLANCO CO.	PICEANCE CREEK AB HUNTER C NEAR RIO BLANCO CO.	US	North America	9306061	39.8505	-108.259		367.5	69.1654	Fluvial		Volumetric	800.306	5					0.0448066
Chen et al., 2022	USGS	https://waterdata.usgs.gov/nwis.	BLACK SULPHUR CREEK NEAR RIO BLANCO CO.	BLACK SULPHUR CREEK NEAR RIO BLANCO CO.	US	North America	9306175	39.8714	-108.287		366.3	62.0644	Fluvial		Volumetric	266.769	5					0.00801911
Chen et al., 2022	USGS	https://waterdata.usgs.gov/nwis.	CORRAL GULCH BELOW WATER GULCH NR RANGELY CO.	CORRAL GULCH BELOW WATER GULCH NR RANGELY CO.	US	North America	9306235	39.9061	-108.532		465	86.7386	Fluvial		Volumetric	22.2998	5					0.0105338
Chen et al., 2022	USGS	https://waterdata.usgs.gov/nwis.	WILLOW CREEK NEAR OURAY UTAH	WILLOW CREEK NEAR OURAY UTAH	US	North America	9308000	39.9389	-109.648		212.3	36.1775	Fluvial		Volumetric	2323.22	5					0.0472738
Chen et al., 2022	USGS	https://waterdata.usgs.gov/nwis.	VIRGIN RIVER AT VIRGIN UT	VIRGIN RIVER AT VIRGIN UT	US	North America	9406000	37.2042	-113.18		298	116.534	Fluvial		Volumetric	2476.03	5					0.313187
Chen et al., 2022	USGS	https://waterdata.usgs.gov/nwis.	SANTA CLARA RIVER AB WINSOR DAM NR SANTA CLARA UT	SANTA CLARA RIVER AB WINSOR DAM NR SANTA CLARA UT	US	North America	9410000	37.2181	-113.776		236.1	96.9592	Fluvial		Volumetric	875.416	5					0.113807
Chen et al., 2022	USGS	https://waterdata.usgs.gov/nwis.	LITTLE BEAR R BL DAVENPORT C NR AVON UT	LITTLE BEAR R BL DAVENPORT C NR AVON UT	US	North America	10104700	41.5125	-111.811		423.2	141.785	Fluvial		Volumetric	159.543	5					0.0159459
Chen et al., 2022	USGS	https://waterdata.usgs.gov/nwis.	SEVIER RIVER AT HATCH UT	SEVIER RIVER AT HATCH UT	US	North America	10174500	37.6511	-112.429		305.9	66.5711	Fluvial		Volumetric	880.596	5					0.0079685
Chen et al., 2022	USGS	https://waterdata.usgs.gov/nwis.	UPPER TRUCKEE RV AT SOUTH LAKE TAHOE CA	UPPER TRUCKEE RV AT SOUTH LAKE TAHOE CA	US	North America	10336610	38.9224	-119.992		637.6	103.804	Fluvial		Volumetric	142.19	5					0.0130937
Chen et al., 2022	USGS	https://waterdata.usgs.gov/nwis.	GENERAL C NR MEEKS BAY CA	GENERAL C NR MEEKS BAY CA	US	North America	10336645	39.0519	-120.119		833.6	80.0201	Fluvial		Volumetric	19.2695	5					0.00681318
Chen et al., 2022	USGS	https://waterdata.usgs.gov/nwis.	BLACKWOOD C NR TAHOE CITY CA	BLACKWOOD C NR TAHOE CITY CA	US	North America	10336660	38.9999	-120.001		613.2	45.2298	Fluvial		Volumetric	29.0079	5					0.0423806
Chen et al., 2022	USGS	https://waterdata.usgs.gov/nwis.	WARD C AT HWY 89 NR TAHOE PINES CA	WARD C AT HWY 89 NR TAHOE PINES CA	US	North America	10336676	39.1321	-120.158		923.7	111.658	Fluvial		Volumetric	25.1229	5					0.0273392
Chen et al., 2022	USGS	https://waterdata.usgs.gov/nwis.	SNOW C A TAHOE VISTA CA	SNOW C A TAHOE VISTA CA	US	North America	10336689	39.2383	-120.039		692.3	85.7179	Fluvial		Volumetric	11.4736	5					0.00295838
Chen et al., 2022	USGS	https://waterdata.usgs.gov/nwis.	THIRD CK NR CRYSTAL BAY NV	THIRD CK NR CRYSTAL BAY NV	US	North America	10336698	39.2406	-119.946		603.4	149.733	Fluvial		Volumetric	15.6694	5					0.0239395
Chen et al., 2022	USGS	https://waterdata.usgs.gov/nwis.	EDGEWOOD C NR STATELINE NV CA	EDGEWOOD C NR STATELINE NV CA	US	North America	10336759	38.9639	-119.923		695	169.388	Fluvial		Volumetric	8.28796	5					0.00834427
Chen et al., 2022	USGS	https://waterdata.usgs.gov/nwis.	TROUT CK NR TAHOE VALLEY CA	TROUT CK NR TAHOE VALLEY CA	US	North America	10336780	38.92	-119.971		632.8	117.456	Fluvial		Volumetric	95.0526	5					0.00953115
Chen et al., 2022	USGS	https://waterdata.usgs.gov/nwis.	TROUT C A SOUTH LAKE TAHOE CA	TROUT C A SOUTH LAKE TAHOE CA	US	North America	10336790	38.9322	-119.978		623.1	102.756	Fluvial		Volumetric	104.636	5					0.00355146
Chen et al., 2022	USGS	https://waterdata.usgs.gov/nwis.	SAN DIEGO R NR SANTEE CA	SAN DIEGO R NR SANTEE CA	US	North America	11022500	32.8247	-117.055		313.8	47.8953	Fluvial		Volumetric	976.425	5					0.00214756
Chen et al., 2022	USGS	https://waterdata.usgs.gov/nwis.	SAN LUIS REY R A OCEANSIDE CA	SAN LUIS REY R A OCEANSIDE CA	US	North America	11042000	33.2181	-117.36		301.9	39.7649	Fluvial		Volumetric	1442.62	5					0.0273248
Chen et al., 2022	USGS	https://waterdata.usgs.gov/nwis.	SANTA MARGARITA R A YSIDORA CA	SANTA MARGARITA R A YSIDORA CA	US	North America	11046000	33.3111	-117.346		305.2	56.3803	Fluvial		Volumetric	1872.56	5					0.102773
Chen et al., 2022	USGS	https://waterdata.usgs.gov/nwis.	SAN JUAN C AT SAN JUAN CAPISTRANO CA	SAN JUAN C AT SAN JUAN CAPISTRANO CA	US	North America	11046550	33.4917	-117.663		298	62.389	Fluvial		Volumetric	303.029	5					0.236932
Chen et al., 2022	USGS	https://waterdata.usgs.gov/nwis.	ARROYO TRABUCO A SAN JUAN CAPISTRANO CA	ARROYO TRABUCO A SAN JUAN CAPISTRANO CA	US	North America	11047300	33.4983	-117.665		298	62.8985	Fluvial		Volumetric	140.118	5					0.0440811
Chen et al., 2022	USGS	https://waterdata.usgs.gov/nwis.	SAN DIEGO C AT CULVER DRIVE NR IRVINE CA	SAN DIEGO C AT CULVER DRIVE NR IRVINE CA	US	North America	11048500	33.6817	-117.809		306.2	31.623	Fluvial		Volumetric	108.261	5					0.697601
Chen et al., 2022	USGS	https://waterdata.usgs.gov/nwis.	SANTA ANA R NR MENTONE CA	SANTA ANA R NR MENTONE CA	US	North America	11051500	34.1083	-117.1		790.6	144.83	Fluvial		Volumetric	543.897	5					0.0359106
Chen et al., 2022	USGS	https://waterdata.usgs.gov/nwis.	ARROYO SIMI NR SIMI CA	ARROYO SIMI NR SIMI CA	US	North America	11105850	34.2731	-118.788		428.1	84.0487	Fluvial		Volumetric	182.853	5					1.16825
Chen et al., 2022	USGS	https://waterdata.usgs.gov/nwis.	SANTA CLARA RIVER AT L.A.-VENTURA CO. LINE CA	SANTA CLARA RIVER AT L.A.-VENTURA CO. LINE CA	US	North America	11108500	34.3997	-118.705		434.5	114.618	Fluvial		Volumetric	1618.74	5					0.483578
Chen et al., 2022	USGS	https://waterdata.usgs.gov/nwis.	SESPE C NR FILLMORE	SESPE C NR FILLMORE	US	North America	11113000	34.4417	-118.927		442.7	174.481	Fluvial		Volumetric	652.677	5					1.71965
Chen et al., 2022	USGS	https://waterdata.usgs.gov/nwis.	VENTURA R NR VENTURA	VENTURA R NR VENTURA	US	North America	11118500	34.3522	-119.308		556.4	90.1497	Fluvial		Volumetric	486.918	5					1.2177
Chen et al., 2022	USGS	https://waterdata.usgs.gov/nwis.	LOPEZ C NR ARROYO GRANDE CA	LOPEZ C NR ARROYO GRANDE CA	US	North America	11141280	35.2356	-120.471		577.3	123.249	Fluvial		Volumetric	54.1307	5					0.177791
Chen et al., 2022	USGS	https://waterdata.usgs.gov/nwis.	SANTA RITA C TRIB NR TEMPLETON CA	SANTA RITA C TRIB NR TEMPLETON CA	US	North America	11147040	35.5342	-120.846		631.9	99.7331	Fluvial		Volumetric	7.64046	5					0.553085
Chen et al., 2022	USGS	https://waterdata.usgs.gov/nwis.	SANTA RITA C NR TEMPLETON CA	SANTA RITA C NR TEMPLETON CA	US	North America	11147070	35.5239	-120.765		608.4	83.6133	Fluvial		Volumetric	47.1378	5					0.27048
Chen et al., 2022	USGS	https://waterdata.usgs.gov/nwis.	NACIMIENTO R NR BRYSON CA	NACIMIENTO R NR BRYSON CA	US	North America	11148800	35.8017	-121.114		610	105.464	Fluvial		Volumetric	380.728	5					0.298339
Chen et al., 2022	USGS	https://waterdata.usgs.gov/nwis.	SAN ANTONIO R NR LOCKWOOD CA	SAN ANTONIO R NR LOCKWOOD CA	US	North America	11149900	35.8967	-121.087		476.5	58.8242	Fluvial		Volumetric	562.027	5					0.156638
Chen et al., 2022	USGS	https://waterdata.usgs.gov/nwis.	ARROYO SECO NR GREENFIELD CA	ARROYO SECO NR GREENFIELD CA	US	North America	11151870	36.2375	-121.482		751.3	214.227	Fluvial		Volumetric	292.669	5					0.437574
Chen et al., 2022	USGS	https://waterdata.usgs.gov/nwis.	UVAS C AB UVAS RES NR MORGAN HILL CA	UVAS C AB UVAS RES NR MORGAN HILL CA	US	North America	11153900	37.0927	-121.718		590.7	109.925	Fluvial		Volumetric	54.3897	5					0.116692
Chen et al., 2022	USGS	https://waterdata.usgs.gov/nwis.	SAN LORENZO R A BIG TREES CA	SAN LORENZO R A BIG TREES CA	US	North America	11160500	37.0444	-122.072		865.1	90.102	Fluvial		Volumetric	274.539	5					0.606429
Chen et al., 2022	USGS	https://waterdata.usgs.gov/nwis.	COLMA C A SOUTH SAN FRANCISCO CA	COLMA C A SOUTH SAN FRANCISCO CA	US	North America	11162720	37.6539	-122.425		713.1	66.7441	Fluvial		Volumetric	27.9719	5					0.964183
Chen et al., 2022	USGS	https://waterdata.usgs.gov/nwis.	GUADALUPE R ABV HWY 101 A SAN JOSE CA	GUADALUPE R ABV HWY 101 A SAN JOSE CA	US	North America	11169025	37.3739	-121.932		545.9	14.7593	Fluvial		Volumetric	414.398	5					0.0240374
Chen et al., 2022	USGS	https://waterdata.usgs.gov/nwis.	COYOTE C NR GILROY CA	COYOTE C NR GILROY CA	US	North America	11169800	37.0777	-121.494		500.8	113.289	Fluvial		Volumetric	282.309	5					0.0656556
Chen et al., 2022	USGS	https://waterdata.usgs.gov/nwis.	COYOTE C AB HWY 237 A MILPITAS CA	COYOTE C AB HWY 237 A MILPITAS CA	US	North America	11172175	37.4222	-121.926		510.9	33.2527	Fluvial		Volumetric	826.206	5					0.00823437
Chen et al., 2022	USGS	https://waterdata.usgs.gov/nwis.	ALAMEDA C BL WELCH C NR SUNOL CA	ALAMEDA C BL WELCH C NR SUNOL CA	US	North America	11173575	37.5406	-121.855		568	113.318	Fluvial		Volumetric	385.908	5					0.0313782
Chen et al., 2022	USGS	https://waterdata.usgs.gov/nwis.	ARROYO VALLE BL LANG CYN NR LIVERMORE CA	ARROYO VALLE BL LANG CYN NR LIVERMORE CA	US	North America	11176400	37.5614	-121.683		469.1	155.946	Fluvial		Volumetric	336.698	5					0.0288594
Chen et al., 2022	USGS	https://waterdata.usgs.gov/nwis.	ARROYO DE LA LAGUNA A VERONA CA	ARROYO DE LA LAGUNA A VERONA CA	US	North America	11176900	37.6267	-121.882		512.2	82.2805	Fluvial		Volumetric	1043.77	5					0.0434511
Chen et al., 2022	USGS	https://waterdata.usgs.gov/nwis.	ALAMEDA C NR NILES CA	ALAMEDA C NR NILES CA	US	North America	11179000	37.5872	-121.961		533.7	79.1956	Fluvial		Volumetric	1639.46	5					0.0441099
Chen et al., 2022	USGS	https://waterdata.usgs.gov/nwis.	SAN LORENZO C AB DON CASTRO RES NR CASTRO V CA	SAN LORENZO C AB DON CASTRO RES NR CASTRO V CA	US	North America	11180825	37.6952	-122.045		535.9	73.9935	Fluvial		Volumetric	46.6198	5					0.525273
Chen et al., 2022	USGS	https://waterdata.usgs.gov/nwis.	CULL C AB CULL C RES NR CASTRO VALLEY CA	CULL C AB CULL C RES NR CASTRO VALLEY CA	US	North America	11180960	37.7177	-122.054		546.6	79.7662	Fluvial		Volumetric	14.996	5					1.28764
Chen et al., 2022	USGS	https://waterdata.usgs.gov/nwis.	SAN LORENZO C A SAN LORENZO CA	SAN LORENZO C A SAN LORENZO CA	US	North America	11181040	37.6842	-122.139		511	27.7989	Fluvial		Volumetric	115.513	5					0.227562
Chen et al., 2022	USGS	https://waterdata.usgs.gov/nwis.	SF CALAVERAS R NR SAN ANDREAS CA	SF CALAVERAS R NR SAN ANDREAS CA	US	North America	11306000	38.1444	-120.663		826.7	93.2092	Fluvial		Volumetric	305.619	5					0.00834214
Chen et al., 2022	USGS	https://waterdata.usgs.gov/nwis.	NF CALAVERAS R NR SAN ANDREAS CA	NF CALAVERAS R NR SAN ANDREAS CA	US	North America	11308000	38.2214	-120.698		802.8	104.958	Fluvial		Volumetric	220.667	5					0.00729209
Chen et al., 2022	USGS	https://waterdata.usgs.gov/nwis.	COSUMNES R A MICHIGAN BAR CA	COSUMNES R A MICHIGAN BAR CA	US	North America	11335000	38.5003	-121.044		670.6	26.277	Fluvial		Volumetric	1388.23	5					0.0633304
Chen et al., 2022	USGS	https://waterdata.usgs.gov/nwis.	COTTONWOOD C NR COTTONWOOD CA	COTTONWOOD C NR COTTONWOOD CA	US	North America	11376000	40.3872	-122.237		894.6	21.0948	Fluvial		Volumetric	2400.92	5					0.229561
Chen et al., 2022	USGS	https://waterdata.usgs.gov/nwis.	THOMES C A PASKENTA CA	THOMES C A PASKENTA CA	US	North America	11382000	39.8877	-122.529		658.4	44.6988	Fluvial		Volumetric	525.768	5					1.70413
Chen et al., 2022	USGS	https://waterdata.usgs.gov/nwis.	DEER C NR SMARTSVILLE CA	DEER C NR SMARTSVILLE CA	US	North America	11418500	39.2244	-121.267		1030.2	90.7411	Fluvial		Volumetric	219.113	5					0.0153088
Chen et al., 2022	USGS	https://waterdata.usgs.gov/nwis.	HIGHLAND C BL HIGHLAND CREEK DAM CA	HIGHLAND C BL HIGHLAND CREEK DAM CA	US	North America	11449010	38.9482	-122.902		1213.9	82.2353	Fluvial		Volumetric	36.7778	5					0.0199895
Chen et al., 2022	USGS	https://waterdata.usgs.gov/nwis.	CACHE C AB RUMSEY CA	CACHE C AB RUMSEY CA	US	North America	11451760	38.9131	-122.271		794.1	128.343	Fluvial		Volumetric	2473.44	5					0.227441
Chen et al., 2022	USGS	https://waterdata.usgs.gov/nwis.	CORTE MADERA C A ROSS CA	CORTE MADERA C A ROSS CA	US	North America	11460000	37.9631	-122.556		899.4	101.29	Fluvial		Volumetric	46.8788	5					0.190451
Chen et al., 2022	USGS	https://waterdata.usgs.gov/nwis.	PENA C NR GEYSERVILLE CA	PENA C NR GEYSERVILLE CA	US	North America	11465150	38.7006	-122.971		1173.6	102.562	Fluvial		Volumetric	57.7567	5					0.702318
Chen et al., 2022	USGS	https://waterdata.usgs.gov/nwis.	DRY C NR GEYSERVILLE CA	DRY C NR GEYSERVILLE CA	US	North America	11465200	38.6985	-122.958		1160.5	98.7124	Fluvial		Volumetric	419.578	5					0.673454
Chen et al., 2022	USGS	https://waterdata.usgs.gov/nwis.	EEL R NR DOS RIOS CA	EEL R NR DOS RIOS CA	US	North America	11472150	39.6249	-123.341		1555.8	186.4	Fluvial		Volumetric	1367.51	5					0.359939
Chen et al., 2022	USGS	https://waterdata.usgs.gov/nwis.	BLACK BUTTE R NR COVELO CA	BLACK BUTTE R NR COVELO CA	US	North America	11472900	39.8208	-123.081		1254.6	216.644	Fluvial		Volumetric	419.578	5					0.995805
Chen et al., 2022	USGS	https://waterdata.usgs.gov/nwis.	MF EEL R BL BLACK BUTTE R NR COVELO CA	MF EEL R BL BLACK BUTTE R NR COVELO CA	US	North America	11473000	39.8264	-123.092		1269.2	211.077	Fluvial		Volumetric	950.526	5					1.77954
Chen et al., 2022	USGS	https://waterdata.usgs.gov/nwis.	MF EEL R NR DOS RIOS CA	MF EEL R NR DOS RIOS CA	US	North America	11473900	39.7063	-123.325		1409.4	181.905	Fluvial		Volumetric	1929.54	5					1.06839
Chen et al., 2022	USGS	https://waterdata.usgs.gov/nwis.	SF EEL R NR BRANSCOMB CA	SF EEL R NR BRANSCOMB CA	US	North America	11475500	39.7192	-123.652		1839.7	175.068	Fluvial		Volumetric	113.7	5					0.646442
Chen et al., 2022	USGS	https://waterdata.usgs.gov/nwis.	MAD R NR ARCATA CA	MAD R NR ARCATA CA	US	North America	11481000	40.9098	-124.061		1520.7	70.119	Fluvial		Volumetric	1256.14	5					1.29128
Chen et al., 2022	USGS	https://waterdata.usgs.gov/nwis.	REDWOOD C NR BLUE LAKE CA	REDWOOD C NR BLUE LAKE CA	US	North America	11481500	40.906	-123.815		1629.9	200.533	Fluvial		Volumetric	175.342	5					0.607605
Chen et al., 2022	USGS	https://waterdata.usgs.gov/nwis.	REDWOOD C A ORICK CA	REDWOOD C A ORICK CA	US	North America	11482500	41.2993	-124.051		2029	113.116	Fluvial		Volumetric	717.427	5					0.803875
Chen et al., 2022	USGS	https://waterdata.usgs.gov/nwis.	GRASS VALLEY C A FAWN LODGE NR LEWISTON CA	GRASS VALLEY C A FAWN LODGE NR LEWISTON CA	US	North America	11525600	40.6763	-122.831		1042.6	176.435	Fluvial		Volumetric	79.7716	5					0.175651
Chen et al., 2022	USGS	https://waterdata.usgs.gov/nwis.	TRINITY R BL LIMEKILN GULCH NR DOUGLAS CITY CA	TRINITY R BL LIMEKILN GULCH NR DOUGLAS CITY CA	US	North America	11525655	40.6726	-122.921		945.4	182.006	Fluvial		Volumetric	2097.89	5					0.0124629
Chen et al., 2022	USGS	https://waterdata.usgs.gov/nwis.	SF TRINITY R BL HYAMPOM CA	SF TRINITY R BL HYAMPOM CA	US	North America	11528700	40.65	-123.493		1367	213.015	Fluvial		Volumetric	1978.75	5					0.428492
Chen et al., 2022	USGS	https://waterdata.usgs.gov/nwis.	SF TRINITY R NR SALYER CA	SF TRINITY R NR SALYER CA	US	North America	11529000	40.8417	-123.567		1395.4	240.147	Fluvial		Volumetric	2325.81	5					0.496332
Chen et al., 2022	USGS	https://waterdata.usgs.gov/nwis.	Fisher River near Libby MT	Fisher River near Libby MT	US	North America	12302055	48.3556	-115.315		495.8	209.105	Fluvial		Volumetric	2180.77	5					0.0249351
Chen et al., 2022	USGS	https://waterdata.usgs.gov/nwis.	Flathead River at Flathead British Columbia	Flathead River at Flathead British Columbia	US	North America	12355000	49.0012	-114.476		850.7	111.76	Fluvial		Volumetric	1111.1	5					0.0366326
Chen et al., 2022	USGS	https://waterdata.usgs.gov/nwis.	TUCANNON RIVER NEAR STARBUCK WA	TUCANNON RIVER NEAR STARBUCK WA	US	North America	13344500	46.5056	-118.065		305.4	88.6356	Fluvial		Volumetric	1116.28	5					0.303598
Chen et al., 2022	USGS	https://waterdata.usgs.gov/nwis.	MILL CREEK BELOW BLUE CREEK NEAR WALLA WALLA WA	MILL CREEK BELOW BLUE CREEK NEAR WALLA WALLA WA	US	North America	14013600	46.0819	-118.19		760.7	80.6253	Fluvial		Volumetric	235.689	5					0.123242
Chen et al., 2022	USGS	https://waterdata.usgs.gov/nwis.	FIR CREEK NEAR BRIGHTWOOD OR	FIR CREEK NEAR BRIGHTWOOD OR	US	North America	14138870	45.4803	-122.024		2237.3	172.213	Fluvial		Volumetric	14.1413	5					0.00578335
Chen et al., 2022	USGS	https://waterdata.usgs.gov/nwis.	NORTH FORK BULL RUN RIVER NEAR MULTNOMAH FALLS OR	NORTH FORK BULL RUN RIVER NEAR MULTNOMAH FALLS OR	US	North America	14138900	45.4944	-122.035		2241.3	170.926	Fluvial		Volumetric	21.5487	5					0.0181586
Chen et al., 2022	USGS	https://waterdata.usgs.gov/nwis.	SOUTH FORK BULL RUN RIVER NEAR BULL RUN OR	SOUTH FORK BULL RUN RIVER NEAR BULL RUN OR	US	North America	14139800	45.4447	-122.108		2118.7	125.695	Fluvial		Volumetric	40.6628	5					0.00899199
Chen et al., 2022	USGS	https://waterdata.usgs.gov/nwis.	NF TOUTLE RIVER BELOW SRS NEAR KID VALLEY WA	NF TOUTLE RIVER BELOW SRS NEAR KID VALLEY WA	US	North America	14240525	46.3718	-122.579		1697	113.988	Fluvial		Volumetric	378.138	5					3.52652
Chen et al., 2022	USGS	https://waterdata.usgs.gov/nwis.	SOUTH FORK TOUTLE RIVER AT TOUTLE WA	SOUTH FORK TOUTLE RIVER AT TOUTLE WA	US	North America	14241500	46.3221	-122.697		1550.7	78.5124	Fluvial		Volumetric	310.799	5					1.46906
Chen et al., 2022	USGS	https://waterdata.usgs.gov/nwis.	TOUTLE RIVER AT TOWER ROAD NEAR SILVER LAKE WA	TOUTLE RIVER AT TOWER ROAD NEAR SILVER LAKE WA	US	North America	14242580	46.335	-122.841		1560.3	57.0625	Fluvial		Volumetric	1284.63	5					2.60957
Chen et al., 2022	USGS	https://waterdata.usgs.gov/nwis.	NEEDLE BRANCH NEAR SALADOOREG.	NEEDLE BRANCH NEAR SALADOOREG.	US	North America	14306700	44.5096	-123.857		2919.6	152.269	Fluvial		Volumetric	0.699297	5					0.0699781
Chen et al., 2022	USGS	https://waterdata.usgs.gov/nwis.	FLYNN CREEK NEAR SALADOOREG.	FLYNN CREEK NEAR SALADOOREG.	US	North America	14306800	44.5387	-123.853		2903.6	141.666	Fluvial		Volumetric	2.02019	5					0.0628284
Chen et al., 2022	USGS	https://waterdata.usgs.gov/nwis.	DEER CREEK NEAR SALADOOREG.	DEER CREEK NEAR SALADOOREG.	US	North America	14306810	44.5346	-123.878		2981.5	139.569	Fluvial		Volumetric	3.03029	5					0.0789236
Chen et al., 2022	USGS	https://waterdata.usgs.gov/nwis.	SIUSLAW RIVER NEAR MAPLETON OR	SIUSLAW RIVER NEAR MAPLETON OR	US	North America	14307620	44.0625	-123.882		2349.6	131.288	Fluvial		Volumetric	1522.91	5					0.0715949
Chen et al., 2022	USGS	https://waterdata.usgs.gov/nwis.	Hanalei River nr Hanalei Kauai HI	Hanalei River nr Hanalei Kauai HI	US	North America	16103000	22.1796	-159.466		2819.4	182.117	Fluvial		Volumetric	47.9407	5					0.23045
Chen et al., 2022	USGS	https://waterdata.usgs.gov/nwis.	Kaukonahua Stream blw Wahiawa Reservoir Oahu HI	Kaukonahua Stream blw Wahiawa Reservoir Oahu HI	US	North America	16210200	21.5003	-158.051		1245	76.3262	Fluvial		Volumetric	43.2528	5					0.00705798
Chen et al., 2022	USGS	https://waterdata.usgs.gov/nwis.	Kaukonahua Str at Waialua Oahu HI	Kaukonahua Str at Waialua Oahu HI	US	North America	16210500	21.5653	-158.12		1116.5	95.0537	Fluvial		Volumetric	101.683	5					0.0221366
Chen et al., 2022	USGS	https://waterdata.usgs.gov/nwis.	Honouliuli Stream Tributary near Waipahu Oahu HI	Honouliuli Stream Tributary near Waipahu Oahu HI	US	North America	16212480	21.4018	-158.067		1140.8	83.2522	Fluvial		Volumetric	4.81738	5					0.044726
Chen et al., 2022	USGS	https://waterdata.usgs.gov/nwis.	Kipapa Str nr Wahiawa Oahu HI	Kipapa Str nr Wahiawa Oahu HI	US	North America	16212800	21.4671	-157.959		1156.8	86.3673	Fluvial		Volumetric	11.0074	5					0.219412
Chen et al., 2022	USGS	https://waterdata.usgs.gov/nwis.	Waikele Str at Waipahu Oahu HI	Waikele Str at Waipahu Oahu HI	US	North America	16213000	21.3835	-158.011		914.3	43.5194	Fluvial		Volumetric	116.912	5					0.149441
Chen et al., 2022	USGS	https://waterdata.usgs.gov/nwis.	N. Halawa Str nr Kaneohe Oahu HI	N. Halawa Str nr Kaneohe Oahu HI	US	North America	16225800	21.4061	-157.866		1260.5	123.418	Fluvial		Volumetric	4.61018	5					0.178404
Chen et al., 2022	USGS	https://waterdata.usgs.gov/nwis.	N. Halawa Str nr Honolulu Oahu HI	N. Halawa Str nr Honolulu Oahu HI	US	North America	16226200	21.382	-157.903		932.4	95.7567	Fluvial		Volumetric	10.4118	5					0.201334
Chen et al., 2022	USGS	https://waterdata.usgs.gov/nwis.	N. Halawa Str nr Quar. Stn. at Halawa Oahu HI	N. Halawa Str nr Quar. Stn. at Halawa Oahu HI	US	North America	16226400	21.3719	-157.913		875.3	88.347	Fluvial		Volumetric	11.9139	5					0.102577
Chen et al., 2022	USGS	https://waterdata.usgs.gov/nwis.	Moanalua Stream nr Kaneohe Oahu HI	Moanalua Stream nr Kaneohe Oahu HI	US	North America	16227500	21.3881	-157.849		1226.1	127.553	Fluvial		Volumetric	2.38279	5					0.0317846
Chen et al., 2022	USGS	https://waterdata.usgs.gov/nwis.	Makiki Stream at King St. bridge Oahu HI	Makiki Stream at King St. bridge Oahu HI	US	North America	16238000	21.2966	-157.837		761.3	109.388	Fluvial		Volumetric	6.39727	5					0.0508098
Chen et al., 2022	USGS	https://waterdata.usgs.gov/nwis.	Pukele Stream near Honolulu Oahu HI	Pukele Stream near Honolulu Oahu HI	US	North America	16244000	21.3067	-157.788		897.9	132.322	Fluvial		Volumetric	2.97849	5					0.112931
Chen et al., 2022	USGS	https://waterdata.usgs.gov/nwis.	Manoa-Palolo Drainage Canal at Moiliili Oahu HI	Manoa-Palolo Drainage Canal at Moiliili Oahu HI	US	North America	16247100	21.2865	-157.819		756.8	114.305	Fluvial		Volumetric	26.4179	5					0.0809483
Chen et al., 2022	USGS	https://waterdata.usgs.gov/nwis.	RB of Kamooalii Str nr Kaneohe Oahu HI	RB of Kamooalii Str nr Kaneohe Oahu HI	US	North America	16265600	21.3863	-157.793		1172.6	125.615	Fluvial		Volumetric	2.82309	5					0.12613
Chen et al., 2022	USGS	https://waterdata.usgs.gov/nwis.	Luluku Str at alt 220 ft nr Kaneohe Oahu HI	Luluku Str at alt 220 ft nr Kaneohe Oahu HI	US	North America	16270900	21.3918	-157.809		1229.7	131.313	Fluvial		Volumetric	1.26909	5					0.0982884
Chen et al., 2022	USGS	https://waterdata.usgs.gov/nwis.	Kamooalii Str blw Luluku Str nr Kaneohe Oahu HI	Kamooalii Str blw Luluku Str nr Kaneohe Oahu HI	US	North America	16272200	21.3934	-157.804		1190.2	129.807	Fluvial		Volumetric	9.89375	5					0.0604467
Chen et al., 2022	USGS	https://waterdata.usgs.gov/nwis.	SF Kapunahala Str at Kaneohe Oahu HI	SF Kapunahala Str at Kaneohe Oahu HI	US	North America	16273950	21.4027	-157.806		1193	126.402	Fluvial		Volumetric	1.08779	5					0.0878066
Chen et al., 2022	USGS	https://waterdata.usgs.gov/nwis.	Heeia Stream at Haiku Valley nr Kaneohe Oahu HI	Heeia Stream at Haiku Valley nr Kaneohe Oahu HI	US	North America	16275000	21.4092	-157.823		1258.3	131.331	Fluvial		Volumetric	2.48639	5					0.259481
Chen et al., 2022	USGS	https://waterdata.usgs.gov/nwis.	Kawela Gulch near Moku Molokai HI	Kawela Gulch near Moku Molokai HI	US	North America	16415600	21.07	-156.948		727.3	126.655	Fluvial		Volumetric	13.6751	5					0.222184
Chen et al., 2022	USGS	https://waterdata.usgs.gov/nwis.	Wailuku River at Hilo HI	Wailuku River at Hilo HI	US	North America	16713000	19.7255	-155.092		4756.9	46.6213	Fluvial		Volumetric	635.79	5					0.0197729
Chen et al., 2022	USGS	https://waterdata.usgs.gov/nwis.	Ugum River above Talofofo Falls nr Talofofo Guam	Ugum River above Talofofo Falls nr Talofofo Guam	US	North America	16854500	13.3224	144.736		2859.2	98.0951	Fluvial		Volumetric	15.3327	5					0.304839
Chen et al., 2022	USGS	https://waterdata.usgs.gov/nwis.	SILVER CREEK AT SOUTH KORO ROAD NEAR RIPON WI	SILVER CREEK AT SOUTH KORO ROAD NEAR RIPON WI	US	North America	40734644	43.8583	-88.8714		855.6	12.9608	Fluvial		Volumetric	93.7576	5					0.00493074
Chen et al., 2022	USGS	https://waterdata.usgs.gov/nwis.	FISHER CREEK AT HOWARDS GROVE WI	FISHER CREEK AT HOWARDS GROVE WI	US	North America	40854592	43.825	-87.8333		836.4	9.7352	Fluvial		Volumetric	27.9719	5					0.0150523
Chen et al., 2022	USGS	https://waterdata.usgs.gov/nwis.	OTTER CREEK AT WILLOW ROAD NEAR PLYMOUTH WI	OTTER CREEK AT WILLOW ROAD NEAR PLYMOUTH WI	US	North America	40857005	43.7889	-87.9214		836.6	13.3832	Fluvial		Volumetric	24.6049	5					0.0171402
Chen et al., 2022	USGS	https://waterdata.usgs.gov/nwis.	RIO GRANDE DE ARECIBO NR ADJUNTAS PR	RIO GRANDE DE ARECIBO NR ADJUNTAS PR	US	North America	50020500	18.1817	-66.7367		2285.9	136.778	Fluvial		Volumetric	32.8928	5					0.77448
Chen et al., 2022	USGS	https://waterdata.usgs.gov/nwis.	RIO PELLEJAS ABV CENTRAL PELLEJAS PR	RIO PELLEJAS ABV CENTRAL PELLEJAS PR	US	North America	50021030	18.2047	-66.7036		2237.2	131.871	Fluvial		Volumetric	17.7932	5					0.429446
Chen et al., 2022	USGS	https://waterdata.usgs.gov/nwis.	RIO PELLEJAS NR UTUADO PR	RIO PELLEJAS NR UTUADO PR	US	North America	50021500	18.2314	-66.7156		2227.7	121.462	Fluvial		Volumetric	24.7344	5					1.05864
Chen et al., 2022	USGS	https://waterdata.usgs.gov/nwis.	RIO VIVI NR CENTRAL PELLEJAS PR	RIO VIVI NR CENTRAL PELLEJAS PR	US	North America	50023000	18.2144	-66.6736		2247.8	137.9	Fluvial		Volumetric	14.6593	5					0.651734
Chen et al., 2022	USGS	https://waterdata.usgs.gov/nwis.	RIO GRANDE DE ARECIBO BLW UTUADO PR	RIO GRANDE DE ARECIBO BLW UTUADO PR	US	North America	50024950	18.3021	-66.7041		2161.6	96.5979	Fluvial		Volumetric	169.903	5					1.42791
Chen et al., 2022	USGS	https://waterdata.usgs.gov/nwis.	RIO SALIENTE AT COABEY NR JAYUYA PR	RIO SALIENTE AT COABEY NR JAYUYA PR	US	North America	50025155	18.2128	-66.5632		2159.6	168.088	Fluvial		Volumetric	23.9574	5					0.186596
Chen et al., 2022	USGS	https://waterdata.usgs.gov/nwis.	RIO JAUCA AT PASO PALMA PR	RIO JAUCA AT PASO PALMA PR	US	North America	50025850	18.2139	-66.6456		2160.2	143.098	Fluvial		Volumetric	17.845	5					0.40815
Chen et al., 2022	USGS	https://waterdata.usgs.gov/nwis.	RIO CAONILLAS AT PASO PALMA PR	RIO CAONILLAS AT PASO PALMA PR	US	North America	50026025	18.2314	-66.6371		2052.4	139.79	Fluvial		Volumetric	98.3677	5					1.61125
Chen et al., 2022	USGS	https://waterdata.usgs.gov/nwis.	RIO YUNES AT HWY 140 NR FLORIDA PR	RIO YUNES AT HWY 140 NR FLORIDA PR	US	North America	50026400	18.3242	-66.5869		2000.8	82.5785	Fluvial		Volumetric	36.2339	5					0.513358
Chen et al., 2022	USGS	https://waterdata.usgs.gov/nwis.	RIO LIMON ABV LAGO DOS BOCAS PR	RIO LIMON ABV LAGO DOS BOCAS PR	US	North America	50027000	18.3261	-66.621		2039.7	92.8336	Fluvial		Volumetric	85.9876	5					0.553314
Chen et al., 2022	USGS	https://waterdata.usgs.gov/nwis.	RIO GRANDE DE ARECIBO ABV ARECIBO PR	RIO GRANDE DE ARECIBO ABV ARECIBO PR	US	North America	50027750	18.4228	-66.6994		1856.3	44.3052	Fluvial		Volumetric	453.248	5					0.0749675
Chen et al., 2022	USGS	https://waterdata.usgs.gov/nwis.	RIO TANAMA NR UTUADO PR	RIO TANAMA NR UTUADO PR	US	North America	50028000	18.3007	-66.783		2280	69.2777	Fluvial		Volumetric	47.6558	5					0.711915
Chen et al., 2022	USGS	https://waterdata.usgs.gov/nwis.	RIO GRANDE DE MANATI NR MOROVIS PR	RIO GRANDE DE MANATI NR MOROVIS PR	US	North America	50031200	18.2957	-66.4137		2008.6	108.387	Fluvial		Volumetric	142.967	5					0.423171
Chen et al., 2022	USGS	https://waterdata.usgs.gov/nwis.	RIO GRANDE DE MANATI AT CIALES PR	RIO GRANDE DE MANATI AT CIALES PR	US	North America	50035000	18.3244	-66.46		1996.6	90.8924	Fluvial		Volumetric	331.518	5					0.321315
Chen et al., 2022	USGS	https://waterdata.usgs.gov/nwis.	RIO DE LA PLATA AT COMERIO PR	RIO DE LA PLATA AT COMERIO PR	US	North America	50043800	18.2222	-66.2246		1796.3	110.116	Fluvial		Volumetric	281.014	5					0.696535
Chen et al., 2022	USGS	https://waterdata.usgs.gov/nwis.	RIO GUADIANA AT GUADIANA PR	RIO GUADIANA AT GUADIANA PR	US	North America	50044830	18.3022	-66.2247		1845.9	85.9006	Fluvial		Volumetric	23.802	5					0.886494
Chen et al., 2022	USGS	https://waterdata.usgs.gov/nwis.	RIO DE LA PLATA BLW LA PLATA DAMSITE PR	RIO DE LA PLATA BLW LA PLATA DAMSITE PR	US	North America	50045010	18.346	-66.2388		1795.7	64.0801	Fluvial		Volumetric	448.068	5					0.517798
Chen et al., 2022	USGS	https://waterdata.usgs.gov/nwis.	RIO DE BAYAMON BLW LAGO DE CIDRA DAM PR	RIO DE BAYAMON BLW LAGO DE CIDRA DAM PR	US	North America	50047560	18.2028	-66.1392		1859.7	95.3665	Fluvial		Volumetric	21.5487	5					0.304552
Chen et al., 2022	USGS	https://waterdata.usgs.gov/nwis.	RIO PIEDRAS AT EL SENORIAL PR	RIO PIEDRAS AT EL SENORIAL PR	US	North America	50048770	18.3633	-66.0658		1889.6	43.2208	Fluvial		Volumetric	19.399	5					3.63419
Chen et al., 2022	USGS	https://waterdata.usgs.gov/nwis.	RIO PIEDRAS AT RIO PIEDRAS PR	RIO PIEDRAS AT RIO PIEDRAS PR	US	North America	50049000	18.3967	-66.0567		1845.7	29.8036	Fluvial		Volumetric	32.3749	5					2.42649
Chen et al., 2022	USGS	https://waterdata.usgs.gov/nwis.	QUEBRADA BLANCA AT EL JAGUAL PR	QUEBRADA BLANCA AT EL JAGUAL PR	US	North America	50051150	18.1611	-65.9828		2042	76.6629	Fluvial		Volumetric	8.41746	5					0.736908
Chen et al., 2022	USGS	https://waterdata.usgs.gov/nwis.	QUEBRADA SALVATIERRA NR SAN LORENZO PR	QUEBRADA SALVATIERRA NR SAN LORENZO PR	US	North America	50051180	18.1733	-65.9772		2021.3	72.0513	Fluvial		Volumetric	9.68656	5					0.73695
Chen et al., 2022	USGS	https://waterdata.usgs.gov/nwis.	RIO GRANDE DE LOIZA AT HWY 183 SAN LORENZO PR	RIO GRANDE DE LOIZA AT HWY 183 SAN LORENZO PR	US	North America	50051800	18.1857	-65.9614		1966.6	68.2364	Fluvial		Volumetric	106.423	5					0.44236
Chen et al., 2022	USGS	https://waterdata.usgs.gov/nwis.	RIO TURABO ABV BORINQUEN PR	RIO TURABO ABV BORINQUEN PR	US	North America	50053025	18.1622	-66.04		1956.1	90.1263	Fluvial		Volumetric	18.5443	5					0.829478
Chen et al., 2022	USGS	https://waterdata.usgs.gov/nwis.	RIO GRANDE DE LOIZA AT CAGUAS PR	RIO GRANDE DE LOIZA AT CAGUAS PR	US	North America	50055000	18.2427	-66.0096		1782.5	78.7423	Fluvial		Volumetric	232.581	5					0.652658
Chen et al., 2022	USGS	https://waterdata.usgs.gov/nwis.	RIO CAGUITAS NR AGUAS BUENAS PR	RIO CAGUITAS NR AGUAS BUENAS PR	US	North America	50055100	18.2467	-66.0936		1930.4	81.1407	Fluvial		Volumetric	13.7269	5					0.366085
Chen et al., 2022	USGS	https://waterdata.usgs.gov/nwis.	RIO CAGUITAS NR CAGUAS PR	RIO CAGUITAS NR CAGUAS PR	US	North America	50055170	18.2331	-66.0481		1885.2	81.0813	Fluvial		Volumetric	21.4192	5					0.465252
Chen et al., 2022	USGS	https://waterdata.usgs.gov/nwis.	RIO CAGUITAS AT VILLA BLANCA AT CAGUAS PR	RIO CAGUITAS AT VILLA BLANCA AT CAGUAS PR	US	North America	50055225	18.2487	-66.0276		1843.2	77.7711	Fluvial		Volumetric	42.9938	5					0.606408
Chen et al., 2022	USGS	https://waterdata.usgs.gov/nwis.	RIO BAIROA AT BAIROA PR	RIO BAIROA AT BAIROA PR	US	North America	50055390	18.2589	-66.04		1905.8	74.7423	Fluvial		Volumetric	13.1571	5					0.432736
Chen et al., 2022	USGS	https://waterdata.usgs.gov/nwis.	RIO GURABO BLW EL MANGO PR	RIO GURABO BLW EL MANGO PR	US	North America	50055750	18.2342	-65.8853		1932.9	91.9425	Fluvial		Volumetric	57.7567	5					0.335605
Chen et al., 2022	USGS	https://waterdata.usgs.gov/nwis.	RIO VALENCIANO NR JUNCOS PR	RIO VALENCIANO NR JUNCOS PR	US	North America	50056400	18.2161	-65.9262		1933.7	73.9443	Fluvial		Volumetric	42.4758	5					1.0811
Chen et al., 2022	USGS	https://waterdata.usgs.gov/nwis.	RIO GURABO AT GURABO PR	RIO GURABO AT GURABO PR	US	North America	50057000	18.2585	-65.9681		1816.1	70.3759	Fluvial		Volumetric	155.917	5					0.685946
Chen et al., 2022	USGS	https://waterdata.usgs.gov/nwis.	RIO CANAS AT RIO CANAS PR	RIO CANAS AT RIO CANAS PR	US	North America	50058350	18.2945	-66.0451		1944.3	64.5916	Fluvial		Volumetric	19.5026	5					0.930474
Chen et al., 2022	USGS	https://waterdata.usgs.gov/nwis.	RIO GRANDE DE LOIZA BLW LOIZA DAMSITE PR	RIO GRANDE DE LOIZA BLW LOIZA DAMSITE PR	US	North America	50059050	18.3423	-66.006		2018.8	53.7517	Fluvial		Volumetric	541.307	5					0.33066
Chen et al., 2022	USGS	https://waterdata.usgs.gov/nwis.	RIO CANOVANAS NR CAMPO RICO PR	RIO CANOVANAS NR CAMPO RICO PR	US	North America	50061800	18.3185	-65.8889		2463.4	88.247	Fluvial		Volumetric	25.4855	5					0.369237
Chen et al., 2022	USGS	https://waterdata.usgs.gov/nwis.	RIO MAMEYES NR SABANA PR	RIO MAMEYES NR SABANA PR	US	North America	50065500	18.3288	-65.7508		2847.5	101.194	Fluvial		Volumetric	17.8191	5					0.175572
Chen et al., 2022	USGS	https://waterdata.usgs.gov/nwis.	RIO FAJARDO ABV FAJARDO PR	RIO FAJARDO ABV FAJARDO PR	US	North America	50070500	18.2725	-65.7217		2799.4	97.8662	Fluvial		Volumetric	9.55706	5					0.20228
Chen et al., 2022	USGS	https://waterdata.usgs.gov/nwis.	RIO FAJARDO NR FAJARDO PR	RIO FAJARDO NR FAJARDO PR	US	North America	50071000	18.299	-65.6938		2741.7	79.2064	Fluvial		Volumetric	38.5908	5					0.520434
Chen et al., 2022	USGS	https://waterdata.usgs.gov/nwis.	RIO ICACOS NR NAGUABO PR	RIO ICACOS NR NAGUABO PR	US	North America	50075000	18.2772	-65.7858		2995.8	126.018	Fluvial		Volumetric	3.26338	5					1.35003
Chen et al., 2022	USGS	https://waterdata.usgs.gov/nwis.	RIO TOA VACA ABV LAGO TOA VACA PR	RIO TOA VACA ABV LAGO TOA VACA PR	US	North America	50110900	18.1265	-66.4578		1681.4	131.732	Fluvial		Volumetric	36.7778	5					0.489355
Chen et al., 2022	USGS	https://waterdata.usgs.gov/nwis.	RIO PORTUGUES NR TIBES PR	RIO PORTUGUES NR TIBES PR	US	North America	50114900	18.0999	-66.6429		1944	131.953	Fluvial		Volumetric	18.8292	5					1.39086
Chen et al., 2022	USGS	https://waterdata.usgs.gov/nwis.	RIO PORTUGUES NR PONCE PR	RIO PORTUGUES NR PONCE PR	US	North America	50115000	18.0792	-66.6336		1683.8	114.908	Fluvial		Volumetric	22.8437	5					1.69243
Chen et al., 2022	USGS	https://waterdata.usgs.gov/nwis.	RIO ROSARIO NR HORMIGUEROS PR	RIO ROSARIO NR HORMIGUEROS PR	US	North America	50136400	18.1601	-67.0858		1834.5	62.1795	Fluvial		Volumetric	47.3968	5					0.549004
Chen et al., 2022	USGS	https://waterdata.usgs.gov/nwis.	JACKSON CREEK TRIBUTARY NEAR ELKHORN WI	JACKSON CREEK TRIBUTARY NEAR ELKHORN WI	US	North America	54310157	42.6508	-88.5509		938.4	15.1234	Fluvial		Volumetric	11.2405	5					0.0156907
Chen et al., 2022	Vanacker et al., 2007	10.1130/G23109A.1	Gordeleg Catchment	Gordeleg Catchment	Ecuador	South America		-2.95051	-78.8923		1067.1	140.258	Fluvial		Volumetric	1	5					0.09375
Chen et al., 2022	Vanacker et al., 2007	10.1130/G23109A.1	Quingeo Catchment	Quingeo Catchment	Ecuador	South America		-3.04036	-78.9483		1053.2	129.631	Fluvial		Volumetric	0.1	5					4.7375
Chen et al., 2022	Vanacker et al., 2007	10.1130/G23109A.1	Quingeo Catchment	Quingeo Catchment	Ecuador	South America		-2.94839	-78.9291		946.2	119.475	Fluvial		Volumetric	0.8	5					2.90625
Chen et al., 2022	Vanacker et al., 2007	10.1130/G23109A.1	Quingeo Catchment	Quingeo Catchment	Ecuador	South America		-3.02078	-78.9146		1093.3	138.197	Fluvial		Volumetric	12	5					0.13125
Chen et al., 2022	Vanacker et al., 2007	10.1130/G23109A.1	Quingeo Catchment	Quingeo Catchment	Ecuador	South America		-3.00719	-78.9287		1036.7	128.769	Fluvial		Volumetric	5	5					0.04375
Chen et al., 2022	Vanacker et al., 2007	10.1130/G23109A.1	Quingeo Catchment	Quingeo Catchment	Ecuador	South America		-3.02953	-78.9152		1085.6	137.783	Fluvial		Volumetric	7	5					0.2125
Chen et al., 2022	Vanacker et al., 2007	10.1130/G23109A.1	Quingeo Catchment	Quingeo Catchment	Ecuador	South America		-3.02964	-78.9143		1085.6	139.606	Fluvial		Volumetric	4	5					0.40625
Chen et al., 2022	Vanacker et al., 2007	10.1130/G23109A.1	Quingeo Catchment	Quingeo Catchment	Ecuador	South America		-3.02275	-78.9089		1093.3	140.093	Fluvial		Volumetric	1	5					0.18125
Chen et al., 2022	Vanacker et al., 2007	10.1130/G23109A.1	Quingeo Catchment	Quingeo Catchment	Ecuador	South America		-2.95581	-78.9278		971.8	119.936	Fluvial		Volumetric	0.6	5					0.40625
Chen et al., 2022	Vanacker et al., 2007	10.1130/G23109A.1	Quingeo Catchment	Quingeo Catchment	Ecuador	South America		-2.94144	-78.9273		920.5	118.45	Fluvial		Volumetric	0.3	5					2.4125
Chen et al., 2022	Vanacker et al., 2007	10.1130/G23109A.1	Quingeo Catchment	Quingeo Catchment	Ecuador	South America		-2.95058	-78.9297		971.8	119.475	Fluvial		Volumetric	0.2	5					1.28125
Chen et al., 2022	Vanacker et al., 2007	10.1130/G23109A.1	Jadan Catchment	Jadan Catchment	Ecuador	South America		-2.87036	-78.8796		914	143.478	Fluvial		Volumetric	0.1	5					1.375
Chen et al., 2022	Vanacker et al., 2007	10.1130/G23109A.1	Jadan Catchment	Jadan Catchment	Ecuador	South America		-2.86989	-78.879		914	143.478	Fluvial		Volumetric	0.1	5					1.3625
Chen et al., 2022	Vanacker et al., 2007	10.1130/G23109A.1	Jadan Catchment	Jadan Catchment	Ecuador	South America		-2.86872	-78.8754		914	146.197	Fluvial		Volumetric	9	5					0.0875
Chen et al., 2022	Vanacker et al., 2007	10.1130/G23109A.1	Jadan Catchment	Jadan Catchment	Ecuador	South America		-2.87031	-78.8759		914	146.815	Fluvial		Volumetric	0.3	5					3.625
Chen et al., 2022	Vanacker et al., 2007	10.1130/G23109A.1	Jadan Catchment	Jadan Catchment	Ecuador	South America		-2.91675	-78.8697		1098.9	156.421	Fluvial		Volumetric	3	5					0.41875
Chen et al., 2022	Vanacker et al., 2007	10.1130/G23109A.1	Jadan Catchment	Jadan Catchment	Ecuador	South America		-2.86992	-78.8388		1025.3	164.398	Fluvial		Volumetric	0.1	5					0.01625
Chen et al., 2022	Vanacker et al., 2007	10.1130/G23109A.1	Deleg Catchment	Deleg Catchment	Ecuador	South America		-2.79492	-78.9308		977.8	125.584	Fluvial		Volumetric	1	5					0.6375
Chen et al., 2022	Vanacker et al., 2007	10.1130/G23109A.1	Deleg Catchment	Deleg Catchment	Ecuador	South America		-2.79756	-78.9294		977.8	125.584	Fluvial		Volumetric	2	5					0.9375
Chen et al., 2022	Vanacker et al., 2007	10.1130/G23109A.1	Deleg Catchment	Deleg Catchment	Ecuador	South America		-2.80614	-78.9196		944.9	122.269	Fluvial		Volumetric	3	5					0.54375
Chen et al., 2022	Vanacker et al., 2007	10.1130/G23109A.1	Deleg Catchment	Deleg Catchment	Ecuador	South America		-2.80514	-78.9092		962.9	125.473	Fluvial		Volumetric	1	5					9.4375
Chen et al., 2022	Vanacker et al., 2007	10.1130/G23109A.1	Deleg Catchment	Deleg Catchment	Ecuador	South America		-2.79964	-78.8979		984	129.226	Fluvial		Volumetric	0.1	5					1.1375
Chen et al., 2022	Vanacker et al., 2007	10.1130/G23109A.1	Deleg Catchment	Deleg Catchment	Ecuador	South America		-2.79972	-78.8979		984	129.226	Fluvial		Volumetric	0.1	5					0.93125
Chen et al., 2022	Vanacker et al., 2007	10.1130/G23109A.1	Burgay Catchment	Burgay Catchment	Ecuador	South America		-2.81639	-78.8788		891.4	135.276	Fluvial		Volumetric	0.1	5					8.5625
Chen et al., 2022	Vanacker et al., 2007	10.1130/G23109A.1	Burgay Catchment	Burgay Catchment	Ecuador	South America		-2.71625	-78.8931		1025.3	140.573	Fluvial		Volumetric	0.3	5					0.93125
Chen et al., 2022	Vanacker et al., 2007	10.1130/G23109A.1	Burgay Catchment	Burgay Catchment	Ecuador	South America		-2.71361	-78.8921		1025.3	141.116	Fluvial		Volumetric	2	5					0.6375
Chen et al., 2022	Vanacker et al., 2007	10.1130/G23109A.1	Burgay Catchment	Burgay Catchment	Ecuador	South America		-2.71486	-78.8931		1025.3	140.573	Fluvial		Volumetric	3	5					1.05625
Chen et al., 2022	Vanacker et al., 2007	10.1130/G23109A.1	Burgay Catchment	Burgay Catchment	Ecuador	South America		-2.71456	-78.891		1017.6	141.116	Fluvial		Volumetric	3	5					1.1125
Chen et al., 2022	Vanacker et al., 2007	10.1130/G23109A.1	Burgay Catchment	Burgay Catchment	Ecuador	South America		-2.71453	-78.8902		1017.6	141.116	Fluvial		Volumetric	6	5					1.1375
Chen et al., 2022	Vanacker et al., 2007	10.1130/G23109A.1	Gualaceo Catchment	Gualaceo Catchment	Ecuador	South America		-2.98833	-78.8092		1127.1	177.195	Fluvial		Volumetric	2	5					0.0525
Chen et al., 2022	Vanacker et al., 2007	10.1130/G23109A.1	Gualaceo Catchment	Gualaceo Catchment	Ecuador	South America		-2.93636	-78.7955		1076.6	177.406	Fluvial		Volumetric	3	5					0.26875
Chen et al., 2022	Vanacker et al., 2007	10.1130/G23109A.1	Gualaceo Catchment	Gualaceo Catchment	Ecuador	South America		-3.00297	-78.8118		1103.9	179.815	Fluvial		Volumetric	0.1	5					2
Chen et al., 2022	Vanacker et al., 2007	10.1130/G23109A.1	Gualaceo Catchment	Gualaceo Catchment	Ecuador	South America		-2.92547	-78.7944		1086.7	182.431	Fluvial		Volumetric	7	5					0.0875
Chen et al., 2022	Vanacker et al., 2007	10.1130/G23109A.1	Gualaceo Catchment	Gualaceo Catchment	Ecuador	South America		-2.93325	-78.7958		1086.7	178.718	Fluvial		Volumetric	0.6	5					0.38125
Chen et al., 2022	Vanacker et al., 2007	10.1130/G23109A.1	Gualaceo Catchment	Gualaceo Catchment	Ecuador	South America		-2.94397	-78.7936		1073.3	179.059	Fluvial		Volumetric	16	5					0.1
Chen et al., 2022	Vanacker et al., 2007	10.1130/G23109A.1	Gualaceo Catchment	Gualaceo Catchment	Ecuador	South America		-3.00336	-78.8529		1285.5	161.308	Fluvial		Volumetric	2	5					0.06875
Chen et al., 2022	Vanacker et al., 2007	10.1130/G23109A.1	Gualaceo Catchment	Gualaceo Catchment	Ecuador	South America		-2.94589	-78.8153		1216.2	168.093	Fluvial		Volumetric	0.2	5					0.85
Chen et al., 2022	Wittmann et al., 2009	10.1016/j.epsl.2009.10.008	Beni at Rurrenabaque	Beni at Rurrenabaque	Bolivia	South America		-14.527	-67.497		2098.6	105.235	Fluvial		Volumetric	68000	5					1.18
Chen et al., 2022	Wittmann et al., 2009	10.1016/j.epsl.2009.10.008	Beni at Riberalta	Beni at Riberalta	Bolivia	South America		-11.212	-66.249		1795.2	11.9562	Fluvial		Volumetric	119000	5					0.39
Chen et al., 2022	Wittmann et al., 2009	10.1016/j.epsl.2009.10.008	Madre de Dios at Miraflores	Madre de Dios at Miraflores	Bolivia	South America		-11.112	-66.416		1794.6	10.2577	Fluvial		Volumetric	124000	5					0.23
Chen et al., 2022	Wittmann et al., 2009	10.1016/j.epsl.2009.10.008	Orthon at Caracoles	Orthon at Caracoles	Bolivia	South America		-10.82	-66.11		1871.7	8.1157	Fluvial		Volumetric	32000	5					0.03
Chen et al., 2022	Wittmann et al., 2009	10.1016/j.epsl.2009.10.008	Beni at Cachuela Esperanza	Beni at Cachuela Esperanza	Bolivia	South America		-10.55	-65.6		1780.4	13.5622	Fluvial		Volumetric	283000	5					0.26
Chen et al., 2022	Wittmann et al., 2009	10.1016/j.epsl.2009.10.008	Grande at Puente Arce	Grande at Puente Arce	Bolivia	South America		-18.609	-65.162		407.4	231.439	Fluvial		Volumetric	24000	5					2.12
Chen et al., 2022	Wittmann et al., 2009	10.1016/j.epsl.2009.10.008	Pirai at Angostura	Pirai at Angostura	Bolivia	South America		-18.082	-63.457		1212.2	90.0194	Fluvial		Volumetric	1400	5					0.77
Chen et al., 2022	Wittmann et al., 2009	10.1016/j.epsl.2009.10.008	Paracti at Paracti	Paracti at Paracti	Bolivia	South America		-17.217	-65.8185		2957.8	299.962	Fluvial		Volumetric	300	5					4.05
Chen et al., 2022	Wittmann et al., 2009	10.1016/j.epsl.2009.10.008	Grande at Abapo	Grande at Abapo	Bolivia	South America		-18.909	-63.41		1131.7	68.0984	Fluvial		Volumetric	60000	5					0.89
Chen et al., 2022	Wittmann et al., 2009	10.1016/j.epsl.2009.10.008	Ichilo at Puerto Villarroel	Ichilo at Puerto Villarroel	Bolivia	South America		-16.841	-64.787		2336	8.2833	Fluvial		Volumetric	7600	5					0.47
Chen et al., 2022	Wittmann et al., 2009	10.1016/j.epsl.2009.10.008	Mamore at Puerto Ganadero	Mamore at Puerto Ganadero	Bolivia	South America		-14.864	-64.99		1981.9	6.22764	Fluvial		Volumetric	159000	5					0.16
Chen et al., 2022	Wittmann et al., 2009	10.1016/j.epsl.2009.10.008	Mamore at Puerto Siles	Mamore at Puerto Siles	Bolivia	South America		-12.804	-65.0049		1694.9	5.44653	Fluvial		Volumetric	216000	5					0.09
Chen et al., 2022	Wittmann et al., 2009	10.1016/j.epsl.2009.10.008	Mamore at Guayaramerin	Mamore at Guayaramerin	Bolivia	South America		-10.808	-65.346		1641.5	10.7217	Fluvial		Volumetric	599000	5					0.05
Chen et al., 2022	Wittmann et al., 2009	10.1016/j.epsl.2009.10.008	Madeira at Porto Velho	Madeira at Porto Velho	Brazil	South America		-8.77	-63.909		2315.2	15.7305	Fluvial		Volumetric	954000	5					0.09
Chen et al., 2022	Wittmann et al., 2011	10.1130/B30317.1	Requena	Requena	Peru	South America		-5.05519	-73.8616		2886.7	9.67292	Fluvial		Volumetric	360000	5					0.21
Chen et al., 2022	Wittmann et al., 2011	10.1130/B30317.1	Tamshiyacu	Tamshiyacu	Peru	South America		-4.00552	-73.1658		3216.4	8.07429	Fluvial		Volumetric	733000	5					0.21
Chen et al., 2022	Wittmann et al., 2011	10.1130/B30317.1	Bellavista	Bellavista	Peru	South America		-3.70179	-73.2251		3268.3	7.14596	Fluvial		Volumetric	101000	5					0.17
Chen et al., 2022	Wittmann et al., 2011	10.1130/B30317.1	Manacapuru	Manacapuru	Brazil	South America		-3.34256	-60.6789		2386.3	8.2334	Fluvial		Volumetric	2270000	5					0.11
Chen et al., 2022	Wittmann et al., 2011	10.1130/B30317.1	Paricatuba	Paricatuba	Brazil	South America		-3.01888	-60.4828		2595.7	5.94477	Fluvial		Volumetric	832000	5					0.006
Chen et al., 2022	Wittmann et al., 2011	10.1130/B30317.1	Confluence	Confluence	Brazil	South America		-1.35835	-61.8686		2131.5	10.2722	Fluvial		Volumetric	213000	5					0.01
Chen et al., 2022	Wittmann et al., 2011	10.1130/B30317.1	Amatari	Amatari	Brazil	South America		-3.28952	-58.8831		2122.5	9.90007	Fluvial		Volumetric	3154000	5					0.11
Chen et al., 2022	Wittmann et al., 2011	10.1130/B30317.1	Fazenda Vista Allegre	Fazenda Vista Allegre	Brazil	South America		-3.90954	-59.1618		2275.4	9.71137	Fluvial		Volumetric	1336000	5					0.13
Chen et al., 2022	Wittmann et al., 2011	10.1130/B30317.1	Itenez	Itenez	Brazil	South America		-12.4561	-64.3328		1580.6	33.9637	Fluvial		Volumetric	354000	5					0.005
Chen et al., 2022	Wittmann et al., 2011	10.1130/B30317.1	Obidos	Obidos	Brazil	South America		-1.92036	-55.5256		2037.7	15.5082	Fluvial		Volumetric	5088000	5					0.08
Chen et al., 2022	Wittmann et al., 2011	10.1130/B30317.1	Itaituba	Itaituba	Brazil	South America		-4.28277	-55.974		1970.6	20.4648	Fluvial		Volumetric	598000	5					0.006
GloRiSe	Andersson et al., 1998, Oedman et al., 1999	10.1016/S0016-7037(97)00342-6	Kamlunge, Northern Sweden	Kalix	Sweden	Europe	SWE-KLX-111112-ODM1	66.0038	22.848		763.6	36.5969	Fluvial		Volumetric	18130	0.00274	6.60504e-06				0.0222375	0.000364313	0.0262402	Min is TSS only, reported is TSS+TDS (some reported, some interpolated), max adds 18% bedload
GloRiSe	Aucour et al., 1999	10.1016/S0009-2541(99)00035-2	SE France at swiss border	Rhône	France	Europe	FRA-RHO111112-AUC1	43.3032	7.8584		634.2	18.0769	Fluvial		Volumetric	98000	0.00274	0.00906166				0.125645	0.0924659	0.148261	Min is TSS only, reported is TSS+TDS (some reported, some interpolated), max adds 18% bedload
GloRiSe	Aucour et al., 1999	10.1016/S0009-2541(99)00035-2	SE France at swiss border	Rhône	France	Europe	FRA-RHO111113-AUC1	46.3127	6.9332		1200.1	245.869	Fluvial		Volumetric	98000	0.00274	0.00281217				0.0618748	0.0286956	0.0730123	Min is TSS only, reported is TSS+TDS (some reported, some interpolated), max adds 18% bedload
GloRiSe	Aucour et al., 1999	10.1016/S0009-2541(99)00035-2	SE France at swiss border	Rhône	France	Europe	FRA-RHO111113-AUC2	46.3127	6.9332		1200.1	245.869	Fluvial		Volumetric	98000	0.00274	0.0113326				0.148818	0.115638	0.175605	Min is TSS only, reported is TSS+TDS (some reported, some interpolated), max adds 18% bedload
GloRiSe	Aucour et al., 1999	10.1016/S0009-2541(99)00035-2	SE France at swiss border	Rhône	France	Europe	FRA-RHO111114-AUC1	46.2045	6.1351		1079.9	63.1723	Fluvial		Volumetric	98000	0.00274	0.000107853				0.0342797	0.00110054	0.04045	Min is TSS only, reported is TSS+TDS (some reported, some interpolated), max adds 18% bedload
GloRiSe	Aucour et al., 1999	10.1016/S0009-2541(99)00035-2	SE France at swiss border	Rhône	France	Europe	FRA-RHO111114-AUC2	46.2045	6.1351		1079.9	63.1723	Fluvial		Volumetric	98000	0.00274	3.5951e-05				0.033546	0.000366847	0.0395843	Min is TSS only, reported is TSS+TDS (some reported, some interpolated), max adds 18% bedload
GloRiSe	Aucour et al., 1999	10.1016/S0009-2541(99)00035-2	SE France at swiss border	Rhône	France	Europe	FRA-RHO111114-AUC3	46.2045	6.1351		1079.9	63.1723	Fluvial		Volumetric	98000	0.00274	0.00010985				0.0343001	0.00112092	0.0404741	Min is TSS only, reported is TSS+TDS (some reported, some interpolated), max adds 18% bedload
GloRiSe	Aucour et al., 1999	10.1016/S0009-2541(99)00035-2	SE France at swiss border	Rhône	France	Europe	FRA-RHO111115-AUC1	46.1443	5.9644		1093.2	123.876	Fluvial		Volumetric	98000	0.00274	0.000127826				0.0344835	0.00130435	0.0406905	Min is TSS only, reported is TSS+TDS (some reported, some interpolated), max adds 18% bedload
GloRiSe	Aucour et al., 1999	10.1016/S0009-2541(99)00035-2	SE France at swiss border	Rhône	France	Europe	FRA-RHO111115-AUC2	46.1443	5.9644		1093.2	123.876	Fluvial		Volumetric	98000	0.00274	0.00113246				0.0447349	0.0115557	0.0527872	Min is TSS only, reported is TSS+TDS (some reported, some interpolated), max adds 18% bedload
GloRiSe	Aucour et al., 1999	10.1016/S0009-2541(99)00035-2	SE France at swiss border	Rhône	France	Europe	FRA-RHO111115-AUC3	46.1443	5.9644		1093.2	123.876	Fluvial		Volumetric	98000	0.00274	8.38858e-05				0.0340351	0.000855977	0.0401614	Min is TSS only, reported is TSS+TDS (some reported, some interpolated), max adds 18% bedload
GloRiSe	Aucour et al., 1999	10.1016/S0009-2541(99)00035-2	SE France at swiss border	Rhône	France	Europe	FRA-RHO111116-AUC1	45.6396	5.6429		1085	96.2704	Fluvial		Volumetric	98000	0.00274	5.79211e-05				0.0337702	0.000591032	0.0398488	Min is TSS only, reported is TSS+TDS (some reported, some interpolated), max adds 18% bedload
GloRiSe	Aucour et al., 1999	10.1016/S0009-2541(99)00035-2	SE France at swiss border	Rhône	France	Europe	FRA-RHO111116-AUC2	45.6396	5.6429		1085	96.2704	Fluvial		Volumetric	98000	0.00274	0.00634736				0.0979481	0.0647689	0.115579	Min is TSS only, reported is TSS+TDS (some reported, some interpolated), max adds 18% bedload
GloRiSe	Aucour et al., 1999	10.1016/S0009-2541(99)00035-2	SE France at swiss border	Rhône	France	Europe	FRA-RHO111116-AUC3	45.6396	5.6429		1085	96.2704	Fluvial		Volumetric	98000	0.00274	0.000101861				0.0342186	0.0010394	0.0403779	Min is TSS only, reported is TSS+TDS (some reported, some interpolated), max adds 18% bedload
GloRiSe	Aucour et al., 1999	10.1016/S0009-2541(99)00035-2	SE France at swiss border	Rhône	France	Europe	FRA-RHO111117-AUC1	45.7869	4.8604		833	39.1399	Fluvial		Volumetric	98000	0.00274	8.5883e-05				0.0340555	0.000876358	0.0401855	Min is TSS only, reported is TSS+TDS (some reported, some interpolated), max adds 18% bedload
GloRiSe	Aucour et al., 1999	10.1016/S0009-2541(99)00035-2	SE France at swiss border	Rhône	France	Europe	FRA-RHO111117-AUC2	45.7869	4.8604		833	39.1399	Fluvial		Volumetric	98000	0.00274	0.00443796				0.0784644	0.0452853	0.092588	Min is TSS only, reported is TSS+TDS (some reported, some interpolated), max adds 18% bedload
GloRiSe	Aucour et al., 1999	10.1016/S0009-2541(99)00035-2	SE France at swiss border	Rhône	France	Europe	FRA-RHO111117-AUC3	45.7869	4.8604		833	39.1399	Fluvial		Volumetric	98000	0.00274	7.19021e-05				0.0339129	0.000733695	0.0400172	Min is TSS only, reported is TSS+TDS (some reported, some interpolated), max adds 18% bedload
GloRiSe	Aucour et al., 1999	10.1016/S0009-2541(99)00035-2	SE France at swiss border	Rhône	France	Europe	FRA-RHO111118-AUC1	45.1841	4.8121		898.3	71.2605	Fluvial		Volumetric	98000	0.00274	0.000105856				0.0342593	0.00108016	0.040426	Min is TSS only, reported is TSS+TDS (some reported, some interpolated), max adds 18% bedload
GloRiSe	Aucour et al., 1999	10.1016/S0009-2541(99)00035-2	SE France at swiss border	Rhône	France	Europe	FRA-RHO111118-AUC2	45.1841	4.8121		898.3	71.2605	Fluvial		Volumetric	98000	0.00274	0.0046297				0.080421	0.0472418	0.0948968	Min is TSS only, reported is TSS+TDS (some reported, some interpolated), max adds 18% bedload
GloRiSe	Aucour et al., 1999	10.1016/S0009-2541(99)00035-2	SE France at swiss border	Rhône	France	Europe	FRA-RHO111118-AUC3	45.1841	4.8121		898.3	71.2605	Fluvial		Volumetric	98000	0.00274	0.000107853				0.0342797	0.00110054	0.04045	Min is TSS only, reported is TSS+TDS (some reported, some interpolated), max adds 18% bedload
GloRiSe	Aucour et al., 1999	10.1016/S0009-2541(99)00035-2	SE France at swiss border	Rhône	France	Europe	FRA-RHO111119-AUC1	44.854	4.8397		1020.4	55.0065	Fluvial		Volumetric	98000	0.00274	0.000149796				0.0347077	0.00152853	0.0409551	Min is TSS only, reported is TSS+TDS (some reported, some interpolated), max adds 18% bedload
GloRiSe	Aucour et al., 1999	10.1016/S0009-2541(99)00035-2	SE France at swiss border	Rhône	France	Europe	FRA-RHO111119-AUC2	44.854	4.8397		1020.4	55.0065	Fluvial		Volumetric	98000	0.00274	0.00523487				0.0865962	0.053417	0.102184	Min is TSS only, reported is TSS+TDS (some reported, some interpolated), max adds 18% bedload
GloRiSe	Aucour et al., 1999	10.1016/S0009-2541(99)00035-2	SE France at swiss border	Rhône	France	Europe	FRA-RHO111119-AUC3	44.854	4.8397		1020.4	55.0065	Fluvial		Volumetric	98000	0.00274	0.000143804				0.0346466	0.00146739	0.040883	Min is TSS only, reported is TSS+TDS (some reported, some interpolated), max adds 18% bedload
GloRiSe	Aucour et al., 1999	10.1016/S0009-2541(99)00035-2	SE France at swiss border	Rhône	France	Europe	FRA-RHO111120-AUC1	43.676	4.6175		674.8	4.25874	Fluvial		Volumetric	98000	0.00274	0.000209714				0.0353191	0.00213994	0.0416765	Min is TSS only, reported is TSS+TDS (some reported, some interpolated), max adds 18% bedload
GloRiSe	Aucour et al., 1999	10.1016/S0009-2541(99)00035-2	SE France at swiss border	Rhône	France	Europe	FRA-RHO111120-AUC2	43.676	4.6175		674.8	4.25874	Fluvial		Volumetric	98000	0.00274	0.0120975				0.156623	0.123444	0.184815	Min is TSS only, reported is TSS+TDS (some reported, some interpolated), max adds 18% bedload
GloRiSe	Aucour et al., 1999	10.1016/S0009-2541(99)00035-2	SE France at swiss border	Rhône	France	Europe	FRA-RHO111120-AUC3	43.676	4.6175		674.8	4.25874	Fluvial		Volumetric	98000	0.00274	0.000335543				0.0366031	0.00342391	0.0431917	Min is TSS only, reported is TSS+TDS (some reported, some interpolated), max adds 18% bedload
GloRiSe	Aucour et al., 1999	10.1016/S0009-2541(99)00035-2	SE France at swiss border	Rhône	France	Europe	FRA-RHO111121-AUC1	46.9035	5.085		875.5	10.0112	Fluvial		Volumetric	98000	0.00274	0.000197731				0.0351968	0.00201766	0.0415322	Min is TSS only, reported is TSS+TDS (some reported, some interpolated), max adds 18% bedload
GloRiSe	Aucour et al., 1999	10.1016/S0009-2541(99)00035-2	SE France at swiss border	Rhône	France	Europe	FRA-RHO111121-AUC2	46.9035	5.085		875.5	10.0112	Fluvial		Volumetric	98000	0.00274	0.00213909				0.0550066	0.0218274	0.0649078	Min is TSS only, reported is TSS+TDS (some reported, some interpolated), max adds 18% bedload
GloRiSe	Aucour et al., 1999	10.1016/S0009-2541(99)00035-2	SE France at swiss border	Rhône	France	Europe	FRA-RHO111121-AUC3	46.9035	5.085		875.5	10.0112	Fluvial		Volumetric	98000	0.00274	2.79619e-05				0.0334645	0.000285326	0.0394881	Min is TSS only, reported is TSS+TDS (some reported, some interpolated), max adds 18% bedload
GloRiSe	Aucour et al., 1999	10.1016/S0009-2541(99)00035-2	SE France at swiss border	Rhône	France	Europe	FRA-RHO111122-AUC1	47.0738	5.1657		857.7	9.44676	Fluvial		Volumetric	98000	0.00274	0.000257649				0.0358082	0.00262907	0.0422537	Min is TSS only, reported is TSS+TDS (some reported, some interpolated), max adds 18% bedload
GloRiSe	Aucour et al., 1999	10.1016/S0009-2541(99)00035-2	SE France at swiss border	Rhône	France	Europe	FRA-RHO111122-AUC2	47.0738	5.1657		857.7	9.44676	Fluvial		Volumetric	98000	0.00274	0.000209714				0.0353191	0.00213994	0.0416765	Min is TSS only, reported is TSS+TDS (some reported, some interpolated), max adds 18% bedload
GloRiSe	Aucour et al., 1999	10.1016/S0009-2541(99)00035-2	SE France at swiss border	Rhône	France	Europe	FRA-RHO111122-AUC3	47.0738	5.1657		857.7	9.44676	Fluvial		Volumetric	98000	0.00274	8.78803e-05				0.0340759	0.000896738	0.0402096	Min is TSS only, reported is TSS+TDS (some reported, some interpolated), max adds 18% bedload
GloRiSe	Aucour et al., 1999	10.1016/S0009-2541(99)00035-2	SE France at swiss border	Rhône	France	Europe	FRA-RHO111123-AUC1	46.7111	4.9318		903.4	11.7575	Fluvial		Volumetric	98000	0.00274	0.000279619				0.0360324	0.00285326	0.0425182	Min is TSS only, reported is TSS+TDS (some reported, some interpolated), max adds 18% bedload
GloRiSe	Aucour et al., 1999	10.1016/S0009-2541(99)00035-2	SE France at swiss border	Rhône	France	Europe	FRA-RHO111123-AUC2	46.7111	4.9318		903.4	11.7575	Fluvial		Volumetric	98000	0.00274	0.000764958				0.0409849	0.0078057	0.0483622	Min is TSS only, reported is TSS+TDS (some reported, some interpolated), max adds 18% bedload
GloRiSe	Aucour et al., 1999	10.1016/S0009-2541(99)00035-2	SE France at swiss border	Rhône	France	Europe	FRA-RHO111123-AUC3	46.7111	4.9318		903.4	11.7575	Fluvial		Volumetric	98000	0.00274	9.38722e-05				0.0341371	0.000957879	0.0402818	Min is TSS only, reported is TSS+TDS (some reported, some interpolated), max adds 18% bedload
GloRiSe	Aucour et al., 1999	10.1016/S0009-2541(99)00035-2	SE France at swiss border	Rhône	France	Europe	FRA-RHO111124-AUC1	45.7482	4.8324		831	43.4031	Fluvial		Volumetric	98000	0.00274	0.000209714				0.0353191	0.00213994	0.0416765	Min is TSS only, reported is TSS+TDS (some reported, some interpolated), max adds 18% bedload
GloRiSe	Aucour et al., 1999	10.1016/S0009-2541(99)00035-2	SE France at swiss border	Rhône	France	Europe	FRA-RHO111124-AUC2	45.7482	4.8324		831	43.4031	Fluvial		Volumetric	98000	0.00274	0.00113046				0.0447145	0.0115353	0.0527631	Min is TSS only, reported is TSS+TDS (some reported, some interpolated), max adds 18% bedload
GloRiSe	Aucour et al., 1999	10.1016/S0009-2541(99)00035-2	SE France at swiss border	Rhône	France	Europe	FRA-RHO111124-AUC3	45.7482	4.8324		831	43.4031	Fluvial		Volumetric	98000	0.00274	4.59374e-05				0.0336479	0.000468749	0.0397045	Min is TSS only, reported is TSS+TDS (some reported, some interpolated), max adds 18% bedload
GloRiSe	Aucour et al., 1999	10.1016/S0009-2541(99)00035-2	SE France at swiss border	Rhône	France	Europe	FRA-RHO111125-AUC1	46.2037	7.0163		1025.3	356.286	Fluvial		Volumetric	98000	0.00274	0.000107853				0.0342797	0.00110054	0.04045	Min is TSS only, reported is TSS+TDS (some reported, some interpolated), max adds 18% bedload
GloRiSe	Aucour et al., 1999	10.1016/S0009-2541(99)00035-2	SE France at swiss border	Rhône	France	Europe	FRA-RHO111125-AUC2	46.2037	7.0163		1025.3	356.286	Fluvial		Volumetric	98000	0.00274	0.0011724				0.0451425	0.0119633	0.0532682	Min is TSS only, reported is TSS+TDS (some reported, some interpolated), max adds 18% bedload
GloRiSe	Aucour et al., 1999	10.1016/S0009-2541(99)00035-2	SE France at swiss border	Rhône	France	Europe	FRA-RHO111125-AUC3	46.2037	7.0163		1025.3	356.286	Fluvial		Volumetric	98000	0.00274	0.000812893				0.041474	0.00829483	0.0489393	Min is TSS only, reported is TSS+TDS (some reported, some interpolated), max adds 18% bedload
GloRiSe	Aucour et al., 1999	10.1016/S0009-2541(99)00035-2	SE France at swiss border	Rhône	France	Europe	FRA-RHO111126-AUC1	46.1505	6.2707		1232.7	80.5915	Fluvial		Volumetric	98000	0.00274	0.000137812				0.0345854	0.00140625	0.0408108	Min is TSS only, reported is TSS+TDS (some reported, some interpolated), max adds 18% bedload
GloRiSe	Aucour et al., 1999	10.1016/S0009-2541(99)00035-2	SE France at swiss border	Rhône	France	Europe	FRA-RHO111126-AUC2	46.1505	6.2707		1232.7	80.5915	Fluvial		Volumetric	98000	0.00274	0.00347527				0.0686411	0.0354619	0.0809965	Min is TSS only, reported is TSS+TDS (some reported, some interpolated), max adds 18% bedload
GloRiSe	Aucour et al., 1999	10.1016/S0009-2541(99)00035-2	SE France at swiss border	Rhône	France	Europe	FRA-RHO111126-AUC3	46.1505	6.2707		1232.7	80.5915	Fluvial		Volumetric	98000	0.00274	0.00016178				0.03483	0.00165081	0.0410994	Min is TSS only, reported is TSS+TDS (some reported, some interpolated), max adds 18% bedload
GloRiSe	Aucour et al., 1999	10.1016/S0009-2541(99)00035-2	SE France at swiss border	Rhône	France	Europe	FRA-RHO111127-AUC1	44.9981	4.8746		951.4	54.8051	Fluvial		Volumetric	98000	0.00274	0.000223695				0.0354618	0.00228261	0.0418449	Min is TSS only, reported is TSS+TDS (some reported, some interpolated), max adds 18% bedload
GloRiSe	Aucour et al., 1999	10.1016/S0009-2541(99)00035-2	SE France at swiss border	Rhône	France	Europe	FRA-RHO111127-AUC2	44.9981	4.8746		951.4	54.8051	Fluvial		Volumetric	98000	0.00274	0.000804904				0.0413925	0.0082133	0.0488431	Min is TSS only, reported is TSS+TDS (some reported, some interpolated), max adds 18% bedload
GloRiSe	Aucour et al., 1999	10.1016/S0009-2541(99)00035-2	SE France at swiss border	Rhône	France	Europe	FRA-RHO111127-AUC3	44.9981	4.8746		951.4	54.8051	Fluvial		Volumetric	98000	0.00274	0.000371494				0.0369699	0.00379076	0.0436245	Min is TSS only, reported is TSS+TDS (some reported, some interpolated), max adds 18% bedload
GloRiSe	Aucour et al., 1999	10.1016/S0009-2541(99)00035-2	SE France at swiss border	Rhône	France	Europe	FRA-RHO111128-AUC1	43.8884	4.9221		649.1	13.649	Fluvial		Volumetric	98000	0.00274	0.000383478				0.0370922	0.00391304	0.0437688	Min is TSS only, reported is TSS+TDS (some reported, some interpolated), max adds 18% bedload
GloRiSe	Aucour et al., 1999	10.1016/S0009-2541(99)00035-2	SE France at swiss border	Rhône	France	Europe	FRA-RHO111128-AUC2	43.8884	4.9221		649.1	13.649	Fluvial		Volumetric	98000	0.00274	1.59782e-05				0.0333422	0.000163043	0.0393438	Min is TSS only, reported is TSS+TDS (some reported, some interpolated), max adds 18% bedload
GloRiSe	Aucour et al., 1999	10.1016/S0009-2541(99)00035-2	SE France at swiss border	Rhône	France	Europe	FRA-RHO111129-AUC1	46.3093	7.9533		889.2	433.246	Fluvial		Volumetric	98000	0.00274	0.0038168				0.0721261	0.038947	0.0851088	Min is TSS only, reported is TSS+TDS (some reported, some interpolated), max adds 18% bedload
GloRiSe	Aucour et al., 1999	10.1016/S0009-2541(99)00035-2	SE France at swiss border	Rhône	France	Europe	FRA-RHO111130-AUC1	46.1621	7.795		955.1	455.261	Fluvial		Volumetric	98000	0.00274	0.00228089				0.0564536	0.0232744	0.0666152	Min is TSS only, reported is TSS+TDS (some reported, some interpolated), max adds 18% bedload
GloRiSe	Aucour et al., 1999	10.1016/S0009-2541(99)00035-2	SE France at swiss border	Rhône	France	Europe	FRA-RHO111131-AUC1	46.2095	7.2702		876.3	362.552	Fluvial		Volumetric	98000	0.00274	0.00859629				0.120896	0.0877173	0.142657	Min is TSS only, reported is TSS+TDS (some reported, some interpolated), max adds 18% bedload
GloRiSe	Canfield, 1997	10.1016/S0016-7037(97)00172-5	Continental USA	Brazos	USA	North America	USA-BRA-111111-CAN1	28.9663	-95.3749		1310	3.39259	Fluvial		Volumetric	116000	0.00274	0.0023579				0.0287949	0.0203267	0.033978	Min is TSS only, reported is TSS+TDS (some reported, some interpolated), max adds 18% bedload
GloRiSe	Canfield, 1997	10.1016/S0016-7037(97)00172-5	Continental USA	Colorado	USA	North America	USA-CLT-111111-CAN1	28.7761	-95.9959		1236.5	2.59829	Fluvial		Volumetric	640000	0.00274	0.00156979				0.0138279	0.0024528	0.0163169	Min is TSS only, reported is TSS+TDS (some reported, some interpolated), max adds 18% bedload
GloRiSe	Canfield, 1997	10.1016/S0016-7037(97)00172-5	Continental USA	Connecticut	USA	North America	USA-CNC-120000-CAN1	41.3838	-72.386		1192.9	36.3367	Fluvial		Volumetric	29200	0.00274	8.65488e-05				0.0118619	0.002964	0.013997	Min is TSS only, reported is TSS+TDS (some reported, some interpolated), max adds 18% bedload
GloRiSe	Canfield, 1997	10.1016/S0016-7037(97)00172-5	Continental USA	Colorado	USA	North America	USA-COL-111111-CAN1	28.7761	-95.9959		1236.5	2.59829	Fluvial		Volumetric	640000	0.00274	0.00441037				0.0182663	0.0068912	0.0215542	Min is TSS only, reported is TSS+TDS (some reported, some interpolated), max adds 18% bedload
GloRiSe	Canfield, 1997	10.1016/S0016-7037(97)00172-5	Continental USA	James	USA	North America	USA-JMS-111111-CAN1	37.6475	78.0584		73.8	19.2066	Fluvial		Volumetric	27020	0.00274	4.97218e-06				0.0099769	0.000184018	0.0117727	Min is TSS only, reported is TSS+TDS (some reported, some interpolated), max adds 18% bedload
GloRiSe	Canfield, 1997	10.1016/S0016-7037(97)00172-5	Continental USA	Mobile	USA	North America	USA-MOB-120000-CAN1	31.2038	-87.951		1616.7	6.88762	Fluvial		Volumetric	110000	0.00274	0.00110883				0.0336838	0.0100803	0.0397469	Min is TSS only, reported is TSS+TDS (some reported, some interpolated), max adds 18% bedload
GloRiSe	Canfield, 1997	10.1016/S0016-7037(97)00172-5	Continental USA	Mississipi	USA	North America	USA-MSS-120000-CAN1	41.491	-79.4601		1247.7	62.0987	Fluvial		Volumetric	2980000	0.00274	0.000529805				0.0122565	0.000177787	0.0144627	Min is TSS only, reported is TSS+TDS (some reported, some interpolated), max adds 18% bedload
GloRiSe	Canfield, 1997	10.1016/S0016-7037(97)00172-5	Continental USA	Mississipi	USA	North America	USA-MSS-120001-CAN1	36.6997	-85.5728		1269	41.6693	Fluvial		Volumetric	2980000	0.00274	0.0111848				0.0158319	0.00375328	0.0186816	Min is TSS only, reported is TSS+TDS (some reported, some interpolated), max adds 18% bedload
GloRiSe	Canfield, 1997	10.1016/S0016-7037(97)00172-5	Continental USA	Mississipi	USA	North America	USA-MSS-120002-CAN1	38.0076	-80.309		1033.6	97.1609	Fluvial		Volumetric	2980000	0.00274	0.000235469				0.0121577	7.90164e-05	0.0143461	Min is TSS only, reported is TSS+TDS (some reported, some interpolated), max adds 18% bedload
GloRiSe	Canfield, 1997	10.1016/S0016-7037(97)00172-5	Continental USA	Mississipi	USA	North America	USA-MSS-120003-CAN1	38.4759	-85.4838		1247.7	29.8029	Fluvial		Volumetric	2980000	0.00274	0.0294336				0.0219557	0.00987705	0.0259077	Min is TSS only, reported is TSS+TDS (some reported, some interpolated), max adds 18% bedload
GloRiSe	Canfield, 1997	10.1016/S0016-7037(97)00172-5	Continental USA	Mississipi	USA	North America	USA-MSS-120004-CAN1	39.1587	-82.8557		1002.5	42.1483	Fluvial		Volumetric	2980000	0.00274	0.00510182				0.0137907	0.00171202	0.016273	Min is TSS only, reported is TSS+TDS (some reported, some interpolated), max adds 18% bedload
GloRiSe	Canfield, 1997	10.1016/S0016-7037(97)00172-5	Continental USA	Mississipi	USA	North America	USA-MSS-120005-CAN1	38.0485	-88.0399		1168.2	6.17195	Fluvial		Volumetric	2980000	0.00274	0.135395				0.0575131	0.0454344	0.0678655	Min is TSS only, reported is TSS+TDS (some reported, some interpolated), max adds 18% bedload
GloRiSe	Canfield, 1997	10.1016/S0016-7037(97)00172-5	Continental USA	Mississipi	USA	North America	USA-MSS-120006-CAN1	39.1107	-90.6018		1117.4	30.4475	Fluvial		Volumetric	2980000	0.00274	0.0333581				0.0232727	0.011194	0.0274618	Min is TSS only, reported is TSS+TDS (some reported, some interpolated), max adds 18% bedload
GloRiSe	Canfield, 1997	10.1016/S0016-7037(97)00172-5	Continental USA	Mississipi	USA	North America	USA-MSS-120007-CAN1	38.9907	-90.679		1050.2	20.6209	Fluvial		Volumetric	2980000	0.00274	0.0294336				0.0219557	0.00987705	0.0259077	Min is TSS only, reported is TSS+TDS (some reported, some interpolated), max adds 18% bedload
GloRiSe	Canfield, 1997	10.1016/S0016-7037(97)00172-5	Continental USA	Mississipi	USA	North America	USA-MSS-120008-CAN1	29.2845	-89.352		1503.1	5.97265	Fluvial		Volumetric	2980000	0.00274	0.0133432				0.0165563	0.00447759	0.0195364	Min is TSS only, reported is TSS+TDS (some reported, some interpolated), max adds 18% bedload
GloRiSe	Canfield, 1997	10.1016/S0016-7037(97)00172-5	Continental USA	Mississipi	USA	North America	USA-MSS-120009-CAN1	31.1356	0		60.9	11.8876	Fluvial		Volumetric	2980000	0.00274	0.103999				0.0469776	0.0348989	0.0554336	Min is TSS only, reported is TSS+TDS (some reported, some interpolated), max adds 18% bedload
GloRiSe	Canfield, 1997	10.1016/S0016-7037(97)00172-5	Continental USA	Mississipi	USA	North America	USA-MSS-120010-CAN1	40.2044	-95.4818		916.8	17.0719	Fluvial		Volumetric	2980000	0.00274	0.109885				0.048953	0.0368743	0.0577645	Min is TSS only, reported is TSS+TDS (some reported, some interpolated), max adds 18% bedload
GloRiSe	Canfield, 1997	10.1016/S0016-7037(97)00172-5	Continental USA	Mississipi	USA	North America	USA-MSS-120011-CAN1	40.9233	-98.2235		736.6	4.60861	Fluvial		Volumetric	2980000	0.00274	0.0151092				0.0171489	0.00507022	0.0202357	Min is TSS only, reported is TSS+TDS (some reported, some interpolated), max adds 18% bedload
GloRiSe	Canfield, 1997	10.1016/S0016-7037(97)00172-5	Continental USA	Neuse	USA	North America	USA-NUS-120000-CAN1	35.2811	-77.2655		1318.8	4.81319	Fluvial		Volumetric	14600	0.00274	0.000203466				0.0660102	0.013936	0.077892	Min is TSS only, reported is TSS+TDS (some reported, some interpolated), max adds 18% bedload
GloRiSe	Canfield, 1997	10.1016/S0016-7037(97)00172-5	Continental USA	Rio Grande	USA	North America	USA-RGR-111111-CAN1	35.9303	-106.112		301.6	51.8341	Fluvial		Volumetric	472000	0.00274	3.9712e-05				0.000281143	8.41356e-05	0.000331749	Min is TSS only, reported is TSS+TDS (some reported, some interpolated), max adds 18% bedload
GloRiSe	Canfield, 1997	10.1016/S0016-7037(97)00172-5	Continental USA	Rio Grande	USA	North America	USA-RGR-111112-CAN1	32.9414	-104.353		338.1	8.20022	Fluvial		Volumetric	472000	0.00274	0.00146934				0.00331002	0.00311302	0.00390582	Min is TSS only, reported is TSS+TDS (some reported, some interpolated), max adds 18% bedload
GloRiSe	Canfield, 1997	10.1016/S0016-7037(97)00172-5	Continental USA	Rio Grande	USA	North America	USA-RGR-111113-CAN1	28.9404	-100.646		558.8	9.94416	Fluvial		Volumetric	472000	0.00274	0.000317696				0.000870092	0.000673085	0.00102671	Min is TSS only, reported is TSS+TDS (some reported, some interpolated), max adds 18% bedload
GloRiSe	Canfield, 1997	10.1016/S0016-7037(97)00172-5	Continental USA	Sabine	USA	North America	USA-SAB-111111-CAN1	30.1345	-93.7017		1735.1	4.18462	Fluvial		Volumetric	25270	0.00274	0.000126144				0.0179792	0.00499185	0.0212155	Min is TSS only, reported is TSS+TDS (some reported, some interpolated), max adds 18% bedload
GloRiSe	Chakrapani, 2005	10.1007/s00254-005-1287-1	N India, Himalaya	Ganges	India	Asia	BGD-GGS-111114-CKP1	30.2133	78.748		1487.1	250.961	Fluvial		Volumetric	1999000	0.00274	0.0106883				0.0199141	0.00534683	0.0234986	Min is TSS only, reported is TSS+TDS (some reported, some interpolated), max adds 18% bedload
GloRiSe	Chakrapani, 2005	10.1007/s00254-005-1287-1	N India, Himalaya	Ganges	India	Asia	BGD-GGS-111114-CKP2	30.2133	78.748		1487.1	250.961	Fluvial		Volumetric	1999000	0.00274	0.00605672				0.0173176	0.00302987	0.0204348	Min is TSS only, reported is TSS+TDS (some reported, some interpolated), max adds 18% bedload
GloRiSe	Chakrapani, 2005	10.1007/s00254-005-1287-1	N India, Himalaya	Ganges	India	Asia	BGD-GGS-111114-CKP3	30.2133	78.748		1487.1	250.961	Fluvial		Volumetric	1999000	0.00274	0.00374091				0.0160106	0.00187139	0.0188925	Min is TSS only, reported is TSS+TDS (some reported, some interpolated), max adds 18% bedload
GloRiSe	Chakrapani, 2005	10.1007/s00254-005-1287-1	N India, Himalaya	Ganges	India	Asia	BGD-GGS-111114-CKP4	30.2133	78.748		1487.1	250.961	Fluvial		Volumetric	1999000	0.00274	0.000445347				0.0162073	0.000222785	0.0191246	Min is TSS only, reported is TSS+TDS (some reported, some interpolated), max adds 18% bedload
GloRiSe	Chakrapani, 2005	10.1007/s00254-005-1287-1	N India, Himalaya	Ganges	India	Asia	BGD-GGS-111114-CKP5	30.2133	78.748		1487.1	250.961	Fluvial		Volumetric	1999000	0.00274	0.0378545				0.0320409	0.0189367	0.0378083	Min is TSS only, reported is TSS+TDS (some reported, some interpolated), max adds 18% bedload
GloRiSe	Chakrapani, 2005	10.1007/s00254-005-1287-1	N India, Himalaya	Ganges	India	Asia	BGD-GGS-111115-CKP1	30.2153	78.5618		1873.6	316.345	Fluvial		Volumetric	1999000	0.00274	0.0119353				0.00738907	0.00597063	0.0087191	Min is TSS only, reported is TSS+TDS (some reported, some interpolated), max adds 18% bedload
GloRiSe	Chakrapani, 2005	10.1007/s00254-005-1287-1	N India, Himalaya	Ganges	India	Asia	BGD-GGS-111115-CKP2	30.2153	78.5618		1873.6	316.345	Fluvial		Volumetric	1999000	0.00274	0.00855066				0.0183717	0.00427747	0.0216786	Min is TSS only, reported is TSS+TDS (some reported, some interpolated), max adds 18% bedload
GloRiSe	Chakrapani, 2005	10.1007/s00254-005-1287-1	N India, Himalaya	Ganges	India	Asia	BGD-GGS-111115-CKP3	30.2153	78.5618		1873.6	316.345	Fluvial		Volumetric	1999000	0.00274	0.0105102				0.0198755	0.00525772	0.0234531	Min is TSS only, reported is TSS+TDS (some reported, some interpolated), max adds 18% bedload
GloRiSe	Chakrapani, 2005	10.1007/s00254-005-1287-1	N India, Himalaya	Ganges	India	Asia	BGD-GGS-111115-CKP4	30.2153	78.5618		1873.6	316.345	Fluvial		Volumetric	1999000	0.00274	0.00801624				0.0193032	0.00401013	0.0227778	Min is TSS only, reported is TSS+TDS (some reported, some interpolated), max adds 18% bedload
GloRiSe	Chakrapani, 2005	10.1007/s00254-005-1287-1	N India, Himalaya	Ganges	India	Asia	BGD-GGS-111115-CKP5	30.2153	78.5618		1873.6	316.345	Fluvial		Volumetric	1999000	0.00274	0.0993123				0.0622622	0.049681	0.0734694	Min is TSS only, reported is TSS+TDS (some reported, some interpolated), max adds 18% bedload
GloRiSe	Chakrapani, 2005	10.1007/s00254-005-1287-1	N India, Himalaya	Ganges	India	Asia	BGD-GGS-111116-CKP1	30.064	78.283		1960.5	118.309	Fluvial		Volumetric	1999000	0.00274	0.00516602				0.0180723	0.0025843	0.0213253	Min is TSS only, reported is TSS+TDS (some reported, some interpolated), max adds 18% bedload
GloRiSe	Chakrapani, 2005	10.1007/s00254-005-1287-1	N India, Himalaya	Ganges	India	Asia	BGD-GGS-111116-CKP2	30.064	78.283		1960.5	118.309	Fluvial		Volumetric	1999000	0.00274	0.00356277				0.018081	0.00178228	0.0213356	Min is TSS only, reported is TSS+TDS (some reported, some interpolated), max adds 18% bedload
GloRiSe	Chakrapani, 2005	10.1007/s00254-005-1287-1	N India, Himalaya	Ganges	India	Asia	BGD-GGS-111116-CKP3	30.064	78.283		1960.5	118.309	Fluvial		Volumetric	1999000	0.00274	0.00694741				0.0196861	0.00347544	0.0232296	Min is TSS only, reported is TSS+TDS (some reported, some interpolated), max adds 18% bedload
GloRiSe	Chakrapani, 2005	10.1007/s00254-005-1287-1	N India, Himalaya	Ganges	India	Asia	BGD-GGS-111116-CKP5	30.064	78.283		1960.5	118.309	Fluvial		Volumetric	1999000	0.00274	0.055223				0.0379032	0.0276253	0.0447258	Min is TSS only, reported is TSS+TDS (some reported, some interpolated), max adds 18% bedload
GloRiSe	Clark et al., 2016	10.1002/2016WR019737	Caribbean, Greater Antilles	Mameyes River (Puerto Rico)	Puerto Rico	Central America	USA-MMY-111111-CLK1	18.327	-65.7503		2847.5	104.315	Fluvial		Volumetric	16.7	0.00274	3.82299e-08				0.00678415	0.00228922	0.0080053	Min is TSS only, reported is TSS+TDS (some reported, some interpolated), max adds 18% bedload
GloRiSe	Clark et al., 2016	10.1002/2016WR019737	Caribbean, Greater Antilles	Mameyes River (Puerto Rico)	Puerto Rico	Central America	USA-MMY-111111-CLK10	18.327	-65.7503		2847.5	104.315	Fluvial		Volumetric	16.7	0.00274	1.68212e-06				0.10524	0.100726	0.124183	Min is TSS only, reported is TSS+TDS (some reported, some interpolated), max adds 18% bedload
GloRiSe	Clark et al., 2016	10.1002/2016WR019737	Caribbean, Greater Antilles	Mameyes River (Puerto Rico)	Puerto Rico	Central America	USA-MMY-111111-CLK11	18.327	-65.7503		2847.5	104.315	Fluvial		Volumetric	16.7	0.00274	9.20993e-07				0.0582944	0.0551493	0.0687874	Min is TSS only, reported is TSS+TDS (some reported, some interpolated), max adds 18% bedload
GloRiSe	Clark et al., 2016	10.1002/2016WR019737	Caribbean, Greater Antilles	Mameyes River (Puerto Rico)	Puerto Rico	Central America	USA-MMY-111111-CLK12	18.327	-65.7503		2847.5	104.315	Fluvial		Volumetric	16.7	0.00274	3.8925e-07				0.0273715	0.0233084	0.0322984	Min is TSS only, reported is TSS+TDS (some reported, some interpolated), max adds 18% bedload
GloRiSe	Clark et al., 2016	10.1002/2016WR019737	Caribbean, Greater Antilles	Mameyes River (Puerto Rico)	Puerto Rico	Central America	USA-MMY-111111-CLK13	18.327	-65.7503		2847.5	104.315	Fluvial		Volumetric	16.7	0.00274	3.92725e-07				0.0276001	0.0235165	0.0325681	Min is TSS only, reported is TSS+TDS (some reported, some interpolated), max adds 18% bedload
GloRiSe	Clark et al., 2016	10.1002/2016WR019737	Caribbean, Greater Antilles	Mameyes River (Puerto Rico)	Puerto Rico	Central America	USA-MMY-111111-CLK14	18.327	-65.7503		2847.5	104.315	Fluvial		Volumetric	16.7	0.00274	1.38323e-06				0.0868587	0.082828	0.102493	Min is TSS only, reported is TSS+TDS (some reported, some interpolated), max adds 18% bedload
GloRiSe	Clark et al., 2016	10.1002/2016WR019737	Caribbean, Greater Antilles	Mameyes River (Puerto Rico)	Puerto Rico	Central America	USA-MMY-111111-CLK15	18.327	-65.7503		2847.5	104.315	Fluvial		Volumetric	16.7	0.00274	9.48797e-07				0.0627571	0.0568142	0.0740534	Min is TSS only, reported is TSS+TDS (some reported, some interpolated), max adds 18% bedload
GloRiSe	Clark et al., 2016	10.1002/2016WR019737	Caribbean, Greater Antilles	Mameyes River (Puerto Rico)	Puerto Rico	Central America	USA-MMY-111111-CLK16	18.327	-65.7503		2847.5	104.315	Fluvial		Volumetric	16.7	0.00274	1.32067e-07				0.0129319	0.0079082	0.0152596	Min is TSS only, reported is TSS+TDS (some reported, some interpolated), max adds 18% bedload
GloRiSe	Clark et al., 2016	10.1002/2016WR019737	Caribbean, Greater Antilles	Mameyes River (Puerto Rico)	Puerto Rico	Central America	USA-MMY-111111-CLK17	18.327	-65.7503		2847.5	104.315	Fluvial		Volumetric	16.7	0.00274	1.18165e-06				0.0742191	0.0707576	0.0875785	Min is TSS only, reported is TSS+TDS (some reported, some interpolated), max adds 18% bedload
GloRiSe	Clark et al., 2016	10.1002/2016WR019737	Caribbean, Greater Antilles	Mameyes River (Puerto Rico)	Puerto Rico	Central America	USA-MMY-111111-CLK18	18.327	-65.7503		2847.5	104.315	Fluvial		Volumetric	16.7	0.00274	1.03221e-06				0.0658902	0.0618088	0.0777504	Min is TSS only, reported is TSS+TDS (some reported, some interpolated), max adds 18% bedload
GloRiSe	Clark et al., 2016	10.1002/2016WR019737	Caribbean, Greater Antilles	Mameyes River (Puerto Rico)	Puerto Rico	Central America	USA-MMY-111111-CLK19	18.327	-65.7503		2847.5	104.315	Fluvial		Volumetric	16.7	0.00274	1.3728e-06				0.0862187	0.0822037	0.101738	Min is TSS only, reported is TSS+TDS (some reported, some interpolated), max adds 18% bedload
GloRiSe	Clark et al., 2016	10.1002/2016WR019737	Caribbean, Greater Antilles	Mameyes River (Puerto Rico)	Puerto Rico	Central America	USA-MMY-111111-CLK2	18.327	-65.7503		2847.5	104.315	Fluvial		Volumetric	16.7	0.00274	3.47545e-08				0.00760778	0.00208111	0.00897718	Min is TSS only, reported is TSS+TDS (some reported, some interpolated), max adds 18% bedload
GloRiSe	Clark et al., 2016	10.1002/2016WR019737	Caribbean, Greater Antilles	Mameyes River (Puerto Rico)	Puerto Rico	Central America	USA-MMY-111111-CLK20	18.327	-65.7503		2847.5	104.315	Fluvial		Volumetric	16.7	0.00274	1.1608e-06				0.0735158	0.0695089	0.0867486	Min is TSS only, reported is TSS+TDS (some reported, some interpolated), max adds 18% bedload
GloRiSe	Clark et al., 2016	10.1002/2016WR019737	Caribbean, Greater Antilles	Mameyes River (Puerto Rico)	Puerto Rico	Central America	USA-MMY-111111-CLK21	18.327	-65.7503		2847.5	104.315	Fluvial		Volumetric	16.7	0.00274	9.00141e-07				0.0578515	0.0539006	0.0682648	Min is TSS only, reported is TSS+TDS (some reported, some interpolated), max adds 18% bedload
GloRiSe	Clark et al., 2016	10.1002/2016WR019737	Caribbean, Greater Antilles	Mameyes River (Puerto Rico)	Puerto Rico	Central America	USA-MMY-111111-CLK22	18.327	-65.7503		2847.5	104.315	Fluvial		Volumetric	16.7	0.00274	3.71873e-07				0.024708	0.0222678	0.0291554	Min is TSS only, reported is TSS+TDS (some reported, some interpolated), max adds 18% bedload
GloRiSe	Clark et al., 2016	10.1002/2016WR019737	Caribbean, Greater Antilles	Mameyes River (Puerto Rico)	Puerto Rico	Central America	USA-MMY-111111-CLK23	18.327	-65.7503		2847.5	104.315	Fluvial		Volumetric	16.7	0.00274	4.17054e-07				0.0276097	0.0249733	0.0325794	Min is TSS only, reported is TSS+TDS (some reported, some interpolated), max adds 18% bedload
GloRiSe	Clark et al., 2016	10.1002/2016WR019737	Caribbean, Greater Antilles	Mameyes River (Puerto Rico)	Puerto Rico	Central America	USA-MMY-111111-CLK24	18.327	-65.7503		2847.5	104.315	Fluvial		Volumetric	16.7	0.00274	2.53708e-07				0.0186033	0.0151921	0.0219519	Min is TSS only, reported is TSS+TDS (some reported, some interpolated), max adds 18% bedload
GloRiSe	Clark et al., 2016	10.1002/2016WR019737	Caribbean, Greater Antilles	Mameyes River (Puerto Rico)	Puerto Rico	Central America	USA-MMY-111111-CLK25	18.327	-65.7503		2847.5	104.315	Fluvial		Volumetric	16.7	0.00274	1.73772e-08				0.0059902	0.00104055	0.00706844	Min is TSS only, reported is TSS+TDS (some reported, some interpolated), max adds 18% bedload
GloRiSe	Clark et al., 2016	10.1002/2016WR019737	Caribbean, Greater Antilles	Mameyes River (Puerto Rico)	Puerto Rico	Central America	USA-MMY-111111-CLK28	18.327	-65.7503		2847.5	104.315	Fluvial		Volumetric	16.7	0.00274	6.2558e-08				0.00786346	0.00374599	0.00927888	Min is TSS only, reported is TSS+TDS (some reported, some interpolated), max adds 18% bedload
GloRiSe	Clark et al., 2016	10.1002/2016WR019737	Caribbean, Greater Antilles	Mameyes River (Puerto Rico)	Puerto Rico	Central America	USA-MMY-111111-CLK29	18.327	-65.7503		2847.5	104.315	Fluvial		Volumetric	16.7	0.00274	3.1279e-08				0.00659374	0.001873	0.00778061	Min is TSS only, reported is TSS+TDS (some reported, some interpolated), max adds 18% bedload
GloRiSe	Clark et al., 2016	10.1002/2016WR019737	Caribbean, Greater Antilles	Mameyes River (Puerto Rico)	Puerto Rico	Central America	USA-MMY-111111-CLK3	18.327	-65.7503		2847.5	104.315	Fluvial		Volumetric	16.7	0.00274	3.1279e-08				0.00629484	0.001873	0.00742791	Min is TSS only, reported is TSS+TDS (some reported, some interpolated), max adds 18% bedload
GloRiSe	Clark et al., 2016	10.1002/2016WR019737	Caribbean, Greater Antilles	Mameyes River (Puerto Rico)	Puerto Rico	Central America	USA-MMY-111111-CLK30	18.327	-65.7503		2847.5	104.315	Fluvial		Volumetric	16.7	0.00274	2.22429e-07				0.0170297	0.0133191	0.020095	Min is TSS only, reported is TSS+TDS (some reported, some interpolated), max adds 18% bedload
GloRiSe	Clark et al., 2016	10.1002/2016WR019737	Caribbean, Greater Antilles	Mameyes River (Puerto Rico)	Puerto Rico	Central America	USA-MMY-111111-CLK31	18.327	-65.7503		2847.5	104.315	Fluvial		Volumetric	16.7	0.00274	7.29844e-08				0.00819355	0.00437032	0.00966839	Min is TSS only, reported is TSS+TDS (some reported, some interpolated), max adds 18% bedload
GloRiSe	Clark et al., 2016	10.1002/2016WR019737	Caribbean, Greater Antilles	Mameyes River (Puerto Rico)	Puerto Rico	Central America	USA-MMY-111111-CLK34	18.327	-65.7503		2847.5	104.315	Fluvial		Volumetric	16.7	0.00274	1.00788e-07				0.0101622	0.00603521	0.0119914	Min is TSS only, reported is TSS+TDS (some reported, some interpolated), max adds 18% bedload
GloRiSe	Clark et al., 2016	10.1002/2016WR019737	Caribbean, Greater Antilles	Mameyes River (Puerto Rico)	Puerto Rico	Central America	USA-MMY-111111-CLK35	18.327	-65.7503		2847.5	104.315	Fluvial		Volumetric	16.7	0.00274	9.9224e-06				0.598283	0.594156	0.705974	Min is TSS only, reported is TSS+TDS (some reported, some interpolated), max adds 18% bedload
GloRiSe	Clark et al., 2016	10.1002/2016WR019737	Caribbean, Greater Antilles	Mameyes River (Puerto Rico)	Puerto Rico	Central America	USA-MMY-111111-CLK36	18.327	-65.7503		2847.5	104.315	Fluvial		Volumetric	16.7	0.00274	2.02619e-06				0.125455	0.121328	0.148037	Min is TSS only, reported is TSS+TDS (some reported, some interpolated), max adds 18% bedload
GloRiSe	Clark et al., 2016	10.1002/2016WR019737	Caribbean, Greater Antilles	Mameyes River (Puerto Rico)	Puerto Rico	Central America	USA-MMY-111111-CLK37	18.327	-65.7503		2847.5	104.315	Fluvial		Volumetric	16.7	0.00274	6.09246e-06				0.368945	0.364818	0.435355	Min is TSS only, reported is TSS+TDS (some reported, some interpolated), max adds 18% bedload
GloRiSe	Clark et al., 2016	10.1002/2016WR019737	Caribbean, Greater Antilles	Mameyes River (Puerto Rico)	Puerto Rico	Central America	USA-MMY-111111-CLK38	18.327	-65.7503		2847.5	104.315	Fluvial		Volumetric	16.7	0.00274	6.26623e-06				0.37935	0.375223	0.447633	Min is TSS only, reported is TSS+TDS (some reported, some interpolated), max adds 18% bedload
GloRiSe	Clark et al., 2016	10.1002/2016WR019737	Caribbean, Greater Antilles	Mameyes River (Puerto Rico)	Puerto Rico	Central America	USA-MMY-111111-CLK39	18.327	-65.7503		2847.5	104.315	Fluvial		Volumetric	16.7	0.00274	3.94116e-06				0.240124	0.235997	0.283346	Min is TSS only, reported is TSS+TDS (some reported, some interpolated), max adds 18% bedload
GloRiSe	Clark et al., 2016	10.1002/2016WR019737	Caribbean, Greater Antilles	Mameyes River (Puerto Rico)	Puerto Rico	Central America	USA-MMY-111111-CLK4	18.327	-65.7503		2847.5	104.315	Fluvial		Volumetric	16.7	0.00274	9.38371e-08				0.0100844	0.00561899	0.0118996	Min is TSS only, reported is TSS+TDS (some reported, some interpolated), max adds 18% bedload
GloRiSe	Clark et al., 2016	10.1002/2016WR019737	Caribbean, Greater Antilles	Mameyes River (Puerto Rico)	Puerto Rico	Central America	USA-MMY-111111-CLK40	18.327	-65.7503		2847.5	104.315	Fluvial		Volumetric	16.7	0.00274	1.45135e-05				0.873197	0.86907	1.03037	Min is TSS only, reported is TSS+TDS (some reported, some interpolated), max adds 18% bedload
GloRiSe	Clark et al., 2016	10.1002/2016WR019737	Caribbean, Greater Antilles	Mameyes River (Puerto Rico)	Puerto Rico	Central America	USA-MMY-111111-CLK41	18.327	-65.7503		2847.5	104.315	Fluvial		Volumetric	16.7	0.00274	4.24908e-05				2.54849	2.54436	3.00722	Min is TSS only, reported is TSS+TDS (some reported, some interpolated), max adds 18% bedload
GloRiSe	Clark et al., 2016	10.1002/2016WR019737	Caribbean, Greater Antilles	Mameyes River (Puerto Rico)	Puerto Rico	Central America	USA-MMY-111111-CLK42	18.327	-65.7503		2847.5	104.315	Fluvial		Volumetric	16.7	0.00274	2.96421e-05				1.7791	1.77498	2.09934	Min is TSS only, reported is TSS+TDS (some reported, some interpolated), max adds 18% bedload
GloRiSe	Clark et al., 2016	10.1002/2016WR019737	Caribbean, Greater Antilles	Mameyes River (Puerto Rico)	Puerto Rico	Central America	USA-MMY-111111-CLK43	18.327	-65.7503		2847.5	104.315	Fluvial		Volumetric	16.7	0.00274	1.37141e-05				0.825331	0.821204	0.973891	Min is TSS only, reported is TSS+TDS (some reported, some interpolated), max adds 18% bedload
GloRiSe	Clark et al., 2016	10.1002/2016WR019737	Caribbean, Greater Antilles	Mameyes River (Puerto Rico)	Puerto Rico	Central America	USA-MMY-111111-CLK44	18.327	-65.7503		2847.5	104.315	Fluvial		Volumetric	16.7	0.00274	4.24004e-06				0.258022	0.253895	0.304466	Min is TSS only, reported is TSS+TDS (some reported, some interpolated), max adds 18% bedload
GloRiSe	Clark et al., 2016	10.1002/2016WR019737	Caribbean, Greater Antilles	Mameyes River (Puerto Rico)	Puerto Rico	Central America	USA-MMY-111111-CLK45	18.327	-65.7503		2847.5	104.315	Fluvial		Volumetric	16.7	0.00274	2.92633e-06				0.179356	0.175229	0.21164	Min is TSS only, reported is TSS+TDS (some reported, some interpolated), max adds 18% bedload
GloRiSe	Clark et al., 2016	10.1002/2016WR019737	Caribbean, Greater Antilles	Mameyes River (Puerto Rico)	Puerto Rico	Central America	USA-MMY-111111-CLK46	18.327	-65.7503		2847.5	104.315	Fluvial		Volumetric	16.7	0.00274	2.86029e-06				0.175402	0.171275	0.206974	Min is TSS only, reported is TSS+TDS (some reported, some interpolated), max adds 18% bedload
GloRiSe	Clark et al., 2016	10.1002/2016WR019737	Caribbean, Greater Antilles	Mameyes River (Puerto Rico)	Puerto Rico	Central America	USA-MMY-111111-CLK47	18.327	-65.7503		2847.5	104.315	Fluvial		Volumetric	16.7	0.00274	3.37118e-07				0.0243137	0.0201867	0.0286902	Min is TSS only, reported is TSS+TDS (some reported, some interpolated), max adds 18% bedload
GloRiSe	Clark et al., 2016	10.1002/2016WR019737	Caribbean, Greater Antilles	Mameyes River (Puerto Rico)	Puerto Rico	Central America	USA-MMY-111111-CLK48	18.327	-65.7503		2847.5	104.315	Fluvial		Volumetric	16.7	0.00274	3.47545e-08				0.00620809	0.00208111	0.00732555	Min is TSS only, reported is TSS+TDS (some reported, some interpolated), max adds 18% bedload
GloRiSe	Clark et al., 2016	10.1002/2016WR019737	Caribbean, Greater Antilles	Mameyes River (Puerto Rico)	Puerto Rico	Central America	USA-MMY-111111-CLK49	18.327	-65.7503		2847.5	104.315	Fluvial		Volumetric	16.7	0.00274	6.8508e-05				4.1064	4.10228	4.84555	Min is TSS only, reported is TSS+TDS (some reported, some interpolated), max adds 18% bedload
GloRiSe	Clark et al., 2016	10.1002/2016WR019737	Caribbean, Greater Antilles	Mameyes River (Puerto Rico)	Puerto Rico	Central America	USA-MMY-111111-CLK5	18.327	-65.7503		2847.5	104.315	Fluvial		Volumetric	16.7	0.00274	9.00141e-07				0.0576881	0.0539006	0.068072	Min is TSS only, reported is TSS+TDS (some reported, some interpolated), max adds 18% bedload
GloRiSe	Clark et al., 2016	10.1002/2016WR019737	Caribbean, Greater Antilles	Mameyes River (Puerto Rico)	Puerto Rico	Central America	USA-MMY-111111-CLK50	18.327	-65.7503		2847.5	104.315	Fluvial		Volumetric	16.7	0.00274	4.52538e-05				2.71393	2.70981	3.20244	Min is TSS only, reported is TSS+TDS (some reported, some interpolated), max adds 18% bedload
GloRiSe	Clark et al., 2016	10.1002/2016WR019737	Caribbean, Greater Antilles	Mameyes River (Puerto Rico)	Puerto Rico	Central America	USA-MMY-111111-CLK51	18.327	-65.7503		2847.5	104.315	Fluvial		Volumetric	16.7	0.00274	1.4583e-05				0.877359	0.873232	1.03528	Min is TSS only, reported is TSS+TDS (some reported, some interpolated), max adds 18% bedload
GloRiSe	Clark et al., 2016	10.1002/2016WR019737	Caribbean, Greater Antilles	Mameyes River (Puerto Rico)	Puerto Rico	Central America	USA-MMY-111111-CLK52	18.327	-65.7503		2847.5	104.315	Fluvial		Volumetric	16.7	0.00274	8.08389e-06				0.488192	0.484065	0.576067	Min is TSS only, reported is TSS+TDS (some reported, some interpolated), max adds 18% bedload
GloRiSe	Clark et al., 2016	10.1002/2016WR019737	Caribbean, Greater Antilles	Mameyes River (Puerto Rico)	Puerto Rico	Central America	USA-MMY-111111-CLK53	18.327	-65.7503		2847.5	104.315	Fluvial		Volumetric	16.7	0.00274	4.68143e-06				0.284452	0.280325	0.335653	Min is TSS only, reported is TSS+TDS (some reported, some interpolated), max adds 18% bedload
GloRiSe	Clark et al., 2016	10.1002/2016WR019737	Caribbean, Greater Antilles	Mameyes River (Puerto Rico)	Puerto Rico	Central America	USA-MMY-111111-CLK54	18.327	-65.7503		2847.5	104.315	Fluvial		Volumetric	16.7	0.00274	1.25116e-07				0.011619	0.00749198	0.0137104	Min is TSS only, reported is TSS+TDS (some reported, some interpolated), max adds 18% bedload
GloRiSe	Clark et al., 2016	10.1002/2016WR019737	Caribbean, Greater Antilles	Mameyes River (Puerto Rico)	Puerto Rico	Central America	USA-MMY-111111-CLK6	18.327	-65.7503		2847.5	104.315	Fluvial		Volumetric	16.7	0.00274	8.37583e-07				0.0542302	0.0501546	0.0639916	Min is TSS only, reported is TSS+TDS (some reported, some interpolated), max adds 18% bedload
GloRiSe	Clark et al., 2016	10.1002/2016WR019737	Caribbean, Greater Antilles	Mameyes River (Puerto Rico)	Puerto Rico	Central America	USA-MMY-111111-CLK7	18.327	-65.7503		2847.5	104.315	Fluvial		Volumetric	16.7	0.00274	7.99353e-08				0.0100891	0.00478654	0.0119051	Min is TSS only, reported is TSS+TDS (some reported, some interpolated), max adds 18% bedload
GloRiSe	Clark et al., 2016	10.1002/2016WR019737	Caribbean, Greater Antilles	Mameyes River (Puerto Rico)	Puerto Rico	Central America	USA-MMY-111111-CLK8	18.327	-65.7503		2847.5	104.315	Fluvial		Volumetric	16.7	0.00274	1.88369e-06				0.117933	0.112796	0.139161	Min is TSS only, reported is TSS+TDS (some reported, some interpolated), max adds 18% bedload
GloRiSe	Clark et al., 2016	10.1002/2016WR019737	Caribbean, Greater Antilles	Mameyes River (Puerto Rico)	Puerto Rico	Central America	USA-MMY-111111-CLK9	18.327	-65.7503		2847.5	104.315	Fluvial		Volumetric	16.7	0.00274	2.19996e-06				0.134085	0.131734	0.15822	Min is TSS only, reported is TSS+TDS (some reported, some interpolated), max adds 18% bedload
GloRiSe	Compton and Maake 2007	10.2113/gssajg.110.2-3.339	South Africa	Orange	South Africa	Africa	NAM-ORA-111113-COM1	-30.4819	27.3282		651.1	78.8783	Fluvial		Volumetric	973000	0.00274	0.0144949				0.0149755	0.0148971	0.0176711	Min is TSS only, reported is TSS+TDS (some reported, some interpolated), max adds 18% bedload
GloRiSe	Compton and Maake 2007	10.2113/gssajg.110.2-3.339	South Africa	Orange	South Africa	Africa	NAM-ORA-111114-COM1	-30.6806	26.7119		535.1	36.479	Fluvial		Volumetric	973000	0.00274	0.0110843				0.0114703	0.0113919	0.013535	Min is TSS only, reported is TSS+TDS (some reported, some interpolated), max adds 18% bedload
GloRiSe	Compton and Maake 2007	10.2113/gssajg.110.2-3.339	South Africa	Orange	South Africa	Africa	NAM-ORA-111115-COM1	-30.2632	26.677		540.9	30.2777	Fluvial		Volumetric	973000	0.00274	0.0127896				0.0132229	0.0131445	0.015603	Min is TSS only, reported is TSS+TDS (some reported, some interpolated), max adds 18% bedload
GloRiSe	Davide et al., 2003	10.1016/S0043-1354(03)00133-7	Northern Italy	Po	Italy	Europe	ITA-POO-111112-DAV2	44.8285	7.36452		877.8	38.9347	Fluvial		Volumetric	74000	0.00274	5.39616e-06				0.0055619	7.29211e-05	0.00656304	Min is TSS only, reported is TSS+TDS (some reported, some interpolated), max adds 18% bedload
GloRiSe	Davide et al., 2003	10.1016/S0043-1354(03)00133-7	Northern Italy	Po	Italy	Europe	ITA-POO-111113-DAV1	44.8862	7.68968		711.8	5.85455	Fluvial		Volumetric	74000	0.00274	0.0107544				0.154977	0.145329	0.182873	Min is TSS only, reported is TSS+TDS (some reported, some interpolated), max adds 18% bedload
GloRiSe	Davide et al., 2003	10.1016/S0043-1354(03)00133-7	Northern Italy	Po	Italy	Europe	ITA-POO-111113-DAV2	44.8862	7.68968		711.8	5.85455	Fluvial		Volumetric	74000	0.00274	0.000145337				0.0209711	0.00196401	0.0247459	Min is TSS only, reported is TSS+TDS (some reported, some interpolated), max adds 18% bedload
GloRiSe	Davide et al., 2003	10.1016/S0043-1354(03)00133-7	Northern Italy	Po	Italy	Europe	ITA-POO-111114-DAV1	45.1812	7.89057		772.3	44.4921	Fluvial		Volumetric	74000	0.00274	0.00210918				0.0381502	0.0285024	0.0450172	Min is TSS only, reported is TSS+TDS (some reported, some interpolated), max adds 18% bedload
GloRiSe	Davide et al., 2003	10.1016/S0043-1354(03)00133-7	Northern Italy	Po	Italy	Europe	ITA-POO-111114-DAV2	45.1812	7.89057		772.3	44.4921	Fluvial		Volumetric	74000	0.00274	0.000212789				0.0207345	0.00287552	0.0244667	Min is TSS only, reported is TSS+TDS (some reported, some interpolated), max adds 18% bedload
GloRiSe	Davide et al., 2003	10.1016/S0043-1354(03)00133-7	Northern Italy	Po	Italy	Europe	ITA-POO-111115-DAV1	45.1811	8.27953		877.1	32.0486	Fluvial		Volumetric	74000	0.00274	0.00636945				0.0957213	0.0860736	0.112951	Min is TSS only, reported is TSS+TDS (some reported, some interpolated), max adds 18% bedload
GloRiSe	Davide et al., 2003	10.1016/S0043-1354(03)00133-7	Northern Italy	Po	Italy	Europe	ITA-POO-111115-DAV2	45.1811	8.27953		877.1	32.0486	Fluvial		Volumetric	74000	0.00274	0.000344815				0.0210707	0.00465966	0.0248634	Min is TSS only, reported is TSS+TDS (some reported, some interpolated), max adds 18% bedload
GloRiSe	Davide et al., 2003	10.1016/S0043-1354(03)00133-7	Northern Italy	Po	Italy	Europe	ITA-POO-111116-DAV1	45.0648	8.19161		848.8	59.5119	Fluvial		Volumetric	74000	0.00274	0.0169081				0.238136	0.228488	0.281	Min is TSS only, reported is TSS+TDS (some reported, some interpolated), max adds 18% bedload
GloRiSe	Davide et al., 2003	10.1016/S0043-1354(03)00133-7	Northern Italy	Po	Italy	Europe	ITA-POO-111116-DAV2	45.0648	8.19161		848.8	59.5119	Fluvial		Volumetric	74000	0.00274	0.0002529				0.0185195	0.00341757	0.021853	Min is TSS only, reported is TSS+TDS (some reported, some interpolated), max adds 18% bedload
GloRiSe	Davide et al., 2003	10.1016/S0043-1354(03)00133-7	Northern Italy	Po	Italy	Europe	ITA-POO-111117-DAV1	45.131	9.62803		748.4	4.39226	Fluvial		Volumetric	74000	0.00274	0.00354384				0.0575374	0.0478897	0.0678941	Min is TSS only, reported is TSS+TDS (some reported, some interpolated), max adds 18% bedload
GloRiSe	Davide et al., 2003	10.1016/S0043-1354(03)00133-7	Northern Italy	Po	Italy	Europe	ITA-POO-111117-DAV2	45.131	9.62803		748.4	4.39226	Fluvial		Volumetric	74000	0.00274	0.000386005				0.021146	0.00521629	0.0249523	Min is TSS only, reported is TSS+TDS (some reported, some interpolated), max adds 18% bedload
GloRiSe	Davide et al., 2003	10.1016/S0043-1354(03)00133-7	Northern Italy	Po	Italy	Europe	ITA-POO-111118-DAV1	44.9099	10.5504		705.4	2.81585	Fluvial		Volumetric	74000	0.00274	0.00409335				0.0649632	0.0553155	0.0766566	Min is TSS only, reported is TSS+TDS (some reported, some interpolated), max adds 18% bedload
GloRiSe	Davide et al., 2003	10.1016/S0043-1354(03)00133-7	Northern Italy	Po	Italy	Europe	ITA-POO-111118-DAV2	44.9099	10.5504		705.4	2.81585	Fluvial		Volumetric	74000	0.00274	0.000465689				0.00808676	0.00629309	0.00954238	Min is TSS only, reported is TSS+TDS (some reported, some interpolated), max adds 18% bedload
GloRiSe	Davide et al., 2003	10.1016/S0043-1354(03)00133-7	Northern Italy	Po	Italy	Europe	ITA-POO-111119-DAV1	45.0455	10.7554		735.9	3.53261	Fluvial		Volumetric	74000	0.00274	0.00204011				0.0372168	0.027569	0.0439158	Min is TSS only, reported is TSS+TDS (some reported, some interpolated), max adds 18% bedload
GloRiSe	Davide et al., 2003	10.1016/S0043-1354(03)00133-7	Northern Italy	Po	Italy	Europe	ITA-POO-111119-DAV2	45.0455	10.7554		735.9	3.53261	Fluvial		Volumetric	74000	0.00274	0.000593757				0.0250341	0.00802375	0.0295402	Min is TSS only, reported is TSS+TDS (some reported, some interpolated), max adds 18% bedload
GloRiSe	Davide et al., 2003	10.1016/S0043-1354(03)00133-7	Northern Italy	Po	Italy	Europe	ITA-POO-111120-DAV1	45.0581	11.2026		744.5	2.57445	Fluvial		Volumetric	74000	0.00274	0.0031742				0.0525423	0.0428946	0.0619999	Min is TSS only, reported is TSS+TDS (some reported, some interpolated), max adds 18% bedload
GloRiSe	Davide et al., 2003	10.1016/S0043-1354(03)00133-7	Northern Italy	Po	Italy	Europe	ITA-POO-111120-DAV2	45.0581	11.2026		744.5	2.57445	Fluvial		Volumetric	74000	0.00274	0.000566597				0.0250738	0.00765671	0.0295871	Min is TSS only, reported is TSS+TDS (some reported, some interpolated), max adds 18% bedload
GloRiSe	Eberl, 2004, Striegl et al., 2007; Dornblaser and Striegl, 2009	10.2138/am-2004-11-1225	Alaska, Fort Yukon	Yukon	USA	North America	USA-PCP-111111-DRN1	66.5926	-143.082		302.6	40.51	Fluvial		Volumetric	833200	1	0.0034749				0.00835807	0.00417038	0.00986252	Min is TSS only, reported is TSS+TDS (some reported, some interpolated), max adds 18% bedload
GloRiSe	Eberl, 2004, Striegl et al., 2007; Dornblaser and Striegl, 2009	10.2138/am-2004-11-1225	Alaska, Fort Yukon	Yukon	USA	North America	USA-PCP-111111-DRN2	66.5926	-143.082		302.6	40.51	Fluvial		Volumetric	833200	0.25	0.0084936				0.0143812	0.0101936	0.0169698	Min is TSS only, reported is TSS+TDS (some reported, some interpolated), max adds 18% bedload
GloRiSe	Eberl, 2004, Striegl et al., 2007; Dornblaser and Striegl, 2009	10.2138/am-2004-11-1225	Alaska, Fort Yukon	Yukon	USA	North America	USA-PCP-111111-DRN3	66.5926	-143.082		302.6	40.51	Fluvial		Volumetric	833200	0.25	0.00184295				0.0063995	0.00221181	0.00755141	Min is TSS only, reported is TSS+TDS (some reported, some interpolated), max adds 18% bedload
GloRiSe	Eberl, 2004, Striegl et al., 2007; Dornblaser and Striegl, 2009	10.2138/am-2004-11-1225	Alaska, Fort Yukon	Yukon	USA	North America	USA-PCP-111111-DRN4	66.5926	-143.082		302.6	40.51	Fluvial		Volumetric	833200	0.25	8.81411e-05				0.00429347	0.000105782	0.00506629	Min is TSS only, reported is TSS+TDS (some reported, some interpolated), max adds 18% bedload
GloRiSe	Eberl, 2004, Striegl et al., 2007; Dornblaser and Striegl, 2009	10.2138/am-2004-11-1225	Alaska, Nenana	Yukon	USA	North America	USA-TNN-111111-DRN1	64.3355	-149.053		510.8	30.1305	Fluvial		Volumetric	833200	1	0.0833067				0.104168	0.0999802	0.122918	Min is TSS only, reported is TSS+TDS (some reported, some interpolated), max adds 18% bedload
GloRiSe	Eberl, 2004, Striegl et al., 2007; Dornblaser and Striegl, 2009	10.2138/am-2004-11-1225	Alaska, Nenana	Yukon	USA	North America	USA-TNN-111111-DRN2	64.3355	-149.053		510.8	30.1305	Fluvial		Volumetric	833200	0.25	0.0983976				0.122279	0.118091	0.144289	Min is TSS only, reported is TSS+TDS (some reported, some interpolated), max adds 18% bedload
GloRiSe	Eberl, 2004, Striegl et al., 2007; Dornblaser and Striegl, 2009	10.2138/am-2004-11-1225	Alaska, Nenana	Yukon	USA	North America	USA-TNN-111111-DRN3	64.3355	-149.053		510.8	30.1305	Fluvial		Volumetric	833200	0.25	0.15				0.18421	0.180022	0.217368	Min is TSS only, reported is TSS+TDS (some reported, some interpolated), max adds 18% bedload
GloRiSe	Eberl, 2004, Striegl et al., 2007; Dornblaser and Striegl, 2009	10.2138/am-2004-11-1225	Alaska, Nenana	Yukon	USA	North America	USA-TNN-111111-DRN4	64.3355	-149.053		510.8	30.1305	Fluvial		Volumetric	833200	0.25	0.00152244				0.00601483	0.00182715	0.0070975	Min is TSS only, reported is TSS+TDS (some reported, some interpolated), max adds 18% bedload
GloRiSe	Eberl, 2004, Striegl et al., 2007; Dornblaser and Striegl, 2009	10.2138/am-2004-11-1225	Alaska, Eagle	Yukon	USA	North America	USA-YKN-111111-DRN1	64.4722	-141.472		447.6	161.329	Fluvial		Volumetric	833200	0.25	0.0323398				0.0430001	0.0388125	0.0507401	Min is TSS only, reported is TSS+TDS (some reported, some interpolated), max adds 18% bedload
GloRiSe	Eberl, 2004, Striegl et al., 2007; Dornblaser and Striegl, 2009	10.2138/am-2004-11-1225	Alaska, Eagle	Yukon	USA	North America	USA-YKN-111111-DRN2	64.4722	-141.472		447.6	161.329	Fluvial		Volumetric	833200	0.25	0.0481571				0.0619832	0.0577956	0.0731402	Min is TSS only, reported is TSS+TDS (some reported, some interpolated), max adds 18% bedload
GloRiSe	Eberl, 2004, Striegl et al., 2007; Dornblaser and Striegl, 2009	10.2138/am-2004-11-1225	Alaska, Eagle	Yukon	USA	North America	USA-YKN-111111-DRN3	64.4722	-141.472		447.6	161.329	Fluvial		Volumetric	833200	0.25	0.048718				0.0626564	0.0584687	0.0739346	Min is TSS only, reported is TSS+TDS (some reported, some interpolated), max adds 18% bedload
GloRiSe	Eberl, 2004, Striegl et al., 2007; Dornblaser and Striegl, 2009	10.2138/am-2004-11-1225	Alaska, Eagle	Yukon	USA	North America	USA-YKN-111111-DRN4	64.4722	-141.472		447.6	161.329	Fluvial		Volumetric	833200	0.25	0.000144231				0.00436078	0.000173098	0.00514572	Min is TSS only, reported is TSS+TDS (some reported, some interpolated), max adds 18% bedload
GloRiSe	Eberl, 2004, Striegl et al., 2007; Dornblaser and Striegl, 2009	10.2138/am-2004-11-1225	Alaska, Stevens Village	Yukon	USA	North America	USA-YKN-111112-DRN1	65.5232	-149.43		471.9	102.608	Fluvial		Volumetric	833200	1	0.0236378				0.0325566	0.0283689	0.0384168	Min is TSS only, reported is TSS+TDS (some reported, some interpolated), max adds 18% bedload
GloRiSe	Eberl, 2004, Striegl et al., 2007; Dornblaser and Striegl, 2009	10.2138/am-2004-11-1225	Alaska, Stevens Village	Yukon	USA	North America	USA-YKN-111112-DRN2	65.5232	-149.43		471.9	102.608	Fluvial		Volumetric	833200	0.25	0.039343				0.051405	0.0472173	0.0606579	Min is TSS only, reported is TSS+TDS (some reported, some interpolated), max adds 18% bedload
GloRiSe	Eberl, 2004, Striegl et al., 2007; Dornblaser and Striegl, 2009	10.2138/am-2004-11-1225	Alaska, Stevens Village	Yukon	USA	North America	USA-YKN-111112-DRN3	65.5232	-149.43		471.9	102.608	Fluvial		Volumetric	833200	0.25	0.0308494				0.0412115	0.0370238	0.0486296	Min is TSS only, reported is TSS+TDS (some reported, some interpolated), max adds 18% bedload
GloRiSe	Eberl, 2004, Striegl et al., 2007; Dornblaser and Striegl, 2009	10.2138/am-2004-11-1225	Alaska, Stevens Village	Yukon	USA	North America	USA-YKN-111112-DRN4	65.5232	-149.43		471.9	102.608	Fluvial		Volumetric	833200	0.25	0.000721155				0.00505318	0.000865491	0.00596275	Min is TSS only, reported is TSS+TDS (some reported, some interpolated), max adds 18% bedload
GloRiSe	Eberl, 2004, Striegl et al., 2007; Dornblaser and Striegl, 2009	10.2138/am-2004-11-1225	Alaska, Pilot Station	Yukon	USA	North America	USA-YKN-111113-DRN1	61.5604	-162.525		758.2	12.126	Fluvial		Volumetric	833200	1	0.0219552				0.0305371	0.0263494	0.0360338	Min is TSS only, reported is TSS+TDS (some reported, some interpolated), max adds 18% bedload
GloRiSe	Eberl, 2004, Striegl et al., 2007; Dornblaser and Striegl, 2009	10.2138/am-2004-11-1225	Alaska, Pilot Station	Yukon	USA	North America	USA-YKN-111113-DRN2	61.5604	-162.525		758.2	12.126	Fluvial		Volumetric	833200	0.25	0.0345353				0.0456351	0.0414474	0.0538494	Min is TSS only, reported is TSS+TDS (some reported, some interpolated), max adds 18% bedload
GloRiSe	Eberl, 2004, Striegl et al., 2007; Dornblaser and Striegl, 2009	10.2138/am-2004-11-1225	Alaska, Pilot Station	Yukon	USA	North America	USA-YKN-111113-DRN3	61.5604	-162.525		758.2	12.126	Fluvial		Volumetric	833200	0.25	0.0310097				0.0414038	0.0372161	0.0488565	Min is TSS only, reported is TSS+TDS (some reported, some interpolated), max adds 18% bedload
GloRiSe	Eberl, 2004, Striegl et al., 2007; Dornblaser and Striegl, 2009	10.2138/am-2004-11-1225	Alaska, Pilot Station	Yukon	USA	North America	USA-YKN-111113-DRN4	61.5604	-162.525		758.2	12.126	Fluvial		Volumetric	833200	0.25	0.000320513				0.00457235	0.000384663	0.00539537	Min is TSS only, reported is TSS+TDS (some reported, some interpolated), max adds 18% bedload
GloRiSe	Gaillardet et al., 1999	10.1016/s0016-7037(99)00307-5	NW Canada	Mackenzie	Canada	North America	CAN-MKZ-111112-GLD1	67.4301	-133.774		389	30.4155	Fluvial		Volumetric	1784000	0.00274	0.0386393				0.0266935	0.0216599	0.0314983	Min is TSS only, reported is TSS+TDS (some reported, some interpolated), max adds 18% bedload
GloRiSe	Gaillardet et al., 1999	10.1016/s0016-7037(99)00307-5	E Canada	St Lawrence	Canada	North America	CAN-STL-111111-GLD1	45.8837	-73.2453		1034	7.87674	Fluvial		Volumetric	1344000	0.00274	0.00235469				0.0203381	0.00175174	0.023999	Min is TSS only, reported is TSS+TDS (some reported, some interpolated), max adds 18% bedload
GloRiSe	Gaillardet et al., 1999	10.1016/s0016-7037(99)00307-5	Central East China	Changjiang	China	Asia	CHN-CHJ-111167-GLD1	32.1556	118.83		1164.1	16.8358	Fluvial		Volumetric	1809000	0.00274	0.182038				0.124531	0.100657	0.146947	Min is TSS only, reported is TSS+TDS (some reported, some interpolated), max adds 18% bedload
GloRiSe	Gaillardet et al., 1999	10.1016/s0016-7037(99)00307-5	NE China	Huanghe	China	Asia	CHN-HUA-111274-GLD1	36.7293	117.025		638.3	12.1968	Fluvial		Volumetric	752500	0.00274	0.805686				1.08212	1.07061	1.2769	Min is TSS only, reported is TSS+TDS (some reported, some interpolated), max adds 18% bedload
GloRiSe	Gaillardet et al., 1999	10.1016/s0016-7037(99)00307-5	South East China	Zhujiang	Vietnam	Asia	CHN-ZHU-111125-GLD1	23.0384	112.476		1725.7	67.1491	Fluvial		Volumetric	453700	0.00274	0.0210824				0.0751009	0.0464677	0.0886191	Min is TSS only, reported is TSS+TDS (some reported, some interpolated), max adds 18% bedload
GloRiSe	Gaillardet et al., 1999	10.1016/s0016-7037(99)00307-5	Paris, France	Seine	France	Europe	FRA-SEN-111113-GLD1	48.8582	2.33873		655.6	17.3779	Fluvial		Volumetric	79000	0.00274	0.000287795				0.0117268	0.00364298	0.0138376	Min is TSS only, reported is TSS+TDS (some reported, some interpolated), max adds 18% bedload
GloRiSe	Gaillardet et al., 1999	10.1016/s0016-7037(99)00307-5	South central Nigeria	Niger	Canada	North America	NGA-NIG-111112-GLD1	7.09493	6.70525		1436.1	15.0131	Fluvial		Volumetric	2118000	0.00274	0.0210298				0.0112382	0.00993051	0.0132611	Min is TSS only, reported is TSS+TDS (some reported, some interpolated), max adds 18% bedload
GloRiSe	Gaillardet et al., 1999	10.1016/s0016-7037(99)00307-5	Central Vietnam	Song Hong	Vietnam	Asia	VNM-HHE-111131-GLD1	21.0315	105.865		1889.5	3.9523	Fluvial		Volumetric	143600	0.00274	0.0111112				0.0859464	0.0773759	0.101417	Min is TSS only, reported is TSS+TDS (some reported, some interpolated), max adds 18% bedload
GloRiSe	Gaillardet et al., 1999	10.1016/s0016-7037(99)00307-5	Central Vietnam	Mekong	Vietnam	Asia	VNM-MKG-111128-GLD1	17.9588	102.599		1810.2	7.01501	Fluvial		Volumetric	795000	0.00274	0.0599885				0.0891984	0.0754572	0.105254	Min is TSS only, reported is TSS+TDS (some reported, some interpolated), max adds 18% bedload
GloRiSe	Gaillardet et al., 2003	10.1016/j.chemgeo.2003.07.001	British Columbia	Nass	Canada	North America	CAN-NAS-111111-GAD1	55.5735	-128.394		1050.4	223.79	Fluvial		Volumetric	20840	0.00274	0.00147495				0.0719521	0.0707784	0.0849035	Min is TSS only, reported is TSS+TDS (some reported, some interpolated), max adds 18% bedload
GloRiSe	Gaillardet et al., 2003	10.1016/j.chemgeo.2003.07.001	British Columbia	Nass	Canada	North America	CAN-NAS-111112-GAD1	55.7532	-128.846		1099	115.67	Fluvial		Volumetric	20840	0.00274	0.00264412				0.127983	0.126883	0.15102	Min is TSS only, reported is TSS+TDS (some reported, some interpolated), max adds 18% bedload
GloRiSe	Gaillardet et al., 2003	10.1016/j.chemgeo.2003.07.001	British Columbia	Nass	Canada	North America	CAN-NAS-111114-GAD1	56.5715	-129.336		1612.7	319.214	Fluvial		Volumetric	20840	0.00274	0.00143898				0.0788767	0.0690521	0.0930745	Min is TSS only, reported is TSS+TDS (some reported, some interpolated), max adds 18% bedload
GloRiSe	Gaillardet et al., 2003	10.1016/j.chemgeo.2003.07.001	British Columbia	Nass	Canada	North America	CAN-NAS-111115-GAD1	56.647	-129.638		1538.7	264.452	Fluvial		Volumetric	20840	0.00274	0.000251821				0.0221922	0.0120841	0.0261868	Min is TSS only, reported is TSS+TDS (some reported, some interpolated), max adds 18% bedload
GloRiSe	Gaillardet et al., 2003	10.1016/j.chemgeo.2003.07.001	British Columbia	Nass	Canada	North America	CAN-NAS-111116-GAD1	56.647	-129.638		1538.7	264.452	Fluvial		Volumetric	20840	0.00274	0.0021045				0.121953	0.100989	0.143905	Min is TSS only, reported is TSS+TDS (some reported, some interpolated), max adds 18% bedload
GloRiSe	Gaillardet et al., 2003	10.1016/j.chemgeo.2003.07.001	British Columbia	Skeena River	Canada	North America	CAN-SKE-111111-GAD1	54.3359	-126.608		621.1	110.63	Fluvial		Volumetric	54400	0.00274	0.000287795				0.00668798	0.00529035	0.00789182	Min is TSS only, reported is TSS+TDS (some reported, some interpolated), max adds 18% bedload
GloRiSe	Gaillardet et al., 2003	10.1016/j.chemgeo.2003.07.001	British Columbia	Skeena River	Canada	North America	CAN-SKE-111116-GAD1	55.0878	-128.168		997.2	321.025	Fluvial		Volumetric	54400	0.00274	0.00108951				0.0269239	0.0200278	0.0317702	Min is TSS only, reported is TSS+TDS (some reported, some interpolated), max adds 18% bedload
GloRiSe	Gaillardet et al., 2003	10.1016/j.chemgeo.2003.07.001	British Columbia	Stikine	Canada	North America	CAN-STK-111113-GAD1	57.5968	-129.986		702.7	244.907	Fluvial		Volumetric	50900	0.00274	0.00592727				0.136514	0.116449	0.161087	Min is TSS only, reported is TSS+TDS (some reported, some interpolated), max adds 18% bedload
GloRiSe	Gaillardet et al., 2003	10.1016/j.chemgeo.2003.07.001	British Columbia	Stikine	Canada	North America	CAN-STK-111114-GAD1	57.9249	-129.481		667.2	214.407	Fluvial		Volumetric	50900	0.00274	0.007179				0.173559	0.141041	0.2048	Min is TSS only, reported is TSS+TDS (some reported, some interpolated), max adds 18% bedload
GloRiSe	Gaillardet et al., 2003	10.1016/j.chemgeo.2003.07.001	British Columbia	Stikine	Canada	North America	CAN-STK-111116-GAD1	57.9367	-128.998		610.8	129.86	Fluvial		Volumetric	50900	0.00274	0.00828346				0.171591	0.16274	0.202477	Min is TSS only, reported is TSS+TDS (some reported, some interpolated), max adds 18% bedload
GloRiSe	Garzanti et al., 2011	10.1016/j.epsl.2010.11.043	Bangladesh, Meghna Delta region	Brahmaputra	Bangladesh	Asia	BGD-BMP-111115-GZT1	24.4682	89.725		1929.7	3.94574	Fluvial		Volumetric	712000	0.00274	0.231544				0.363259	0.325187	0.428646	Min is TSS only, reported is TSS+TDS (some reported, some interpolated), max adds 18% bedload
GloRiSe	Garzanti et al., 2011	10.1016/j.epsl.2010.11.043	Bangladesh, Meghna Delta region	Brahmaputra	Bangladesh	Asia	BGD-BMP-111115-GZT10	24.4682	89.725		1929.7	3.94574	Fluvial		Volumetric	712000	0.00274	0.185235				0.298221	0.260149	0.351901	Min is TSS only, reported is TSS+TDS (some reported, some interpolated), max adds 18% bedload
GloRiSe	Garzanti et al., 2011	10.1016/j.epsl.2010.11.043	Bangladesh, Meghna Delta region	Brahmaputra	Bangladesh	Asia	BGD-BMP-111115-GZT11	24.4682	89.725		1929.7	3.94574	Fluvial		Volumetric	712000	0.00274	0.324162				0.493333	0.455261	0.582133	Min is TSS only, reported is TSS+TDS (some reported, some interpolated), max adds 18% bedload
GloRiSe	Garzanti et al., 2011	10.1016/j.epsl.2010.11.043	Bangladesh, Meghna Delta region	Brahmaputra	Bangladesh	Asia	BGD-BMP-111115-GZT12	24.4682	89.725		1929.7	3.94574	Fluvial		Volumetric	712000	0.00274	0.486243				0.720964	0.682892	0.850738	Min is TSS only, reported is TSS+TDS (some reported, some interpolated), max adds 18% bedload
GloRiSe	Garzanti et al., 2011	10.1016/j.epsl.2010.11.043	Bangladesh, Meghna Delta region	Brahmaputra	Bangladesh	Asia	BGD-BMP-111115-GZT2	24.4682	89.725		1929.7	3.94574	Fluvial		Volumetric	712000	0.00274	0.995641				1.43637	1.3983	1.69492	Min is TSS only, reported is TSS+TDS (some reported, some interpolated), max adds 18% bedload
GloRiSe	Garzanti et al., 2011	10.1016/j.epsl.2010.11.043	Bangladesh, Meghna Delta region	Brahmaputra	Bangladesh	Asia	BGD-BMP-111115-GZT3	24.4682	89.725		1929.7	3.94574	Fluvial		Volumetric	712000	0.00274	0.301008				0.460815	0.422743	0.543762	Min is TSS only, reported is TSS+TDS (some reported, some interpolated), max adds 18% bedload
GloRiSe	Garzanti et al., 2011	10.1016/j.epsl.2010.11.043	Bangladesh, Meghna Delta region	Brahmaputra	Bangladesh	Asia	BGD-BMP-111115-GZT4	24.4682	89.725		1929.7	3.94574	Fluvial		Volumetric	712000	0.00274	0.41678				0.623408	0.585336	0.735621	Min is TSS only, reported is TSS+TDS (some reported, some interpolated), max adds 18% bedload
GloRiSe	Garzanti et al., 2011	10.1016/j.epsl.2010.11.043	Bangladesh, Meghna Delta region	Brahmaputra	Bangladesh	Asia	BGD-BMP-111115-GZT5	24.4682	89.725		1929.7	3.94574	Fluvial		Volumetric	712000	0.00274	0.717787				1.04615	1.00808	1.23446	Min is TSS only, reported is TSS+TDS (some reported, some interpolated), max adds 18% bedload
GloRiSe	Garzanti et al., 2011	10.1016/j.epsl.2010.11.043	Bangladesh, Meghna Delta region	Brahmaputra	Bangladesh	Asia	BGD-BMP-111115-GZT6	24.4682	89.725		1929.7	3.94574	Fluvial		Volumetric	712000	0.00274	1.38927				1.98919	1.95112	2.34724	Min is TSS only, reported is TSS+TDS (some reported, some interpolated), max adds 18% bedload
GloRiSe	Garzanti et al., 2011	10.1016/j.epsl.2010.11.043	Bangladesh, Meghna Delta region	Brahmaputra	Bangladesh	Asia	BGD-BMP-111115-GZT7	24.4682	89.725		1929.7	3.94574	Fluvial		Volumetric	712000	0.00274	1.48188				2.11927	2.08119	2.50074	Min is TSS only, reported is TSS+TDS (some reported, some interpolated), max adds 18% bedload
GloRiSe	Garzanti et al., 2011	10.1016/j.epsl.2010.11.043	Bangladesh, Meghna Delta region	Brahmaputra	Bangladesh	Asia	BGD-BMP-111115-GZT8	24.4682	89.725		1929.7	3.94574	Fluvial		Volumetric	712000	0.00274	0.185235				0.298221	0.260149	0.351901	Min is TSS only, reported is TSS+TDS (some reported, some interpolated), max adds 18% bedload
GloRiSe	Garzanti et al., 2011	10.1016/j.epsl.2010.11.043	Bangladesh, Meghna Delta region	Ganges	Bangladesh	Asia	BGD-GGS-111143-GZT10	24.055	89.0313		1570.3	4.44603	Fluvial		Volumetric	1999000	0.00274	0.623485				0.324962	0.311899	0.383455	Min is TSS only, reported is TSS+TDS (some reported, some interpolated), max adds 18% bedload
GloRiSe	Garzanti et al., 2011	10.1016/j.epsl.2010.11.043	Bangladesh, Meghna Delta region	Ganges	Bangladesh	Asia	BGD-GGS-111143-GZT11	24.055	89.0313		1570.3	4.44603	Fluvial		Volumetric	1999000	0.00274	0.801624				0.414076	0.401013	0.48861	Min is TSS only, reported is TSS+TDS (some reported, some interpolated), max adds 18% bedload
GloRiSe	Garzanti et al., 2011	10.1016/j.epsl.2010.11.043	Bangladesh, Meghna Delta region	Ganges	Bangladesh	Asia	BGD-GGS-111143-GZT12	24.055	89.0313		1570.3	4.44603	Fluvial		Volumetric	1999000	0.00274	0.801624				0.414076	0.401013	0.48861	Min is TSS only, reported is TSS+TDS (some reported, some interpolated), max adds 18% bedload
GloRiSe	Garzanti et al., 2011	10.1016/j.epsl.2010.11.043	Bangladesh, Meghna Delta region	Ganges	Bangladesh	Asia	BGD-GGS-111143-GZT14	24.055	89.0313		1570.3	4.44603	Fluvial		Volumetric	1999000	0.00274	0.311743				0.169013	0.155949	0.199435	Min is TSS only, reported is TSS+TDS (some reported, some interpolated), max adds 18% bedload
GloRiSe	Garzanti et al., 2011	10.1016/j.epsl.2010.11.043	Bangladesh, Meghna Delta region	Ganges	Bangladesh	Asia	BGD-GGS-111143-GZT15	24.055	89.0313		1570.3	4.44603	Fluvial		Volumetric	1999000	0.00274	0.623485				0.324962	0.311899	0.383455	Min is TSS only, reported is TSS+TDS (some reported, some interpolated), max adds 18% bedload
GloRiSe	Garzanti et al., 2011	10.1016/j.epsl.2010.11.043	Bangladesh, Meghna Delta region	Ganges	Bangladesh	Asia	BGD-GGS-111143-GZT16	24.055	89.0313		1570.3	4.44603	Fluvial		Volumetric	1999000	0.00274	0.979763				0.50319	0.490126	0.593764	Min is TSS only, reported is TSS+TDS (some reported, some interpolated), max adds 18% bedload
GloRiSe	Garzanti et al., 2011	10.1016/j.epsl.2010.11.043	Bangladesh, Meghna Delta region	Ganges	Bangladesh	Asia	BGD-GGS-111143-GZT17	24.055	89.0313		1570.3	4.44603	Fluvial		Volumetric	1999000	0.00274	1.38057				0.703697	0.690633	0.830362	Min is TSS only, reported is TSS+TDS (some reported, some interpolated), max adds 18% bedload
GloRiSe	Garzanti et al., 2011	10.1016/j.epsl.2010.11.043	Bangladesh, Meghna Delta region	Ganges	Bangladesh	Asia	BGD-GGS-111143-GZT18	24.055	89.0313		1570.3	4.44603	Fluvial		Volumetric	1999000	0.00274	1.06883				0.547747	0.534683	0.646341	Min is TSS only, reported is TSS+TDS (some reported, some interpolated), max adds 18% bedload
GloRiSe	Garzanti et al., 2011	10.1016/j.epsl.2010.11.043	Bangladesh, Meghna Delta region	Ganges	Bangladesh	Asia	BGD-GGS-111143-GZT19	24.055	89.0313		1570.3	4.44603	Fluvial		Volumetric	1999000	0.00274	1.38057				0.703697	0.690633	0.830362	Min is TSS only, reported is TSS+TDS (some reported, some interpolated), max adds 18% bedload
GloRiSe	Garzanti et al., 2011	10.1016/j.epsl.2010.11.043	Bangladesh, Meghna Delta region	Ganges	Bangladesh	Asia	BGD-GGS-111143-GZT20	24.055	89.0313		1570.3	4.44603	Fluvial		Volumetric	1999000	0.00274	2.89475				1.46116	1.4481	1.72417	Min is TSS only, reported is TSS+TDS (some reported, some interpolated), max adds 18% bedload
GloRiSe	Garzanti et al., 2011	10.1016/j.epsl.2010.11.043	Bangladesh, Meghna Delta region	Ganges	Bangladesh	Asia	BGD-GGS-111143-GZT6	24.055	89.0313		1570.3	4.44603	Fluvial		Volumetric	1999000	0.00274	0.356277				0.191292	0.178228	0.225725	Min is TSS only, reported is TSS+TDS (some reported, some interpolated), max adds 18% bedload
GloRiSe	Garzanti et al., 2011	10.1016/j.epsl.2010.11.043	Bangladesh, Meghna Delta region	Ganges	Bangladesh	Asia	BGD-GGS-111143-GZT7	24.055	89.0313		1570.3	4.44603	Fluvial		Volumetric	1999000	0.00274	0.445347				0.235849	0.222785	0.278302	Min is TSS only, reported is TSS+TDS (some reported, some interpolated), max adds 18% bedload
GloRiSe	Garzanti et al., 2011	10.1016/j.epsl.2010.11.043	Bangladesh, Meghna Delta region	Ganges	Bangladesh	Asia	BGD-GGS-111143-GZT8	24.055	89.0313		1570.3	4.44603	Fluvial		Volumetric	1999000	0.00274	1.29151				0.65914	0.646076	0.777785	Min is TSS only, reported is TSS+TDS (some reported, some interpolated), max adds 18% bedload
GloRiSe	Garzanti et al., 2011	10.1016/j.epsl.2010.11.043	Bangladesh, Meghna Delta region	Ganges	Bangladesh	Asia	BGD-GGS-111143-GZT9	24.055	89.0313		1570.3	4.44603	Fluvial		Volumetric	1999000	0.00274	0.311743				0.169013	0.155949	0.199435	Min is TSS only, reported is TSS+TDS (some reported, some interpolated), max adds 18% bedload
GloRiSe	Garzanti et al., 2011	10.1016/j.epsl.2010.11.043	Bangladesh, Meghna Delta region	Meghna	Bangladesh	Asia	BGD-MGH-111114-GZT1	23.4603	90.2757		2075	2.45736	Fluvial		Volumetric	1574000	0.00274	0.473424				0.335944	0.300735	0.396414	Min is TSS only, reported is TSS+TDS (some reported, some interpolated), max adds 18% bedload
GloRiSe	Garzanti et al., 2011	10.1016/j.epsl.2010.11.043	Bangladesh, Meghna Delta region	Meghna	Bangladesh	Asia	BGD-MGH-111114-GZT2	23.4603	90.2757		2075	2.45736	Fluvial		Volumetric	1574000	0.00274	0.615452				0.426165	0.390956	0.502875	Min is TSS only, reported is TSS+TDS (some reported, some interpolated), max adds 18% bedload
GloRiSe	Garzanti et al., 2011	10.1016/j.epsl.2010.11.043	Bangladesh, Meghna Delta region	Meghna	Bangladesh	Asia	BGD-MGH-111114-GZT3	23.4603	90.2757		2075	2.45736	Fluvial		Volumetric	1574000	0.00274	0.662794				0.456238	0.421029	0.538361	Min is TSS only, reported is TSS+TDS (some reported, some interpolated), max adds 18% bedload
GloRiSe	Garzanti et al., 2011	10.1016/j.epsl.2010.11.043	Bangladesh, Meghna Delta region	Meghna	Bangladesh	Asia	BGD-MGH-111114-GZT4	23.4603	90.2757		2075	2.45736	Fluvial		Volumetric	1574000	0.00274	1.08888				0.7269	0.691691	0.857742	Min is TSS only, reported is TSS+TDS (some reported, some interpolated), max adds 18% bedload
GloRiSe	Garzanti et al., 2011	10.1016/j.epsl.2010.11.043	Bangladesh, Meghna Delta region	Meghna	Bangladesh	Asia	BGD-MGH-111114-GZT5	23.4603	90.2757		2075	2.45736	Fluvial		Volumetric	1574000	0.00274	1.2309				0.81712	0.781911	0.964202	Min is TSS only, reported is TSS+TDS (some reported, some interpolated), max adds 18% bedload
GloRiSe	Garzanti et al., 2011	10.1016/j.epsl.2010.11.043	Bangladesh, Meghna Delta region	Meghna	Bangladesh	Asia	BGD-MGH-111115-GZT1	22.8124	90.6632		2447.3	3.42815	Fluvial		Volumetric	1574000	0.00274	0.284055				0.21565	0.180441	0.254467	Min is TSS only, reported is TSS+TDS (some reported, some interpolated), max adds 18% bedload
GloRiSe	Gordeev et al., 2004	10.1016/j.apgeochem.2003.08.004	West Siberia	Ob	Russia	Russia	RUS-IRT-111111-GDV1	54.5	74		375	4.04248	Fluvial		Volumetric	2972000	0.00274	0.00430174				0.00532271	0.00144718	0.0062808	Min is TSS only, reported is TSS+TDS (some reported, some interpolated), max adds 18% bedload
GloRiSe	Gordeev et al., 2004	10.1016/j.apgeochem.2003.08.004	West Siberia	Ob	Russia	Russia	RUS-IRT-111112-GDV1	54.5	74		375	4.04248	Fluvial		Volumetric	2972000	0.00274	0.00327823				0.00497838	0.00110285	0.00587449	Min is TSS only, reported is TSS+TDS (some reported, some interpolated), max adds 18% bedload
GloRiSe	Gordeev et al., 2004	10.1016/j.apgeochem.2003.08.004	West Siberia	Ob	Russia	Russia	RUS-IRT-111113-GDV1	55.3	73.5		406.8	4.76997	Fluvial		Volumetric	2972000	0.00274	0.00301122				0.00488855	0.00101303	0.00576849	Min is TSS only, reported is TSS+TDS (some reported, some interpolated), max adds 18% bedload
GloRiSe	Gordeev et al., 2004	10.1016/j.apgeochem.2003.08.004	West Siberia	Ob	Russia	Russia	RUS-IRT-111114-GDV1	56	73.2		397.9	4.03467	Fluvial		Volumetric	2972000	0.00274	0.00281838				0.00482368	0.000948154	0.00569194	Min is TSS only, reported is TSS+TDS (some reported, some interpolated), max adds 18% bedload
GloRiSe	Gordeev et al., 2004	10.1016/j.apgeochem.2003.08.004	West Siberia	Ob	Russia	Russia	RUS-IRT-111115-GDV1	56.1	74.5		403.9	5.12351	Fluvial		Volumetric	2972000	0.00274	0.00173553				0.00445939	0.000583863	0.00526208	Min is TSS only, reported is TSS+TDS (some reported, some interpolated), max adds 18% bedload
GloRiSe	Gordeev et al., 2004	10.1016/j.apgeochem.2003.08.004	West Siberia	Ob	Russia	Russia	RUS-IRT-111116-GDV1	56.6	75		461.4	12.6555	Fluvial		Volumetric	2972000	0.00274	0.0015872				0.00440948	0.00053396	0.00520319	Min is TSS only, reported is TSS+TDS (some reported, some interpolated), max adds 18% bedload
GloRiSe	Gordeev et al., 2004	10.1016/j.apgeochem.2003.08.004	West Siberia	Ob	Russia	Russia	RUS-IRT-111117-GDV1	56.7	74.5		445.1	4.94438	Fluvial		Volumetric	2972000	0.00274	0.00577027				0.00581674	0.00194122	0.00686375	Min is TSS only, reported is TSS+TDS (some reported, some interpolated), max adds 18% bedload
GloRiSe	Gordeev et al., 2004	10.1016/j.apgeochem.2003.08.004	West Siberia	Ob	Russia	Russia	RUS-IRT-111118-GDV1	57	74.2		452.5	6.91921	Fluvial		Volumetric	2972000	0.00274	0.00197287				0.00453923	0.000663708	0.00535629	Min is TSS only, reported is TSS+TDS (some reported, some interpolated), max adds 18% bedload
GloRiSe	Gordeev et al., 2004	10.1016/j.apgeochem.2003.08.004	West Siberia	Ob	Russia	Russia	RUS-IRT-111119-GDV1	57.5	74		533.8	13.0397	Fluvial		Volumetric	2972000	0.00274	0.00243271				0.00469393	0.000818406	0.00553884	Min is TSS only, reported is TSS+TDS (some reported, some interpolated), max adds 18% bedload
GloRiSe	Gordeev et al., 2004	10.1016/j.apgeochem.2003.08.004	West Siberia	Ob	Russia	Russia	RUS-IRT-111120-GDV1	57.6	73		492.4	9.97541	Fluvial		Volumetric	2972000	0.00274	0.00215087				0.00459912	0.000723591	0.00542696	Min is TSS only, reported is TSS+TDS (some reported, some interpolated), max adds 18% bedload
GloRiSe	Gordeev et al., 2004	10.1016/j.apgeochem.2003.08.004	West Siberia	Ob	Russia	Russia	RUS-IRT-111121-GDV1	57.6	72		477.4	7.71865	Fluvial		Volumetric	2972000	0.00274	0.00178003				0.00447436	0.000598834	0.00527974	Min is TSS only, reported is TSS+TDS (some reported, some interpolated), max adds 18% bedload
GloRiSe	Gordeev et al., 2004	10.1016/j.apgeochem.2003.08.004	West Siberia	Ob	Russia	Russia	RUS-IRT-111122-GDV1	57.8	70		500.3	2.57569	Fluvial		Volumetric	2972000	0.00274	0.00268488				0.00477877	0.000903241	0.00563895	Min is TSS only, reported is TSS+TDS (some reported, some interpolated), max adds 18% bedload
GloRiSe	Gordeev et al., 2004	10.1016/j.apgeochem.2003.08.004	West Siberia	Ob	Russia	Russia	RUS-IRT-111123-GDV1	57.8	68		486.3	4.39234	Fluvial		Volumetric	2972000	0.00274	0.00338206				0.00501331	0.00113778	0.00591571	Min is TSS only, reported is TSS+TDS (some reported, some interpolated), max adds 18% bedload
GloRiSe	Gordeev et al., 2004	10.1016/j.apgeochem.2003.08.004	West Siberia	Ob	Russia	Russia	RUS-IRT-111124-GDV1	57.8	66.5		504.1	5.18476	Fluvial		Volumetric	2972000	0.00274	0.00219537				0.00461409	0.000738562	0.00544463	Min is TSS only, reported is TSS+TDS (some reported, some interpolated), max adds 18% bedload
GloRiSe	Gordeev et al., 2004	10.1016/j.apgeochem.2003.08.004	West Siberia	Ob	Russia	Russia	RUS-IRT-111125-GDV1	58.2	67.7		500.2	1.71897	Fluvial		Volumetric	2972000	0.00274	0.00241788				0.00468894	0.000813416	0.00553295	Min is TSS only, reported is TSS+TDS (some reported, some interpolated), max adds 18% bedload
GloRiSe	Gordeev et al., 2004	10.1016/j.apgeochem.2003.08.004	West Siberia	Ob	Russia	Russia	RUS-IRT-111126-GDV1	59	69		532.7	10.3826	Fluvial		Volumetric	2972000	0.00274	0.00117185				0.00426976	0.000394232	0.00503832	Min is TSS only, reported is TSS+TDS (some reported, some interpolated), max adds 18% bedload
GloRiSe	Gordeev et al., 2004	10.1016/j.apgeochem.2003.08.004	West Siberia	Ob	Russia	Russia	RUS-IRT-111127-GDV1	60.1	69.1		564.4	14.0091	Fluvial		Volumetric	2972000	0.00274	0.00256621				0.00473884	0.000863319	0.00559183	Min is TSS only, reported is TSS+TDS (some reported, some interpolated), max adds 18% bedload
GloRiSe	Gordeev et al., 2004	10.1016/j.apgeochem.2003.08.004	West Siberia	Ob	Russia	Russia	RUS-OB-111111-GDV1	61	68.1		557	16.8772	Fluvial		Volumetric	2972000	0.00274	0.00170586				0.00444941	0.000573882	0.0052503	Min is TSS only, reported is TSS+TDS (some reported, some interpolated), max adds 18% bedload
GloRiSe	Gordeev et al., 2004	10.1016/j.apgeochem.2003.08.004	West Siberia	Ob	Russia	Russia	RUS-OB-111112-GDV1	61.5	68		619.9	15.0411	Fluvial		Volumetric	2972000	0.00274	0.00218054				0.0046091	0.000733572	0.00543874	Min is TSS only, reported is TSS+TDS (some reported, some interpolated), max adds 18% bedload
GloRiSe	Grosbois et al., 2001	10.1023/A:1017518831860	Brehemont, West Central France	Loire	France	Europe	FRA-LOR-111113-GRB10	47.3196	0.404296		684.7	16.4789	Fluvial		Volumetric	117000	0.00274	0.000292689				0.0130606	0.00250162	0.0154115	Min is TSS only, reported is TSS+TDS (some reported, some interpolated), max adds 18% bedload
GloRiSe	Grosbois et al., 2001	10.1023/A:1017518831860	Brehemont, West Central France	Loire	France	Europe	FRA-LOR-111113-GRB11	47.3196	0.404296		684.7	16.4789	Fluvial		Volumetric	117000	0.00274	0.000302445				0.0120841	0.002585	0.0142592	Min is TSS only, reported is TSS+TDS (some reported, some interpolated), max adds 18% bedload
GloRiSe	Grosbois et al., 2001	10.1023/A:1017518831860	Brehemont, West Central France	Loire	France	Europe	FRA-LOR-111113-GRB12	47.3196	0.404296		684.7	16.4789	Fluvial		Volumetric	117000	0.00274	0.000536597				0.0153653	0.0045863	0.0181311	Min is TSS only, reported is TSS+TDS (some reported, some interpolated), max adds 18% bedload
GloRiSe	Grosbois et al., 2001	10.1023/A:1017518831860	Brehemont, West Central France	Loire	France	Europe	FRA-LOR-111113-GRB13	47.3196	0.404296		684.7	16.4789	Fluvial		Volumetric	117000	0.00274	0.000273177				0.0151506	0.00233484	0.0178777	Min is TSS only, reported is TSS+TDS (some reported, some interpolated), max adds 18% bedload
GloRiSe	Grosbois et al., 2001	10.1023/A:1017518831860	Brehemont, West Central France	Loire	France	Europe	FRA-LOR-111113-GRB14	47.3196	0.404296		684.7	16.4789	Fluvial		Volumetric	117000	0.00274	0.000409765				0.0141627	0.00350226	0.016712	Min is TSS only, reported is TSS+TDS (some reported, some interpolated), max adds 18% bedload
GloRiSe	Grosbois et al., 2001	10.1023/A:1017518831860	Brehemont, West Central France	Loire	France	Europe	FRA-LOR-111113-GRB15	47.3196	0.404296		684.7	16.4789	Fluvial		Volumetric	117000	0.00274	0.000429277				0.0152945	0.00366904	0.0180475	Min is TSS only, reported is TSS+TDS (some reported, some interpolated), max adds 18% bedload
GloRiSe	Grosbois et al., 2001	10.1023/A:1017518831860	Brehemont, West Central France	Loire	France	Europe	FRA-LOR-111113-GRB16	47.3196	0.404296		684.7	16.4789	Fluvial		Volumetric	117000	0.00274	0.000624403				0.0173877	0.00533678	0.0205175	Min is TSS only, reported is TSS+TDS (some reported, some interpolated), max adds 18% bedload
GloRiSe	Grosbois et al., 2001	10.1023/A:1017518831860	Brehemont, West Central France	Loire	France	Europe	FRA-LOR-111113-GRB17	47.3196	0.404296		684.7	16.4789	Fluvial		Volumetric	117000	0.00274	0.000439034				0.0155562	0.00375242	0.0183563	Min is TSS only, reported is TSS+TDS (some reported, some interpolated), max adds 18% bedload
GloRiSe	Grosbois et al., 2001	10.1023/A:1017518831860	Brehemont, West Central France	Loire	France	Europe	FRA-LOR-111113-GRB18	47.3196	0.404296		684.7	16.4789	Fluvial		Volumetric	117000	0.00274	0.000497572				0.0159238	0.00425275	0.0187901	Min is TSS only, reported is TSS+TDS (some reported, some interpolated), max adds 18% bedload
GloRiSe	Grosbois et al., 2001	10.1023/A:1017518831860	Brehemont, West Central France	Loire	France	Europe	FRA-LOR-111113-GRB19	47.3196	0.404296		684.7	16.4789	Fluvial		Volumetric	117000	0.00274	0.000380496				0.0154737	0.0032521	0.018259	Min is TSS only, reported is TSS+TDS (some reported, some interpolated), max adds 18% bedload
GloRiSe	Grosbois et al., 2001	10.1023/A:1017518831860	Brehemont, West Central France	Loire	France	Europe	FRA-LOR-111113-GRB20	47.3196	0.404296		684.7	16.4789	Fluvial		Volumetric	117000	0.00274	0.000351227				0.0188401	0.00300194	0.0222313	Min is TSS only, reported is TSS+TDS (some reported, some interpolated), max adds 18% bedload
GloRiSe	Grosbois et al., 2001	10.1023/A:1017518831860	Brehemont, West Central France	Loire	France	Europe	FRA-LOR-111113-GRB23	47.3196	0.404296		684.7	16.4789	Fluvial		Volumetric	117000	0.00274	0.00105368				0.0102995	0.00900582	0.0121534	Min is TSS only, reported is TSS+TDS (some reported, some interpolated), max adds 18% bedload
GloRiSe	Grosbois et al., 2001	10.1023/A:1017518831860	Brehemont, West Central France	Loire	France	Europe	FRA-LOR-111113-GRB24	47.3196	0.404296		684.7	16.4789	Fluvial		Volumetric	117000	0.00274	0.00044879				0.0136706	0.00383581	0.0161313	Min is TSS only, reported is TSS+TDS (some reported, some interpolated), max adds 18% bedload
GloRiSe	Grosbois et al., 2001	10.1023/A:1017518831860	Brehemont, West Central France	Loire	France	Europe	FRA-LOR-111113-GRB26	47.3196	0.404296		684.7	16.4789	Fluvial		Volumetric	117000	0.00274	0.00107319				0.0165013	0.00917259	0.0194715	Min is TSS only, reported is TSS+TDS (some reported, some interpolated), max adds 18% bedload
GloRiSe	Grosbois et al., 2001	10.1023/A:1017518831860	Brehemont, West Central France	Loire	France	Europe	FRA-LOR-111113-GRB27	47.3196	0.404296		684.7	16.4789	Fluvial		Volumetric	117000	0.00274	0.000312202				0.00282795	0.00266839	0.00333698	Min is TSS only, reported is TSS+TDS (some reported, some interpolated), max adds 18% bedload
GloRiSe	Grosbois et al., 2001	10.1023/A:1017518831860	Brehemont, West Central France	Loire	France	Europe	FRA-LOR-111113-GRB28	47.3196	0.404296		684.7	16.4789	Fluvial		Volumetric	117000	0.00274	0.000204882				0.011188	0.00175113	0.0132018	Min is TSS only, reported is TSS+TDS (some reported, some interpolated), max adds 18% bedload
GloRiSe	Grosbois et al., 2001	10.1023/A:1017518831860	Brehemont, West Central France	Loire	France	Europe	FRA-LOR-111113-GRB29	47.3196	0.404296		684.7	16.4789	Fluvial		Volumetric	117000	0.00274	0.000556109				0.0125327	0.00475307	0.0147886	Min is TSS only, reported is TSS+TDS (some reported, some interpolated), max adds 18% bedload
GloRiSe	Grosbois et al., 2001	10.1023/A:1017518831860	Brehemont, West Central France	Loire	France	Europe	FRA-LOR-111113-GRB30	47.3196	0.404296		684.7	16.4789	Fluvial		Volumetric	117000	0.00274	0.000107319				0.0116033	0.000917259	0.0136919	Min is TSS only, reported is TSS+TDS (some reported, some interpolated), max adds 18% bedload
GloRiSe	Grosbois et al., 2001	10.1023/A:1017518831860	Brehemont, West Central France	Loire	France	Europe	FRA-LOR-111113-GRB31	47.3196	0.404296		684.7	16.4789	Fluvial		Volumetric	117000	0.00274	0.000575622				0.0146593	0.00491985	0.017298	Min is TSS only, reported is TSS+TDS (some reported, some interpolated), max adds 18% bedload
GloRiSe	Grosbois et al., 2001	10.1023/A:1017518831860	Brehemont, West Central France	Loire	France	Europe	FRA-LOR-111113-GRB32	47.3196	0.404296		684.7	16.4789	Fluvial		Volumetric	117000	0.00274	0.000195126				0.0127195	0.00166774	0.015009	Min is TSS only, reported is TSS+TDS (some reported, some interpolated), max adds 18% bedload
GloRiSe	Grosbois et al., 2001	10.1023/A:1017518831860	Brehemont, West Central France	Loire	France	Europe	FRA-LOR-111113-GRB33	47.3196	0.404296		684.7	16.4789	Fluvial		Volumetric	117000	0.00274	0.000360983				0.0127684	0.00308533	0.0150667	Min is TSS only, reported is TSS+TDS (some reported, some interpolated), max adds 18% bedload
GloRiSe	Grosbois et al., 2001	10.1023/A:1017518831860	Brehemont, West Central France	Loire	France	Europe	FRA-LOR-111113-GRB34	47.3196	0.404296		684.7	16.4789	Fluvial		Volumetric	117000	0.00274	0.000165857				0.0121558	0.00141758	0.0143438	Min is TSS only, reported is TSS+TDS (some reported, some interpolated), max adds 18% bedload
GloRiSe	Grosbois et al., 2001	10.1023/A:1017518831860	Brehemont, West Central France	Loire	France	Europe	FRA-LOR-111113-GRB36	47.3196	0.404296		684.7	16.4789	Fluvial		Volumetric	117000	0.00274	2.92689e-05				0.00818636	0.000250162	0.0096599	Min is TSS only, reported is TSS+TDS (some reported, some interpolated), max adds 18% bedload
GloRiSe	Grosbois et al., 2001	10.1023/A:1017518831860	Brehemont, West Central France	Loire	France	Europe	FRA-LOR-111113-GRB38	47.3196	0.404296		684.7	16.4789	Fluvial		Volumetric	117000	0.00274	0.000312202				0.00397068	0.00266839	0.0046854	Min is TSS only, reported is TSS+TDS (some reported, some interpolated), max adds 18% bedload
GloRiSe	Grosbois et al., 2001	10.1023/A:1017518831860	Brehemont, West Central France	Loire	France	Europe	FRA-LOR-111113-GRB39	47.3196	0.404296		684.7	16.4789	Fluvial		Volumetric	117000	0.00274	0.000419521				0.0168053	0.00358565	0.0198303	Min is TSS only, reported is TSS+TDS (some reported, some interpolated), max adds 18% bedload
GloRiSe	Grosbois et al., 2001	10.1023/A:1017518831860	Brehemont, West Central France	Loire	France	Europe	FRA-LOR-111113-GRB4	47.3196	0.404296		684.7	16.4789	Fluvial		Volumetric	117000	0.00274	0.000360983				0.0124125	0.00308533	0.0146467	Min is TSS only, reported is TSS+TDS (some reported, some interpolated), max adds 18% bedload
GloRiSe	Grosbois et al., 2001	10.1023/A:1017518831860	Brehemont, West Central France	Loire	France	Europe	FRA-LOR-111113-GRB40	47.3196	0.404296		684.7	16.4789	Fluvial		Volumetric	117000	0.00274	0.00044879				0.0145913	0.00383581	0.0172177	Min is TSS only, reported is TSS+TDS (some reported, some interpolated), max adds 18% bedload
GloRiSe	Grosbois et al., 2001	10.1023/A:1017518831860	Brehemont, West Central France	Loire	France	Europe	FRA-LOR-111113-GRB41	47.3196	0.404296		684.7	16.4789	Fluvial		Volumetric	117000	0.00274	0.000282933				0.0142759	0.00241823	0.0168456	Min is TSS only, reported is TSS+TDS (some reported, some interpolated), max adds 18% bedload
GloRiSe	Grosbois et al., 2001	10.1023/A:1017518831860	Brehemont, West Central France	Loire	France	Europe	FRA-LOR-111113-GRB42	47.3196	0.404296		684.7	16.4789	Fluvial		Volumetric	117000	0.00274	0.000458546				0.011565	0.0039192	0.0136467	Min is TSS only, reported is TSS+TDS (some reported, some interpolated), max adds 18% bedload
GloRiSe	Grosbois et al., 2001	10.1023/A:1017518831860	Brehemont, West Central France	Loire	France	Europe	FRA-LOR-111113-GRB43	47.3196	0.404296		684.7	16.4789	Fluvial		Volumetric	117000	0.00274	0.000117076				0.0140256	0.00100065	0.0165502	Min is TSS only, reported is TSS+TDS (some reported, some interpolated), max adds 18% bedload
GloRiSe	Grosbois et al., 2001	10.1023/A:1017518831860	Brehemont, West Central France	Loire	France	Europe	FRA-LOR-111113-GRB44	47.3196	0.404296		684.7	16.4789	Fluvial		Volumetric	117000	0.00274	0.000302445				0.0162213	0.002585	0.0191411	Min is TSS only, reported is TSS+TDS (some reported, some interpolated), max adds 18% bedload
GloRiSe	Grosbois et al., 2001	10.1023/A:1017518831860	Brehemont, West Central France	Loire	France	Europe	FRA-LOR-111113-GRB45	47.3196	0.404296		684.7	16.4789	Fluvial		Volumetric	117000	0.00274	0.000243908				0.0166571	0.00208468	0.0196554	Min is TSS only, reported is TSS+TDS (some reported, some interpolated), max adds 18% bedload
GloRiSe	Grosbois et al., 2001	10.1023/A:1017518831860	Brehemont, West Central France	Loire	France	Europe	FRA-LOR-111113-GRB47	47.3196	0.404296		684.7	16.4789	Fluvial		Volumetric	117000	0.00274	0.000917093				0.0204687	0.0078384	0.0241531	Min is TSS only, reported is TSS+TDS (some reported, some interpolated), max adds 18% bedload
GloRiSe	Grosbois et al., 2001	10.1023/A:1017518831860	Brehemont, West Central France	Loire	France	Europe	FRA-LOR-111113-GRB5	47.3196	0.404296		684.7	16.4789	Fluvial		Volumetric	117000	0.00274	9.7563e-05				0.0127519	0.000833872	0.0150472	Min is TSS only, reported is TSS+TDS (some reported, some interpolated), max adds 18% bedload
GloRiSe	Grosbois et al., 2001	10.1023/A:1017518831860	Brehemont, West Central France	Loire	France	Europe	FRA-LOR-111113-GRB6	47.3196	0.404296		684.7	16.4789	Fluvial		Volumetric	117000	0.00274	0.00018537				0.011125	0.00158436	0.0131275	Min is TSS only, reported is TSS+TDS (some reported, some interpolated), max adds 18% bedload
GloRiSe	Grosbois et al., 2001	10.1023/A:1017518831860	Brehemont, West Central France	Loire	France	Europe	FRA-LOR-111113-GRB7	47.3196	0.404296		684.7	16.4789	Fluvial		Volumetric	117000	0.00274	0.000292689				0.012972	0.00250162	0.015307	Min is TSS only, reported is TSS+TDS (some reported, some interpolated), max adds 18% bedload
GloRiSe	Grosbois et al., 2001	10.1023/A:1017518831860	Brehemont, West Central France	Loire	France	Europe	FRA-LOR-111113-GRB8	47.3196	0.404296		684.7	16.4789	Fluvial		Volumetric	117000	0.00274	0.000565866				0.015092	0.00483646	0.0178086	Min is TSS only, reported is TSS+TDS (some reported, some interpolated), max adds 18% bedload
GloRiSe	Grosbois et al., 2001	10.1023/A:1017518831860	Brehemont, West Central France	Loire	France	Europe	FRA-LOR-111113-GRB9	47.3196	0.404296		684.7	16.4789	Fluvial		Volumetric	117000	0.00274	0.000341471				0.0123821	0.00291855	0.0146109	Min is TSS only, reported is TSS+TDS (some reported, some interpolated), max adds 18% bedload
GloRiSe	Guinoiseau et al., 2016	10.1016/j.chemgeo.2016.08.009	Amazonas, Brazil	Amazon	Brazil	South America	BRA-AMZ-111119-GUI1	-3.21	-59.94		2324	8.01907	Fluvial		Volumetric	7000000	0.00274	0.332985				0.0572287	0.0475693	0.0675299	Min is TSS only, reported is TSS+TDS (some reported, some interpolated), max adds 18% bedload
GloRiSe	Guinoiseau et al., 2016	10.1016/j.chemgeo.2016.08.009	Amazonas, Brazil	Amazon	Brazil	South America	BRA-AMZ-111120-GUI1	-3.21484	-59.941		2324	7.52465	Fluvial		Volumetric	7000000	0.00274	0.390492				0.0655121	0.0557845	0.0773043	Min is TSS only, reported is TSS+TDS (some reported, some interpolated), max adds 18% bedload
GloRiSe	Guinoiseau et al., 2016	10.1016/j.chemgeo.2016.08.009	Amazonas, Brazil	Amazon	Brazil	South America	BRA-AMZ-111121-GUI1	-3.21493	-59.941		2324	7.52465	Fluvial		Volumetric	7000000	0.00274	0.327209				0.0563382	0.0467442	0.0664791	Min is TSS only, reported is TSS+TDS (some reported, some interpolated), max adds 18% bedload
GloRiSe	Guinoiseau et al., 2016	10.1016/j.chemgeo.2016.08.009	Amazonas, Brazil	Amazon	Brazil	South America	BRA-AMZ-111122-GUI1	-3.21477	-59.941		2324	7.52465	Fluvial		Volumetric	7000000	0.00274	0.382707				0.064307	0.0546724	0.0758823	Min is TSS only, reported is TSS+TDS (some reported, some interpolated), max adds 18% bedload
GloRiSe	Guinoiseau et al., 2016	10.1016/j.chemgeo.2016.08.009	Amazonas, Brazil	Amazon	Brazil	South America	BRA-AMZ-111123-GUI1	-3.21477	-59.941		2324	7.52465	Fluvial		Volumetric	7000000	0.00274	0.344788				0.0590805	0.0492554	0.069715	Min is TSS only, reported is TSS+TDS (some reported, some interpolated), max adds 18% bedload
GloRiSe	Guinoiseau et al., 2016	10.1016/j.chemgeo.2016.08.009	Amazonas, Brazil	Amazon	Brazil	South America	BRA-AMZ-111124-GUI1	-3.21732	-59.9403		2322	7.52465	Fluvial		Volumetric	7000000	0.00274	0.337003				0.0579174	0.0481433	0.0683425	Min is TSS only, reported is TSS+TDS (some reported, some interpolated), max adds 18% bedload
GloRiSe	Guinoiseau et al., 2016	10.1016/j.chemgeo.2016.08.009	Amazonas, Brazil	Amazon	Brazil	South America	BRA-AMZ-111125-GUI1	-3.21793	-59.9402		2322	7.52465	Fluvial		Volumetric	7000000	0.00274	0.374169				0.063266	0.0534527	0.0746539	Min is TSS only, reported is TSS+TDS (some reported, some interpolated), max adds 18% bedload
GloRiSe	Guinoiseau et al., 2016	10.1016/j.chemgeo.2016.08.009	Amazonas, Brazil	Amazon	Brazil	South America	BRA-AMZ-111126-GUI1	-3.21772	-59.9402		2322	7.52465	Fluvial		Volumetric	7000000	0.00274	0.4259				0.0706257	0.0608428	0.0833383	Min is TSS only, reported is TSS+TDS (some reported, some interpolated), max adds 18% bedload
GloRiSe	Guinoiseau et al., 2016	10.1016/j.chemgeo.2016.08.009	Amazonas, Brazil	Amazon	Brazil	South America	BRA-AMZ-111127-GUI1	-3.21793	-59.9402		2322	7.52465	Fluvial		Volumetric	7000000	0.00274	0.386223				0.0648404	0.0551747	0.0765117	Min is TSS only, reported is TSS+TDS (some reported, some interpolated), max adds 18% bedload
GloRiSe	Guinoiseau et al., 2016	10.1016/j.chemgeo.2016.08.009	Amazonas, Brazil	Amazon	Brazil	South America	BRA-AMZ-111128-GUI1	-3.22027	-59.9405		2322	7.21631	Fluvial		Volumetric	7000000	0.00274	0.499478				0.081179	0.071354	0.0957912	Min is TSS only, reported is TSS+TDS (some reported, some interpolated), max adds 18% bedload
GloRiSe	Guinoiseau et al., 2016	10.1016/j.chemgeo.2016.08.009	Amazonas, Brazil	Amazon	Brazil	South America	BRA-AMZ-111129-GUI1	-3.21993	-59.9405		2322	7.21631	Fluvial		Volumetric	7000000	0.00274	0.549702				0.0880899	0.0785288	0.103946	Min is TSS only, reported is TSS+TDS (some reported, some interpolated), max adds 18% bedload
GloRiSe	Guinoiseau et al., 2016	10.1016/j.chemgeo.2016.08.009	Amazonas, Brazil	Amazon	Brazil	South America	BRA-AMZ-111130-GUI1	-3.22993	-59.9408		2337.9	6.54241	Fluvial		Volumetric	7000000	0.00274	0.385218				0.0648699	0.0550312	0.0765465	Min is TSS only, reported is TSS+TDS (some reported, some interpolated), max adds 18% bedload
GloRiSe	Guinoiseau et al., 2016	10.1016/j.chemgeo.2016.08.009	Amazonas, Brazil	Amazon	Brazil	South America	BRA-AMZ-111131-GUI1	-3.22041	-59.9405		2322	7.21631	Fluvial		Volumetric	7000000	0.00274	0.425146				0.070589	0.0607352	0.083295	Min is TSS only, reported is TSS+TDS (some reported, some interpolated), max adds 18% bedload
GloRiSe	Guinoiseau et al., 2016	10.1016/j.chemgeo.2016.08.009	Amazonas, Brazil	Amazon	Brazil	South America	BRA-AMZ-111132-GUI1	-3.22016	-59.9407		2322	7.21631	Fluvial		Volumetric	7000000	0.00274	0.379945				0.0640115	0.0542778	0.0755336	Min is TSS only, reported is TSS+TDS (some reported, some interpolated), max adds 18% bedload
GloRiSe	Guinoiseau et al., 2016	10.1016/j.chemgeo.2016.08.009	Amazonas, Brazil	Amazon	Brazil	South America	BRA-AMZ-111133-GUI1	-3.2224	-59.9403		2322	7.21631	Fluvial		Volumetric	7000000	0.00274	0.244089				0.0444356	0.0348698	0.052434	Min is TSS only, reported is TSS+TDS (some reported, some interpolated), max adds 18% bedload
GloRiSe	Guinoiseau et al., 2016	10.1016/j.chemgeo.2016.08.009	Amazonas, Brazil	Amazon	Brazil	South America	BRA-AMZ-111134-GUI1	-3.22256	-59.9402		2322	7.21631	Fluvial		Volumetric	7000000	0.00274	0.275228				0.0490896	0.0393182	0.0579257	Min is TSS only, reported is TSS+TDS (some reported, some interpolated), max adds 18% bedload
GloRiSe	Guinoiseau et al., 2016	10.1016/j.chemgeo.2016.08.009	Amazonas, Brazil	Amazon	Brazil	South America	BRA-AMZ-111135-GUI1	-3.22281	-59.9401		2322	7.21631	Fluvial		Volumetric	7000000	0.00274	0.343281				0.0587669	0.0490401	0.0693449	Min is TSS only, reported is TSS+TDS (some reported, some interpolated), max adds 18% bedload
GloRiSe	Guinoiseau et al., 2016	10.1016/j.chemgeo.2016.08.009	Amazonas, Brazil	Amazon	Brazil	South America	BRA-AMZ-111136-GUI1	-3.22265	-59.9402		2322	7.21631	Fluvial		Volumetric	7000000	0.00274	0.566024				0.0904657	0.0808606	0.10675	Min is TSS only, reported is TSS+TDS (some reported, some interpolated), max adds 18% bedload
GloRiSe	Guinoiseau et al., 2016	10.1016/j.chemgeo.2016.08.009	Amazonas, Brazil	Amazon	Brazil	South America	BRA-AMZ-111137-GUI1	-3.22244	-59.9404		2322	7.21631	Fluvial		Volumetric	7000000	0.00274	0.534886				0.0861621	0.0764122	0.101671	Min is TSS only, reported is TSS+TDS (some reported, some interpolated), max adds 18% bedload
GloRiSe	Guinoiseau et al., 2016	10.1016/j.chemgeo.2016.08.009	Amazonas, Brazil	Amazon	Brazil	South America	BRA-AMZ-111138-GUI1	-3.22245	-59.9418		2328.8	7.21631	Fluvial		Volumetric	7000000	0.00274	0.204161				0.0388994	0.0291658	0.0459013	Min is TSS only, reported is TSS+TDS (some reported, some interpolated), max adds 18% bedload
GloRiSe	Guinoiseau et al., 2016	10.1016/j.chemgeo.2016.08.009	Amazonas, Brazil	Amazon	Brazil	South America	BRA-AMZ-111139-GUI1	-3.22252	-59.9418		2328.8	7.21631	Fluvial		Volumetric	7000000	0.00274	0.655674				0.103457	0.0936678	0.122079	Min is TSS only, reported is TSS+TDS (some reported, some interpolated), max adds 18% bedload
GloRiSe	Guinoiseau et al., 2016	10.1016/j.chemgeo.2016.08.009	Amazonas, Brazil	Amazon	Brazil	South America	BRA-AMZ-111140-GUI1	-3.06175	-60.1675		2405.1	15.8863	Fluvial		Volumetric	7000000	0.00274	0.0220986				0.00503443	0.00315694	0.00594063	Min is TSS only, reported is TSS+TDS (some reported, some interpolated), max adds 18% bedload
GloRiSe	Guinoiseau et al., 2016	10.1016/j.chemgeo.2016.08.009	Amazonas, Brazil	Amazon	Brazil	South America	BRA-AMZ-111141-GUI1	-3.06602	-60.2658		2504.6	20.0276	Fluvial		Volumetric	7000000	0.00274	0.0150672				0.00368741	0.00215246	0.00435114	Min is TSS only, reported is TSS+TDS (some reported, some interpolated), max adds 18% bedload
GloRiSe	Guinoiseau et al., 2016	10.1016/j.chemgeo.2016.08.009	Amazonas, Brazil	Amazon	Brazil	South America	BRA-AMZ-111142-GUI1	-3.06616	-60.2657		2504.6	20.0276	Fluvial		Volumetric	7000000	0.00274	0.0223497				0.00511874	0.00319281	0.00604011	Min is TSS only, reported is TSS+TDS (some reported, some interpolated), max adds 18% bedload
[truncated: 4,447 more rows]

## Sheet: GloRiSe
Compilation	Reference	Reference DOI	Locality	Basin	Place	Region	Sample ID	Latitude	Longitude	Elevation (m)	Type	Lithology	Methodology	Area (km2)	Time interval (yr)	Sediment flux (km3/yr)	Exhumation (m)	Exhumation min (m)	Exhumation max (m)	Erosion rate (mm/yr)	Erosion rate min	Erosion rate max	Comments
[truncated: 1,078 more rows]

## Sheet: Chen
Compilation	Reference	Reference DOI	Locality	Basin	Place	Region	Sample ID	Latitude	Longitude	Elevation (m)	Type	Lithology	Methodology	Area (km2)	Time interval (yr)	Sediment flux (km3/yr)	Exhumation (m)	Exhumation min (m)	Exhumation max (m)	Erosion rate (mm/yr)	Erosion rate min	Erosion rate max	Comments
[truncated: 1,521 more rows]

[truncated: 4 more sheets: OCTOPUS, DOI lookup, Region lookup, RejectedExcluded data]
